# Supplementary material for: Transcriptional profile of sweet orange in response to chitosan and salicylic acid
Source: BMC Genomics. 2015 Apr 12;16(1):288. doi: 10.1186/s12864-015-1440-5 (PMC4415254; doi:10.1186/s12864-015-1440-5)
Supplement: Additional file 1: Table S1. — Differential expression analysis in SA-treated plants. [file 12864_2015_1440_MOESM1_ESM.xlsx]

## Sheet: S1
Table S1 Differential expression analysis in SA-treated plants.
locus	Ethanol	Salicylic acid	FPKM*-Ethanol	FPKM-Salcylic acid	Log2(fold_change)	p_value	FDR**	significant
clementina_scaffold_1:134650-136366	q1	q2	16.2401	14.7157	-0.142204	0.633782	0.821461	no
clementina_scaffold_1:394010-395620	q1	q2	78.9632	95.0958	0.268201	0.256086	0.545114	no
clementina_scaffold_1:436846-439682	q1	q2	17.6287	13.7047	-0.363263	0.0943975	0.357213	no
clementina_scaffold_1:626523-632174	q1	q2	156.923	132.636	-0.24258	0.260866	0.548795	no
clementina_scaffold_1:633670-642888	q1	q2	41.1803	30.7537	-0.421195	0.0627696	0.295251	no
clementina_scaffold_1:936517-938986	q1	q2	11.7638	19.2112	0.707599	0.0396373	0.23556	no
clementina_scaffold_1:972823-979110	q1	q2	16.42	14.4841	-0.180986	0.518438	0.748669	no
clementina_scaffold_1:983258-985024	q1	q2	5.34664	5.03956	-0.0853338	0.881905	0.949812	no
clementina_scaffold_1:1017929-1021956	q1	q2	38.6522	20.0558	-0.946531	7.74244e-05	0.00378595	yes
clementina_scaffold_1:1025194-1029171	q1	q2	49.6435	33.4586	-0.569229	0.00211683	0.0403194	yes
clementina_scaffold_1:1132309-1135192	q1	q2	59.8177	38.717	-0.627606	0.0393336	0.234658	no
clementina_scaffold_1:1255088-1258873	q1	q2	9.32142	11.5153	0.304929	0.344744	0.622287	no
clementina_scaffold_1:1340110-1345846	q1	q2	304.285	196.516	-0.630775	0.000112064	0.00498425	yes
clementina_scaffold_1:1371575-1377418	q1	q2	20.7596	14.7254	-0.49547	0.103752	0.373027	no
clementina_scaffold_1:1553751-1554335	q1	q2	8.45614	19.5383	1.20824	0.0366209	0.226196	no
clementina_scaffold_1:1556817-1558705	q1	q2	18.594	19.8962	0.097658	0.876407	0.947207	no
clementina_scaffold_1:1620068-1625125	q1	q2	5.42662	6.50864	0.262303	0.650469	0.832214	no
clementina_scaffold_1:1631065-1631737	q1	q2	55.1697	50.0624	-0.140147	0.574572	0.785286	no
clementina_scaffold_1:1701501-1702570	q1	q2	9.20341	25.7816	1.4861	0.000128548	0.00560804	yes
clementina_scaffold_1:1725179-1728707	q1	q2	39.359	37.7037	-0.0619901	0.823467	0.920652	no
clementina_scaffold_1:1736180-1741115	q1	q2	53.7412	72.5475	0.432896	0.102139	0.369987	no
clementina_scaffold_1:1753896-1765104	q1	q2	31.5277	20.5577	-0.616943	0.0151207	0.137918	no
clementina_scaffold_1:1809188-1810583	q1	q2	4.07178	11.199	1.45964	0.000644981	0.0177991	yes
clementina_scaffold_1:1860944-1865590	q1	q2	53.7062	40.5533	-0.405269	0.0970713	0.361064	no
clementina_scaffold_1:1989008-1990302	q1	q2	15.7942	16.3335	0.0484441	0.882894	0.950034	no
clementina_scaffold_1:2041284-2044527	q1	q2	6.87171	2.23177	-1.62248	0.000440022	0.0136967	yes
clementina_scaffold_1:2066833-2072150	q1	q2	71.0432	71.2876	0.00495332	0.984433	0.993537	no
clementina_scaffold_1:2075205-2079128	q1	q2	373.081	411.616	0.141813	0.656394	0.834323	no
clementina_scaffold_1:2197854-2203761	q1	q2	24.2283	34.0361	0.490372	0.0534263	0.272479	no
clementina_scaffold_1:2204436-2205087	q1	q2	14.6642	16.3158	0.153971	0.754858	0.888566	no
clementina_scaffold_1:2278842-2279220	q1	q2	5.27804	7.94597	0.59022	0.564138	0.778416	no
clementina_scaffold_1:2291591-2293274	q1	q2	28.2006	17.1723	-0.715643	0.0555136	0.277685	no
clementina_scaffold_1:2339483-2340390	q1	q2	4.96757	6.59259	0.408304	0.524401	0.75268	no
clementina_scaffold_1:2367666-2370753	q1	q2	25.8374	33.0304	0.354336	0.219274	0.510201	no
clementina_scaffold_1:2374925-2380746	q1	q2	31.6728	30.5012	-0.0543763	0.824703	0.920965	no
clementina_scaffold_1:2488693-2491547	q1	q2	9.75788	3.30055	-1.56386	0.053677	0.273177	no
clementina_scaffold_1:2705661-2708598	q1	q2	19.938	19.7389	-0.0144815	0.961992	0.98297	no
clementina_scaffold_1:2713568-2717722	q1	q2	128.42	53.2501	-1.27002	0.00152401	0.0325361	yes
clementina_scaffold_1:2744114-2750451	q1	q2	20.5069	17.3813	-0.238573	0.286055	0.572133	no
clementina_scaffold_1:2767272-2767869	q1	q2	11.4669	16.9228	0.561491	0.217073	0.508192	no
clementina_scaffold_1:2806695-2809776	q1	q2	10.3136	16.0009	0.63361	0.154538	0.446869	no
clementina_scaffold_1:2813804-2816385	q1	q2	30.7929	27.8009	-0.147466	0.577793	0.787374	no
clementina_scaffold_1:2978565-2980752	q1	q2	14.0031	17.744	0.341583	0.276363	0.562554	no
clementina_scaffold_1:2985560-2988622	q1	q2	11.8494	12.9844	0.131965	0.66804	0.83983	no
clementina_scaffold_1:3033250-3035671	q1	q2	49.0426	36.9422	-0.408766	0.012051	0.120684	no
clementina_scaffold_1:3060785-3062278	q1	q2	10.3382	5.40546	-0.935499	0.0844831	0.340717	no
clementina_scaffold_1:3089648-3090600	q1	q2	7.43863	5.73991	-0.374007	0.466881	0.715408	no
clementina_scaffold_1:3185028-3192235	q1	q2	54.0119	54.6212	0.0161862	0.948246	0.977832	no
clementina_scaffold_1:3198930-3206458	q1	q2	174.518	125.21	-0.479033	0.000374818	0.0122745	yes
clementina_scaffold_1:3332868-3335601	q1	q2	52.8429	44.9993	-0.231808	0.339808	0.618046	no
clementina_scaffold_1:3440263-3444803	q1	q2	2.48151	1.26707	-0.969722	0.393753	0.662792	no
clementina_scaffold_1:3494385-3499667	q1	q2	18.9955	22.0698	0.216419	0.394139	0.662995	no
clementina_scaffold_1:3595540-3597143	q1	q2	41.5143	29.8227	-0.4772	0.0110963	0.114078	no
clementina_scaffold_1:3660813-3662376	q1	q2	16.8044	36.3972	1.11498	0.00403252	0.0621349	no
clementina_scaffold_1:3662568-3663187	q1	q2	5.80167	10.0969	0.799378	0.129483	0.413348	no
clementina_scaffold_1:3713637-3714995	q1	q2	21.8333	18.2796	-0.2563	0.461762	0.710873	no
clementina_scaffold_1:3724400-3737334	q1	q2	19.063	12.6179	-0.595301	0.00151916	0.0324878	yes
clementina_scaffold_1:3754729-3757305	q1	q2	7.78901	4.92516	-0.661269	0.279394	0.565223	no
clementina_scaffold_1:3761455-3767120	q1	q2	16.6781	17.6753	0.0837806	0.766681	0.895079	no
clementina_scaffold_1:3784828-3789082	q1	q2	19.0004	26.5645	0.483466	0.0226654	0.174228	no
clementina_scaffold_1:3816196-3820285	q1	q2	34.7635	24.2671	-0.518568	0.0398336	0.236167	no
clementina_scaffold_1:3987326-3989329	q1	q2	7.66027	6.79778	-0.172332	0.609303	0.805755	no
clementina_scaffold_1:4044637-4048623	q1	q2	33.7895	28.8622	-0.227396	0.388513	0.658593	no
clementina_scaffold_1:4061718-4064034	q1	q2	7.62531	8.83987	0.213229	0.542635	0.76449	no
clementina_scaffold_1:4073881-4084322	q1	q2	80.2289	61.8267	-0.375891	0.0999566	0.366134	no
clementina_scaffold_1:4089301-4093864	q1	q2	14.9191	13.7078	-0.122166	0.794456	0.907758	no
clementina_scaffold_1:4108244-4109228	q1	q2	9.31352	4.07088	-1.19399	0.103035	0.371621	no
clementina_scaffold_1:4129369-4132653	q1	q2	44.0766	25.4775	-0.790793	0.0609518	0.291622	no
clementina_scaffold_1:4147172-4154265	q1	q2	7.74722	8.20326	0.0825184	0.813006	0.91602	no
clementina_scaffold_1:4159866-4165633	q1	q2	45.013	51.3945	0.19127	0.290414	0.575436	no
clementina_scaffold_1:4199815-4204563	q1	q2	9.01164	8.9904	-0.0034044	0.990939	0.995853	no
clementina_scaffold_1:4230621-4234773	q1	q2	27.1341	39.8476	0.554384	0.0321387	0.211434	no
clementina_scaffold_1:4289465-4291372	q1	q2	16.8766	18.3156	0.118049	0.780645	0.901131	no
clementina_scaffold_1:4467631-4468799	q1	q2	5.90272	5.28967	-0.158203	0.771948	0.897614	no
clementina_scaffold_1:4485933-4495728	q1	q2	402.614	199.661	-1.01185	0.000413395	0.0131766	yes
clementina_scaffold_1:4485933-4495728	q1	q2	1362.11	837.576	-0.701546	0.000111423	0.00498224	yes
clementina_scaffold_1:4510595-4511237	q1	q2	4.29384	1.70161	-1.33537	0.261084	0.549069	no
clementina_scaffold_1:4524292-4524528	q1	q2	14.8158	9.88556	-0.58374	0.49799	0.735781	no
clementina_scaffold_1:4560300-4562569	q1	q2	10.6752	15.3542	0.524375	0.252204	0.541998	no
clementina_scaffold_1:4564343-4568507	q1	q2	6.22993	6.88555	0.144358	0.67591	0.844047	no
clementina_scaffold_1:4570043-4571212	q1	q2	7.21364	3.73324	-0.950298	0.047959	0.258832	no
clementina_scaffold_1:4571375-4578312	q1	q2	45.4104	36.872	-0.300497	0.250231	0.539728	no
clementina_scaffold_1:4635208-4638259	q1	q2	18.3804	32.2436	0.810845	0.0130907	0.126592	no
clementina_scaffold_1:4854663-4856817	q1	q2	10.2156	17.8395	0.8043	0.0202493	0.162234	no
clementina_scaffold_1:4883315-4884975	q1	q2	13.6457	18.1374	0.410524	0.283469	0.569377	no
clementina_scaffold_1:4913809-4915067	q1	q2	8.63796	4.07358	-1.08439	0.0415678	0.241079	no
clementina_scaffold_1:4930114-4935093	q1	q2	13.4246	10.6439	-0.334851	0.124164	0.404758	no
clementina_scaffold_1:4984401-4987028	q1	q2	136.015	111.055	-0.292491	0.174296	0.46723	no
clementina_scaffold_1:5117507-5119788	q1	q2	29.4306	31.1583	0.0823025	0.729071	0.873985	no
clementina_scaffold_1:5135146-5137689	q1	q2	27.4407	36.9284	0.428414	0.108532	0.382218	no
clementina_scaffold_1:5144859-5150797	q1	q2	63.2113	88.2302	0.481089	0.000678792	0.0185283	yes
clementina_scaffold_1:5154467-5156791	q1	q2	33.3436	40.5934	0.283837	0.219881	0.510981	no
clementina_scaffold_1:5159899-5162124	q1	q2	21.3346	29.1218	0.448908	0.0738793	0.320191	no
clementina_scaffold_1:5162754-5168315	q1	q2	27.3179	27.4101	0.00486168	0.987334	0.994388	no
clementina_scaffold_1:5162754-5168315	q1	q2	18.9229	30.423	0.685031	0.0396144	0.235515	no
clementina_scaffold_1:5176564-5181979	q1	q2	16.2692	8.76245	-0.892742	0.0454559	0.2519	no
clementina_scaffold_1:5194153-5200348	q1	q2	33.4603	27.7991	-0.267409	0.274876	0.562143	no
clementina_scaffold_1:5200459-5201179	q1	q2	14.7535	24.2622	0.717654	0.0890721	0.349558	no
clementina_scaffold_1:5208028-5211661	q1	q2	101.788	101.251	-0.00763104	0.974256	0.988801	no
clementina_scaffold_1:5354110-5356530	q1	q2	10.3993	8.57086	-0.278977	0.45952	0.709362	no
clementina_scaffold_1:5358408-5359267	q1	q2	1.91906	5.37065	1.4847	0.0706994	0.312951	no
clementina_scaffold_1:5373812-5377377	q1	q2	33.3673	31.2702	-0.093649	0.716444	0.866667	no
clementina_scaffold_1:6020530-6021899	q1	q2	7.52017	7.60252	0.0157135	0.970723	0.987113	no
clementina_scaffold_1:6024455-6026266	q1	q2	20.8829	30.5909	0.550779	0.0363692	0.225865	no
clementina_scaffold_1:6029407-6030200	q1	q2	5.5596	1.87813	-1.56568	0.181783	0.475846	no
clementina_scaffold_1:6030357-6031452	q1	q2	5.94327	3.13933	-0.920802	0.378332	0.65136	no
clementina_scaffold_1:6031629-6033044	q1	q2	7.35745	8.58374	0.2224	0.707528	0.861947	no
clementina_scaffold_1:6035520-6046136	q1	q2	45.008	57.4857	0.353021	0.15769	0.450159	no
clementina_scaffold_1:6064662-6068067	q1	q2	12.9868	8.12293	-0.676975	0.00312995	0.0521347	no
clementina_scaffold_1:6105977-6108151	q1	q2	228.631	279.449	0.289564	0.201213	0.493619	no
clementina_scaffold_1:6110577-6112832	q1	q2	7.54802	7.81571	0.0502799	0.916043	0.964836	no
clementina_scaffold_1:6153372-6154395	q1	q2	16.8013	14.1248	-0.250341	0.639109	0.825118	no
clementina_scaffold_1:6154510-6157383	q1	q2	51.71	51.303	-0.0113976	0.965152	0.984502	no
clementina_scaffold_1:6168150-6178336	q1	q2	172.161	153.229	-0.168074	0.190161	0.48471	no
clementina_scaffold_1:6168150-6178336	q1	q2	9.57537	1.05245	-3.18558	0.0842893	0.340717	no
clementina_scaffold_1:6184744-6188361	q1	q2	122.107	95.1401	-0.360023	0.0329143	0.213927	no
clementina_scaffold_1:6192244-6204721	q1	q2	60.3757	74.916	0.311305	0.117577	0.394747	no
clementina_scaffold_1:6209640-6214471	q1	q2	8.07776	1.09611	-2.88156	0.00124998	0.028147	yes
clementina_scaffold_1:6214522-6223827	q1	q2	30.2005	18.7204	-0.689961	0.00276089	0.0483003	yes
clementina_scaffold_1:6228439-6230303	q1	q2	28.82	15.0386	-0.938403	0.00155846	0.0330464	yes
clementina_scaffold_1:6242883-6249945	q1	q2	13.2233	6.75732	-0.968562	0.000245756	0.00898657	yes
clementina_scaffold_1:6315832-6323746	q1	q2	43.9852	48.5931	0.143733	0.463222	0.712223	no
clementina_scaffold_1:6327609-6334891	q1	q2	30.3301	24.6563	-0.298792	0.230848	0.520948	no
clementina_scaffold_1:6454447-6456824	q1	q2	12.3262	10.2328	-0.268521	0.227909	0.518228	no
clementina_scaffold_1:6567600-6568452	q1	q2	20.4068	8.6928	-1.23116	0.0497975	0.263626	no
clementina_scaffold_1:6569086-6573385	q1	q2	38.5249	41.0724	0.0923772	0.71282	0.86454	no
clementina_scaffold_1:6620780-6623528	q1	q2	141.499	241.748	0.772712	6.35527e-07	7.73893e-05	yes
clementina_scaffold_1:6735068-6736006	q1	q2	5.98599	28.8412	2.26847	0.0021337	0.0404564	yes
clementina_scaffold_1:6757785-6759316	q1	q2	16.8908	41.6845	1.30327	0.000587509	0.0165706	yes
clementina_scaffold_1:6798450-6800727	q1	q2	23.5817	31.062	0.397485	0.200321	0.493163	no
clementina_scaffold_1:6832448-6834504	q1	q2	3.622	1.41557	-1.3554	0.077084	0.32641	no
clementina_scaffold_1:6834637-6840059	q1	q2	18.3368	11.4668	-0.677272	0.00387965	0.0603355	no
clementina_scaffold_1:6848069-6851028	q1	q2	11.6801	11.2045	-0.0599723	0.865304	0.941809	no
clementina_scaffold_1:6859921-6861588	q1	q2	4.47703	8.57451	0.937512	0.0612302	0.292355	no
clementina_scaffold_1:6886263-6889187	q1	q2	11.087	9.07442	-0.288988	0.260777	0.548795	no
clementina_scaffold_1:6903808-6905600	q1	q2	5.69221	4.82872	-0.237346	0.673897	0.843053	no
clementina_scaffold_1:6919073-6921921	q1	q2	11.4407	11.7094	0.0334971	0.929116	0.969799	no
clementina_scaffold_1:6924092-6924922	q1	q2	3.99785	1.33564	-1.58169	0.0606884	0.291125	no
clementina_scaffold_1:6932022-6933398	q1	q2	4.93806	4.76893	-0.0502765	0.933941	0.970681	no
clementina_scaffold_1:6935152-6939151	q1	q2	33.1251	17.3648	-0.931761	0.00318312	0.0527749	no
clementina_scaffold_1:7291276-7293116	q1	q2	8.82824	7.75564	-0.18688	0.677817	0.84554	no
clementina_scaffold_1:7355465-7359139	q1	q2	43.3367	40.11	-0.111627	0.592515	0.794631	no
clementina_scaffold_1:7360308-7361492	q1	q2	15.2491	7.13667	-1.0954	0.0603986	0.290583	no
clementina_scaffold_1:7361803-7367861	q1	q2	19.5745	31.499	0.686331	0.00579636	0.0772591	no
clementina_scaffold_1:7376193-7377600	q1	q2	14.1496	13.6711	-0.0496372	0.89017	0.953022	no
clementina_scaffold_1:7383513-7386513	q1	q2	129.991	55.9541	-1.21609	2.22045e-16	3.71333e-13	yes
clementina_scaffold_1:7398340-7400404	q1	q2	13.1982	15.9078	0.269393	0.567164	0.780362	no
clementina_scaffold_1:7401991-7409441	q1	q2	36.0696	24.0723	-0.583412	0.00891309	0.100759	no
clementina_scaffold_1:7431890-7437803	q1	q2	64.3893	46.9976	-0.454232	0.000764419	0.0201847	yes
clementina_scaffold_1:7438766-7444646	q1	q2	24.4905	16.2063	-0.595671	0.00101182	0.0242196	yes
clementina_scaffold_1:7445339-7450581	q1	q2	162.853	86.8925	-0.906264	3.7581e-12	2.29484e-09	yes
clementina_scaffold_1:7456334-7461031	q1	q2	16.1245	17.9124	0.151701	0.654509	0.834218	no
clementina_scaffold_1:7624487-7625220	q1	q2	3.48033	5.19237	0.577168	0.552602	0.77054	no
clementina_scaffold_1:7662263-7663015	q1	q2	2.92798	4.32774	0.563707	0.577573	0.787251	no
clementina_scaffold_1:7761149-7761991	q1	q2	3.3498	0.949232	-1.81924	0.231115	0.521117	no
clementina_scaffold_1:7763743-7765921	q1	q2	28.52	20.0638	-0.507376	0.276467	0.562605	no
clementina_scaffold_1:7770840-7772704	q1	q2	38.271	41.8249	0.128111	0.667214	0.839203	no
clementina_scaffold_1:7776032-7777089	q1	q2	0	2.3508	1.79769e+308	0.0165031	0.144395	no
clementina_scaffold_1:7786626-7787411	q1	q2	23.3751	14.1712	-0.72201	0.0771276	0.326539	no
clementina_scaffold_1:7798538-7800113	q1	q2	142.194	147.221	0.0501234	0.779617	0.900752	no
clementina_scaffold_1:7802032-7803678	q1	q2	4.74768	2.04464	-1.21538	0.0858071	0.343352	no
clementina_scaffold_1:7822449-7826307	q1	q2	40.1303	46.5446	0.213925	0.353306	0.628515	no
clementina_scaffold_1:7826509-7829143	q1	q2	24.3564	31.6622	0.378458	0.186117	0.479765	no
clementina_scaffold_1:7829352-7832471	q1	q2	24.1856	30.2603	0.323277	0.450176	0.702546	no
clementina_scaffold_1:7853738-7855169	q1	q2	7.72698	13.1612	0.768317	0.184797	0.479432	no
clementina_scaffold_1:7886163-7887155	q1	q2	4.46487	5.93885	0.411566	0.524294	0.752614	no
clementina_scaffold_1:7916500-7918077	q1	q2	6.8273	1.29995	-2.39286	0.0559232	0.278783	no
clementina_scaffold_1:7929323-7932579	q1	q2	35.9395	23.2961	-0.625481	0.00857204	0.0981871	no
clementina_scaffold_1:8056486-8060134	q1	q2	10.5468	7.09814	-0.571297	0.109025	0.382999	no
clementina_scaffold_1:8107683-8110494	q1	q2	20.0592	18.4458	-0.12097	0.740891	0.880377	no
clementina_scaffold_1:8119728-8121699	q1	q2	1.67599	2.6206	0.644886	0.59001	0.793247	no
clementina_scaffold_1:8134315-8137979	q1	q2	26.5711	17.7696	-0.58045	0.0170957	0.147369	no
clementina_scaffold_1:8182573-8185114	q1	q2	14.6991	17.0769	0.216322	0.199463	0.492472	no
clementina_scaffold_1:8190732-8194717	q1	q2	22.3303	23.2867	0.0605057	0.830895	0.924056	no
clementina_scaffold_1:8199843-8204667	q1	q2	30.3376	32.9711	0.120095	0.562514	0.777906	no
clementina_scaffold_1:8205312-8209009	q1	q2	18.3502	16.9471	-0.114757	0.671131	0.841547	no
clementina_scaffold_1:8209407-8212223	q1	q2	38.3152	40.8437	0.092196	0.674974	0.843589	no
clementina_scaffold_1:8213829-8216814	q1	q2	23.2508	17.6407	-0.398371	0.200107	0.493076	no
clementina_scaffold_1:8226965-8227915	q1	q2	2.3088	5.95648	1.36732	0.120838	0.398793	no
clementina_scaffold_1:8241275-8243476	q1	q2	22.9397	13.8334	-0.729692	0.0321167	0.2114	no
clementina_scaffold_1:8246964-8250078	q1	q2	30.0784	27.9179	-0.107536	0.523405	0.751897	no
clementina_scaffold_1:8264956-8268169	q1	q2	49.3621	39.3681	-0.326375	0.0575295	0.282929	no
clementina_scaffold_1:8269388-8273552	q1	q2	18.8959	18.192	-0.0547748	0.833922	0.925924	no
clementina_scaffold_1:8284029-8288967	q1	q2	12.7076	15.1282	0.251548	0.406566	0.672516	no
clementina_scaffold_1:8290130-8293258	q1	q2	39.734	34.1296	-0.219348	0.313717	0.595106	no
clementina_scaffold_1:8327097-8327842	q1	q2	5.73485	3.68791	-0.636954	0.476438	0.72196	no
clementina_scaffold_1:8397731-8398457	q1	q2	4.64355	8.57218	0.884432	0.227321	0.517408	no
clementina_scaffold_1:8409481-8412176	q1	q2	4.7574	5.98897	0.332135	0.494974	0.733961	no
clementina_scaffold_1:8413311-8418102	q1	q2	28.9326	38.0713	0.396006	0.114713	0.390122	no
clementina_scaffold_1:8425422-8426559	q1	q2	1.29712	2.46566	0.92666	0.350439	0.626619	no
clementina_scaffold_1:8434785-8438184	q1	q2	21.4243	25.3935	0.245211	0.328421	0.606794	no
clementina_scaffold_1:8460851-8463015	q1	q2	12.2372	5.98266	-1.03241	0.108436	0.382105	no
clementina_scaffold_1:8463193-8468339	q1	q2	17.2551	13.3944	-0.365397	0.225399	0.515737	no
clementina_scaffold_1:8476904-8479512	q1	q2	15.9176	19.5324	0.295245	0.292551	0.577079	no
clementina_scaffold_1:8479924-8481707	q1	q2	10.4747	9.76454	-0.10128	0.799836	0.909803	no
clementina_scaffold_1:8503833-8505290	q1	q2	15.2923	21.5443	0.494496	0.203676	0.495546	no
clementina_scaffold_1:8517092-8518895	q1	q2	8.23029	7.76876	-0.0832582	0.82783	0.922446	no
clementina_scaffold_1:8522035-8524094	q1	q2	9.38739	3.61993	-1.37476	0.0351844	0.221787	no
clementina_scaffold_1:8531097-8537939	q1	q2	12.2439	11.5518	-0.0839395	0.651444	0.832704	no
clementina_scaffold_1:8639438-8643258	q1	q2	28.7741	27.8633	-0.0464012	0.885915	0.951905	no
clementina_scaffold_1:8714445-8716150	q1	q2	9.26919	9.5808	0.0477024	0.940931	0.973999	no
clementina_scaffold_1:8716223-8719243	q1	q2	27.0285	28.49	0.0759737	0.771605	0.897614	no
clementina_scaffold_1:8719917-8721170	q1	q2	17.3497	20.365	0.231177	0.583808	0.7905	no
clementina_scaffold_1:8753653-8757843	q1	q2	17.8494	13.3068	-0.423711	0.0711355	0.314106	no
clementina_scaffold_1:8761409-8768759	q1	q2	13.5775	9.03692	-0.587313	0.0280332	0.19584	no
clementina_scaffold_1:8769450-8771204	q1	q2	4.68544	3.43773	-0.44673	0.567753	0.780517	no
clementina_scaffold_1:8771579-8772012	q1	q2	5.85441	3.37263	-0.79565	0.455666	0.706781	no
clementina_scaffold_1:8772254-8772555	q1	q2	11.731	4.58905	-1.35406	0.254469	0.543865	no
clementina_scaffold_1:8773095-8776744	q1	q2	24.8599	23.3791	-0.0886013	0.683672	0.848632	no
clementina_scaffold_1:8777623-8782456	q1	q2	18.2248	13.2279	-0.462321	0.0147136	0.135742	no
clementina_scaffold_1:8829868-8832176	q1	q2	5.8947	8.55489	0.537332	0.0590308	0.28653	no
clementina_scaffold_1:8846990-8849162	q1	q2	2.6479	3.39625	0.359091	0.667198	0.839203	no
clementina_scaffold_1:8855854-8858003	q1	q2	41.1944	52.2244	0.342276	0.161678	0.452184	no
clementina_scaffold_1:8858218-8862284	q1	q2	59.32	56.3576	-0.0739062	0.776934	0.899913	no
clementina_scaffold_1:8867881-8870494	q1	q2	16.354	18.8266	0.20313	0.553125	0.771055	no
clementina_scaffold_1:8871050-8874237	q1	q2	27.6196	24.3096	-0.184169	0.408443	0.674048	no
clementina_scaffold_1:8874602-8878517	q1	q2	22.63	24.4279	0.110292	0.731798	0.875275	no
clementina_scaffold_1:8879316-8884025	q1	q2	21.6993	20.5149	-0.0809813	0.729469	0.873985	no
clementina_scaffold_1:8884874-8886333	q1	q2	12.6589	15.9882	0.336854	0.187509	0.481291	no
clementina_scaffold_1:8887723-8891060	q1	q2	47.1954	60.0103	0.346566	0.188579	0.48349	no
clementina_scaffold_1:8913998-8917017	q1	q2	22.0301	34.6302	0.652551	0.00605797	0.0796041	no
clementina_scaffold_1:8921717-8927206	q1	q2	31.9143	38.6108	0.2748	0.16422	0.454888	no
clementina_scaffold_1:8952711-8959219	q1	q2	45.2882	40.9604	-0.144906	0.538494	0.762026	no
clementina_scaffold_1:9023864-9024783	q1	q2	9.61103	6.71826	-0.516603	0.291648	0.576353	no
clementina_scaffold_1:9025295-9025667	q1	q2	5.24685	4.36123	-0.266719	0.74877	0.885613	no
clementina_scaffold_1:9159415-9163417	q1	q2	17.2236	22.7839	0.403631	0.204369	0.495953	no
clementina_scaffold_1:9164247-9166039	q1	q2	62.4987	91.8059	0.554761	0.0342069	0.218898	no
clementina_scaffold_1:9289472-9292052	q1	q2	38.3734	41.6154	0.117009	0.72376	0.871044	no
clementina_scaffold_1:9292147-9292436	q1	q2	29.3214	31.1471	0.0871433	0.872047	0.945307	no
clementina_scaffold_1:9327626-9331954	q1	q2	11.5088	3.71572	-1.63103	0.00129132	0.0287077	yes
clementina_scaffold_1:9332154-9337297	q1	q2	98.3874	75.801	-0.376256	0.00470613	0.0678488	no
clementina_scaffold_1:9341791-9344625	q1	q2	29.2618	33.0533	0.175777	0.423708	0.684091	no
clementina_scaffold_1:9348513-9353636	q1	q2	29.913	29.2689	-0.0314058	0.913554	0.963972	no
clementina_scaffold_1:9354982-9357871	q1	q2	38.2991	38.8928	0.0221922	0.970696	0.987113	no
clementina_scaffold_1:9382748-9389894	q1	q2	14.0581	10.859	-0.372506	0.163028	0.454242	no
clementina_scaffold_1:9391250-9394956	q1	q2	15.5976	19.0059	0.28512	0.30246	0.585262	no
clementina_scaffold_1:9423221-9427907	q1	q2	16.6028	9.53392	-0.800287	0.000415501	0.0132102	yes
clementina_scaffold_1:9430468-9432490	q1	q2	6.45105	1.99254	-1.69493	0.0435905	0.24682	no
clementina_scaffold_1:9439470-9442807	q1	q2	14.3615	13.2151	-0.120015	0.792052	0.906995	no
clementina_scaffold_1:9451641-9456017	q1	q2	25.0695	16.3883	-0.613268	0.00522276	0.0726236	no
clementina_scaffold_1:9464224-9468369	q1	q2	38.2249	43.9886	0.202618	0.450291	0.702546	no
clementina_scaffold_1:9510261-9512692	q1	q2	236.892	200.278	-0.242225	0.358118	0.632969	no
clementina_scaffold_1:9513492-9516384	q1	q2	60.3974	18.1267	-1.73637	1.11022e-15	1.54722e-12	yes
clementina_scaffold_1:9536085-9537759	q1	q2	1.53356	4.75742	1.63329	0.0499927	0.264292	no
clementina_scaffold_1:9538536-9541213	q1	q2	29.7725	34.9643	0.231904	0.641155	0.826271	no
clementina_scaffold_1:9566111-9568304	q1	q2	17.6703	22.55	0.351805	0.23292	0.523586	no
clementina_scaffold_1:9605501-9606969	q1	q2	9.59042	6.02222	-0.671299	0.456977	0.707644	no
clementina_scaffold_1:9632015-9634503	q1	q2	24.6358	8.839	-1.4788	4.67493e-12	2.66524e-09	yes
clementina_scaffold_1:9642116-9647912	q1	q2	12.7307	1.84372	-2.78762	1.19904e-14	1.35617e-11	yes
clementina_scaffold_1:9650624-9659845	q1	q2	129.516	67.756	-0.934708	7.25644e-05	0.00360451	yes
clementina_scaffold_1:9667819-9672116	q1	q2	38.1798	34.8325	-0.132376	0.608938	0.805398	no
clementina_scaffold_1:9688465-9689479	q1	q2	41.3945	38.3711	-0.109418	0.719269	0.86865	no
clementina_scaffold_1:9689728-9698354	q1	q2	98.0541	84.6305	-0.2124	0.196978	0.490198	no
clementina_scaffold_1:9742103-9746923	q1	q2	36.9717	26.3948	-0.486164	0.0621003	0.293978	no
clementina_scaffold_1:9747352-9749258	q1	q2	4.43915	2.40545	-0.883981	0.209292	0.499675	no
clementina_scaffold_1:9749444-9751213	q1	q2	18.5094	11.1445	-0.731922	0.0187608	0.155011	no
clementina_scaffold_1:9751634-9757304	q1	q2	7.06891	11.172	0.660329	0.0262297	0.189018	no
clementina_scaffold_1:9779696-9783642	q1	q2	16.6823	14.4179	-0.210455	0.466392	0.715335	no
clementina_scaffold_1:9791237-9795499	q1	q2	218.901	166.559	-0.394241	0.000721842	0.0192632	yes
clementina_scaffold_1:9814537-9815913	q1	q2	2.88869	2.17639	-0.40848	0.594814	0.796377	no
clementina_scaffold_1:9817837-9819035	q1	q2	4.51167	8.97016	0.991473	0.0969296	0.360922	no
clementina_scaffold_1:9827475-9830259	q1	q2	6.97291	9.40281	0.43133	0.36926	0.643243	no
clementina_scaffold_1:9883415-9885162	q1	q2	9.96693	10.7141	0.104287	0.727121	0.872873	no
clementina_scaffold_1:9913475-9916882	q1	q2	7.85881	8.40725	0.0973224	0.774301	0.898688	no
clementina_scaffold_1:9922615-9929101	q1	q2	53.6894	49.105	-0.128768	0.523066	0.751667	no
clementina_scaffold_1:9941673-9943877	q1	q2	12.3715	12.0855	-0.033743	0.923307	0.967596	no
clementina_scaffold_1:9983097-9984697	q1	q2	25.0766	22.6563	-0.146431	0.519508	0.749431	no
clementina_scaffold_1:9994574-9997167	q1	q2	12.7687	14.4047	0.173932	0.612809	0.808431	no
clementina_scaffold_1:9999697-10000266	q1	q2	2.8549	3.75597	0.395745	0.650543	0.832214	no
clementina_scaffold_1:10005285-10007801	q1	q2	7.40913	14.7241	0.990802	0.0135074	0.128687	no
clementina_scaffold_1:10028541-10030088	q1	q2	20.8505	24.1476	0.211799	0.50599	0.740362	no
clementina_scaffold_1:10045464-10048587	q1	q2	22.198	17.0746	-0.378577	0.196356	0.489379	no
clementina_scaffold_1:10049085-10052426	q1	q2	231.79	143.201	-0.694773	1.17072e-06	0.000122877	yes
clementina_scaffold_1:10062661-10065714	q1	q2	13.4084	6.49102	-1.04662	0.000149674	0.00626808	yes
clementina_scaffold_1:10067486-10069131	q1	q2	20.381	18.1733	-0.165404	0.595475	0.796853	no
clementina_scaffold_1:10088785-10093423	q1	q2	82.5436	86.9819	0.0755589	0.65863	0.835056	no
clementina_scaffold_1:10105259-10109646	q1	q2	21.7957	15.9577	-0.449786	0.215713	0.506856	no
clementina_scaffold_1:10110669-10120339	q1	q2	7.24005	4.45646	-0.700101	0.0175338	0.1492	no
clementina_scaffold_1:10148785-10150301	q1	q2	36.4982	14.1392	-1.36813	8.58202e-12	4.22118e-09	yes
clementina_scaffold_1:10184117-10186373	q1	q2	1.61213	5.1942	1.68793	0.0159517	0.142706	no
clementina_scaffold_1:10188974-10191475	q1	q2	8.59258	10.6086	0.304073	0.419621	0.680822	no
clementina_scaffold_1:10201695-10203468	q1	q2	270.054	366.447	0.440354	0.0474724	0.257926	no
clementina_scaffold_1:10221622-10224321	q1	q2	15.5612	20.8926	0.425043	0.120494	0.398497	no
clementina_scaffold_1:10224924-10228071	q1	q2	19.9133	18.7135	-0.0896578	0.740907	0.880377	no
clementina_scaffold_1:10246589-10248711	q1	q2	11.6999	5.69391	-1.03901	0.181526	0.475668	no
clementina_scaffold_1:10249069-10257093	q1	q2	21.1484	5.12833	-2.04399	1.00612e-09	2.90099e-07	yes
clementina_scaffold_1:10257422-10260121	q1	q2	39.0779	39.2114	0.00491837	0.983887	0.993524	no
clementina_scaffold_1:10260865-10261713	q1	q2	52.0339	61.6502	0.244654	0.404429	0.670614	no
clementina_scaffold_1:10302531-10304040	q1	q2	13.183	16.641	0.336071	0.223613	0.514084	no
clementina_scaffold_1:10307877-10310275	q1	q2	13.55	8.87159	-0.61103	0.0402207	0.23762	no
clementina_scaffold_1:10330355-10333450	q1	q2	148.637	145.838	-0.0274323	0.918253	0.965721	no
clementina_scaffold_1:10339832-10342187	q1	q2	11.4168	16.7464	0.552696	0.102125	0.369987	no
clementina_scaffold_1:10351141-10354872	q1	q2	15.9133	20.6552	0.376275	0.195467	0.488641	no
clementina_scaffold_1:10367541-10368882	q1	q2	10.4954	6.38362	-0.717306	0.19063	0.484851	no
clementina_scaffold_1:10377668-10380119	q1	q2	17.5336	13.0455	-0.42657	0.323328	0.60235	no
clementina_scaffold_1:10400472-10400971	q1	q2	8.03026	9.76661	0.282411	0.674768	0.843459	no
clementina_scaffold_1:10459312-10460283	q1	q2	4.2947	4.06041	-0.0809325	0.916074	0.964836	no
clementina_scaffold_1:10490212-10492041	q1	q2	13.3293	15.2498	0.194192	0.415759	0.677933	no
clementina_scaffold_1:10518819-10526821	q1	q2	19.5368	15.6931	-0.316069	0.163717	0.454517	no
clementina_scaffold_1:10539878-10542580	q1	q2	12.3845	2.63262	-2.23397	0.00216029	0.0407756	yes
clementina_scaffold_1:10542864-10546324	q1	q2	34.048	22.8023	-0.578389	0.0137208	0.129869	no
clementina_scaffold_1:10547111-10549973	q1	q2	7.56544	2.20484	-1.77875	0.0059273	0.0786971	no
clementina_scaffold_1:10550433-10552248	q1	q2	16.3857	17.4295	0.0890894	0.786419	0.903265	no
clementina_scaffold_1:10590361-10595764	q1	q2	17.5899	21.2599	0.273391	0.286425	0.572532	no
clementina_scaffold_1:10614248-10617461	q1	q2	12.9024	14.249	0.14322	0.695985	0.854208	no
clementina_scaffold_1:10645365-10646847	q1	q2	48.7608	34.847	-0.484687	0.0737248	0.319908	no
clementina_scaffold_1:10660196-10663083	q1	q2	95.393	89.7383	-0.0881607	0.744305	0.882701	no
clementina_scaffold_1:10711675-10714990	q1	q2	25.4363	26.7472	0.0724966	0.74953	0.886029	no
clementina_scaffold_1:10715632-10716223	q1	q2	22.0567	21.9864	-0.00460028	0.990661	0.995744	no
clementina_scaffold_1:10741058-10743983	q1	q2	13.9023	7.1856	-0.952147	0.0277413	0.194491	no
clementina_scaffold_1:10756031-10761146	q1	q2	31.9964	17.4941	-0.871038	0.000739288	0.0196452	yes
clementina_scaffold_1:10793803-10799176	q1	q2	22.705	20.8022	-0.126275	0.801553	0.910819	no
clementina_scaffold_1:10800167-10805301	q1	q2	41.2189	32.6042	-0.338247	0.0248109	0.183612	no
clementina_scaffold_1:10831612-10834859	q1	q2	26.8005	37.4787	0.483812	0.0180983	0.151997	no
clementina_scaffold_1:10837301-10838012	q1	q2	5.48403	0	-1.79769e+308	0.0165031	0.144395	no
clementina_scaffold_1:10841101-10844030	q1	q2	15.8961	23.9153	0.589258	0.153003	0.444171	no
clementina_scaffold_1:10847216-10849155	q1	q2	7.3936	7.79399	0.0760836	0.885447	0.951484	no
clementina_scaffold_1:10861114-10865878	q1	q2	7.87955	6.95427	-0.180214	0.557861	0.774729	no
clementina_scaffold_1:10881377-10883890	q1	q2	30.0039	31.495	0.0699725	0.81658	0.917985	no
clementina_scaffold_1:10912329-10918765	q1	q2	82.2013	62.4128	-0.39732	0.01474	0.135789	no
clementina_scaffold_1:10934094-10934695	q1	q2	4.67265	0.613466	-2.92918	0.114857	0.390122	no
clementina_scaffold_1:10934973-10938316	q1	q2	21.1553	11.8906	-0.831202	0.0333193	0.215028	no
clementina_scaffold_1:10955170-10965045	q1	q2	15.8388	9.27087	-0.772691	0.0030295	0.0512096	no
clementina_scaffold_1:11031874-11033485	q1	q2	4.02916	5.21467	0.372099	0.600881	0.799591	no
clementina_scaffold_1:11034597-11036600	q1	q2	34.2866	36.8163	0.102701	0.589381	0.793002	no
clementina_scaffold_1:11048282-11050378	q1	q2	13.5269	16.0607	0.247708	0.297953	0.580886	no
clementina_scaffold_1:11063193-11065299	q1	q2	25.1688	29.6176	0.234818	0.219294	0.510202	no
clementina_scaffold_1:11066264-11072109	q1	q2	69.2463	48.5139	-0.513339	0.00656144	0.08372	no
clementina_scaffold_1:11072642-11073411	q1	q2	4.57887	2.9797	-0.619822	0.471807	0.718683	no
clementina_scaffold_1:11074266-11077915	q1	q2	16.9103	19.3944	0.197737	0.414406	0.67687	no
clementina_scaffold_1:11097862-11102601	q1	q2	44.6898	38.1855	-0.226918	0.347789	0.624993	no
clementina_scaffold_1:11121693-11130157	q1	q2	21.5513	9.75641	-1.14335	3.11339e-05	0.00186841	yes
clementina_scaffold_1:11168373-11170501	q1	q2	8.05417	6.32123	-0.349531	0.476887	0.721963	no
clementina_scaffold_1:11175740-11178669	q1	q2	15.3246	11.6791	-0.391921	0.198714	0.491834	no
clementina_scaffold_1:11184001-11185209	q1	q2	6.54859	2.95942	-1.14587	0.0134237	0.127987	no
clementina_scaffold_1:11185445-11187198	q1	q2	152.9	73.6566	-1.0537	5.4623e-14	5.07488e-11	yes
clementina_scaffold_1:11187250-11187905	q1	q2	91.819	74.9964	-0.291971	0.279446	0.565223	no
clementina_scaffold_1:11188302-11193487	q1	q2	29.5837	47.8545	0.693851	0.00522731	0.0726466	no
clementina_scaffold_1:11227064-11233446	q1	q2	13.4103	12.9217	-0.0535469	0.888471	0.952652	no
clementina_scaffold_1:11262846-11265730	q1	q2	62.068	55.4612	-0.162371	0.390258	0.659989	no
clementina_scaffold_1:11293529-11296148	q1	q2	40.5636	54.2722	0.420027	0.176635	0.47042	no
clementina_scaffold_1:11301150-11303731	q1	q2	39.7622	49.6479	0.320337	0.0457863	0.252651	no
clementina_scaffold_1:11335091-11338975	q1	q2	32.5059	24.0729	-0.433292	0.0982831	0.3629	no
clementina_scaffold_1:11342741-11350650	q1	q2	22.829	16.7099	-0.450171	0.0599967	0.289204	no
clementina_scaffold_1:11353076-11354467	q1	q2	43.1926	66.7351	0.627662	0.0181332	0.152131	no
clementina_scaffold_1:11364404-11366576	q1	q2	4.41927	3.59372	-0.298332	0.368821	0.643049	no
clementina_scaffold_1:11386354-11390640	q1	q2	61.5107	37.699	-0.706311	0.00845673	0.0971324	no
clementina_scaffold_1:11420472-11423309	q1	q2	41.3739	39.0066	-0.0850021	0.727973	0.873532	no
clementina_scaffold_1:11434507-11436421	q1	q2	12.2411	6.02013	-1.02387	0.0748701	0.322313	no
clementina_scaffold_1:11436463-11439082	q1	q2	10.4196	25.9875	1.31852	0.000462595	0.0142034	yes
clementina_scaffold_1:11440273-11443472	q1	q2	108.572	110.088	0.0200024	0.941894	0.974286	no
clementina_scaffold_1:11443717-11451744	q1	q2	23.8589	25.1132	0.0739153	0.806408	0.912318	no
clementina_scaffold_1:11469427-11470194	q1	q2	3.4412	4.16247	0.274527	0.779466	0.900752	no
clementina_scaffold_1:11475227-11477760	q1	q2	11.6468	12.1159	0.0569704	0.881964	0.949816	no
clementina_scaffold_1:11547346-11549191	q1	q2	72.7507	66.998	-0.118843	0.511904	0.744498	no
clementina_scaffold_1:11552868-11553788	q1	q2	8.68895	12.3795	0.5107	0.247355	0.537055	no
clementina_scaffold_1:11554911-11556309	q1	q2	3.26815	3.80009	0.21756	0.786032	0.903174	no
clementina_scaffold_1:11563032-11566277	q1	q2	0	8.1975	1.79769e+308	0.00217184	0.0409311	yes
clementina_scaffold_1:11586851-11590468	q1	q2	10.819	13.147	0.281169	0.52994	0.755689	no
clementina_scaffold_1:11595649-11596888	q1	q2	4.07644	4.53571	0.154018	0.782065	0.90164	no
clementina_scaffold_1:11617097-11622353	q1	q2	50.2225	45.9951	-0.126853	0.431213	0.688788	no
clementina_scaffold_1:11622456-11626449	q1	q2	37.154	41.6069	0.163304	0.421916	0.682911	no
clementina_scaffold_1:11691570-11694800	q1	q2	30.4099	21.6354	-0.491148	0.0479382	0.258832	no
clementina_scaffold_1:11700013-11703464	q1	q2	16.4141	20.1444	0.295438	0.441261	0.696429	no
clementina_scaffold_1:11843251-11848951	q1	q2	135.933	97.8393	-0.474406	0.000802016	0.0208718	yes
clementina_scaffold_1:11850349-11852006	q1	q2	9.58382	5.85124	-0.711858	0.0825357	0.336657	no
clementina_scaffold_1:11864405-11869999	q1	q2	24.3396	12.9928	-0.905592	1.36665e-05	0.000954943	yes
clementina_scaffold_1:11870618-11873386	q1	q2	44.7088	31.3699	-0.511176	0.0355579	0.222937	no
clementina_scaffold_1:11878349-11881961	q1	q2	105.481	160.077	0.601779	0.00356195	0.0572905	no
clementina_scaffold_1:11924724-11926010	q1	q2	14.8755	11.7793	-0.336689	0.452874	0.704952	no
clementina_scaffold_1:11943385-11948605	q1	q2	18.0469	13.208	-0.450335	0.162534	0.453421	no
clementina_scaffold_1:11964356-11966298	q1	q2	8.32583	7.83191	-0.0882297	0.843465	0.93067	no
clementina_scaffold_1:11967509-11970568	q1	q2	23.1291	36.9685	0.676586	0.01294	0.125328	no
clementina_scaffold_1:11975676-11976145	q1	q2	28.3031	33.6201	0.248363	0.511261	0.744141	no
clementina_scaffold_1:11976723-11978060	q1	q2	45.3379	40.7691	-0.153243	0.57135	0.783005	no
clementina_scaffold_1:11997962-12000967	q1	q2	56.2802	50.9157	-0.144518	0.263859	0.55251	no
clementina_scaffold_1:12036687-12038287	q1	q2	7.73861	13.5632	0.809552	0.044498	0.24966	no
clementina_scaffold_1:12066385-12070640	q1	q2	20.477	14.6181	-0.48625	0.147892	0.436251	no
clementina_scaffold_1:12070908-12073235	q1	q2	64.0095	66.9766	0.0653724	0.79657	0.908106	no
clementina_scaffold_1:12112648-12116562	q1	q2	59.8917	49.8332	-0.265249	0.118009	0.395457	no
clementina_scaffold_1:12138628-12141534	q1	q2	2.08517	4.84643	1.21676	0.16994	0.462093	no
clementina_scaffold_1:12141616-12142457	q1	q2	5.42719	10.601	0.965923	0.110431	0.385066	no
clementina_scaffold_1:12156116-12158075	q1	q2	20.543	20.4356	-0.00756065	0.982199	0.992726	no
clementina_scaffold_1:12160674-12162032	q1	q2	6.53085	4.5725	-0.514287	0.362406	0.636978	no
clementina_scaffold_1:12162461-12163499	q1	q2	8.47557	9.55097	0.172338	0.710287	0.862961	no
clementina_scaffold_1:12168288-12169413	q1	q2	46.2237	57.7036	0.320027	0.225947	0.516408	no
clementina_scaffold_1:12192081-12196204	q1	q2	27.5815	17.4929	-0.656934	0.00247514	0.0447971	yes
clementina_scaffold_1:12220952-12227518	q1	q2	52.4626	27.8506	-0.913579	1.38673e-06	0.000140835	yes
clementina_scaffold_1:12270403-12272675	q1	q2	71.2436	82.6562	0.214361	0.183168	0.477368	no
clementina_scaffold_1:12303560-12306596	q1	q2	17.0734	16.3704	-0.0606631	0.809101	0.91378	no
clementina_scaffold_1:12324654-12327930	q1	q2	13.3527	16.3888	0.295574	0.301198	0.584072	no
clementina_scaffold_1:12333369-12338520	q1	q2	44.6726	30.0736	-0.570893	0.104635	0.37462	no
clementina_scaffold_1:12347820-12352413	q1	q2	7.31788	8.92583	0.28656	0.389343	0.659088	no
clementina_scaffold_1:12353411-12356050	q1	q2	28.6253	41.3272	0.529799	0.034085	0.218448	no
clementina_scaffold_1:12372080-12373833	q1	q2	5.55885	8.19172	0.55938	0.103587	0.372703	no
clementina_scaffold_1:12383040-12385750	q1	q2	15.0093	16.4214	0.129722	0.751908	0.887229	no
clementina_scaffold_1:12405145-12406134	q1	q2	36.9066	21.6938	-0.766594	0.135754	0.418345	no
clementina_scaffold_1:12406534-12408503	q1	q2	28.0123	42.3012	0.594638	0.0150634	0.137606	no
clementina_scaffold_1:12412098-12414232	q1	q2	14.2852	13.1741	-0.116822	0.657801	0.835046	no
clementina_scaffold_1:12446883-12450302	q1	q2	22.4306	23.2845	0.0539019	0.869177	0.943743	no
clementina_scaffold_1:12471793-12477277	q1	q2	35.5151	21.1717	-0.746293	6.82565e-05	0.00347067	yes
clementina_scaffold_1:12480748-12483933	q1	q2	7.40273	8.21872	0.150855	0.617254	0.811223	no
clementina_scaffold_1:12505532-12507307	q1	q2	2.78753	1.97613	-0.496308	0.467743	0.716146	no
clementina_scaffold_1:12511528-12512958	q1	q2	26.7365	28.6241	0.0984212	0.773374	0.898167	no
clementina_scaffold_1:12513449-12514666	q1	q2	134.573	165.28	0.296522	0.263674	0.552289	no
clementina_scaffold_1:12593376-12597888	q1	q2	13.7524	13.8415	0.00930905	0.969622	0.986493	no
clementina_scaffold_1:12633964-12634852	q1	q2	9.70795	7.13236	-0.444787	0.408177	0.674025	no
clementina_scaffold_1:12647630-12651257	q1	q2	17.8857	10.6245	-0.751405	0.0118235	0.119209	no
clementina_scaffold_1:12673743-12675007	q1	q2	5.3939	0.801171	-2.75115	0.0252416	0.185467	no
clementina_scaffold_1:12676049-12679815	q1	q2	16.6623	7.91124	-1.07461	1.63586e-05	0.0011106	yes
clementina_scaffold_1:12685889-12688228	q1	q2	20.2483	18.9368	-0.0966114	0.799824	0.909803	no
clementina_scaffold_1:12697129-12698714	q1	q2	16.2388	2.31745	-2.80883	5.25633e-11	2.12669e-08	yes
clementina_scaffold_1:12716762-12719396	q1	q2	25.9796	33.9742	0.38706	0.140834	0.42581	no
clementina_scaffold_1:12726800-12729101	q1	q2	9.59738	13.0937	0.448159	0.114437	0.390122	no
clementina_scaffold_1:12764283-12767149	q1	q2	72.2108	78.8294	0.12652	0.526785	0.753597	no
clementina_scaffold_1:12768089-12770484	q1	q2	22.6058	31.1855	0.464182	0.122749	0.402347	no
clementina_scaffold_1:12783356-12784502	q1	q2	10.1361	3.37782	-1.58534	0.0146764	0.135552	no
clementina_scaffold_1:12785554-12788730	q1	q2	33.2142	37.7764	0.185684	0.422957	0.683714	no
clementina_scaffold_1:12794203-12796925	q1	q2	49.6948	37.6218	-0.401525	0.0387159	0.232843	no
clementina_scaffold_1:12807588-12808253	q1	q2	4.02466	0.224704	-4.16277	0.155997	0.448091	no
clementina_scaffold_1:12810317-12811426	q1	q2	8.06396	1.1162	-2.85289	0.0199017	0.160577	no
clementina_scaffold_1:12813255-12815274	q1	q2	12.7973	12.858	0.00682477	0.982628	0.992879	no
clementina_scaffold_1:12822849-12829145	q1	q2	11.4211	10.1788	-0.166141	0.563988	0.778327	no
clementina_scaffold_1:12863798-12867938	q1	q2	12.3188	15.4174	0.323699	0.449061	0.701588	no
clementina_scaffold_1:12871450-12873020	q1	q2	10.2593	6.24034	-0.71724	0.196088	0.489373	no
clementina_scaffold_1:12874214-12876562	q1	q2	17.3752	22.1453	0.349972	0.253142	0.542878	no
clementina_scaffold_1:12877723-12883243	q1	q2	27.178	18.0672	-0.589063	0.119351	0.3966	no
clementina_scaffold_1:13061157-13062402	q1	q2	5.95842	0	-1.79769e+308	0.00700964	0.0865104	no
clementina_scaffold_1:13062794-13072985	q1	q2	33.3643	44.3869	0.411827	0.0298191	0.203036	no
clementina_scaffold_1:45813-46645	q1	q2	4.24951	3.01242	-0.496371	0.560227	0.776621	no
clementina_scaffold_1:359127-361004	q1	q2	7.13101	6.59301	-0.113169	0.820714	0.919994	no
clementina_scaffold_1:361412-362569	q1	q2	5.29495	4.86964	-0.120803	0.856416	0.937067	no
clementina_scaffold_1:436846-439682	q1	q2	4.23222	2.19286	-0.948601	0.126352	0.407631	no
clementina_scaffold_1:444337-445729	q1	q2	6.98108	8.20909	0.233772	0.623882	0.81528	no
clementina_scaffold_1:474496-476191	q1	q2	16.3562	8.87056	-0.88274	0.00997075	0.106909	no
clementina_scaffold_1:515763-516591	q1	q2	4.67038	4.25214	-0.135348	0.862163	0.940208	no
clementina_scaffold_1:516713-518072	q1	q2	5.69488	2.62627	-1.11665	0.190907	0.485188	no
clementina_scaffold_1:541468-544696	q1	q2	5.21181	0.122298	-5.41331	0.577403	0.787182	no
clementina_scaffold_1:567285-570356	q1	q2	9.32062	7.35095	-0.342496	0.37197	0.645109	no
clementina_scaffold_1:878020-879575	q1	q2	72.4643	80.5762	0.153083	0.561184	0.777325	no
clementina_scaffold_1:886426-888187	q1	q2	38.6176	45.9619	0.25118	0.340692	0.618718	no
clementina_scaffold_1:901468-903355	q1	q2	62.0238	37.2389	-0.736012	8.03908e-06	0.000619405	yes
clementina_scaffold_1:958811-963953	q1	q2	3.58495	5.50945	0.619954	0.195375	0.488632	no
clementina_scaffold_1:1265099-1266428	q1	q2	3.72951	5.38152	0.529029	0.455341	0.706515	no
clementina_scaffold_1:1267787-1268521	q1	q2	3.59222	0.214479	-4.06597	0.166942	0.457794	no
clementina_scaffold_1:1284984-1286337	q1	q2	17.6602	20.3333	0.203343	0.527415	0.754073	no
clementina_scaffold_1:1300830-1302808	q1	q2	4.71238	14.1619	1.58748	0.0306015	0.206587	no
clementina_scaffold_1:1303940-1308268	q1	q2	14.1098	10.3016	-0.453832	0.13353	0.416446	no
clementina_scaffold_1:1303940-1308268	q1	q2	3.67039	3.6209	-0.019585	0.978365	0.990993	no
clementina_scaffold_1:1326777-1330060	q1	q2	36.1259	40.2412	0.155643	0.555151	0.772609	no
clementina_scaffold_1:1396719-1405135	q1	q2	101.094	71.6317	-0.497034	0.00070483	0.0190115	yes
clementina_scaffold_1:1420118-1421509	q1	q2	81.1982	85.5019	0.0745088	0.775177	0.899015	no
clementina_scaffold_1:1672128-1674304	q1	q2	19.8403	23.9945	0.27427	0.403707	0.670084	no
clementina_scaffold_1:1730086-1732829	q1	q2	7.416	9.35866	0.33566	0.46093	0.710391	no
clementina_scaffold_1:1741756-1744400	q1	q2	21.3181	19.3656	-0.13858	0.582769	0.790075	no
clementina_scaffold_1:1766133-1767455	q1	q2	9.68563	12.1082	0.322068	0.468153	0.716424	no
clementina_scaffold_1:1866575-1870434	q1	q2	31.3871	21.8391	-0.523259	0.0385793	0.232468	no
clementina_scaffold_1:1870593-1871066	q1	q2	8.21633	2.00001	-2.03849	0.0699774	0.311404	no
clementina_scaffold_1:1921524-1930511	q1	q2	28.8918	19.131	-0.594748	0.0231793	0.1766	no
clementina_scaffold_1:1955557-1957228	q1	q2	5.86909	4.68397	-0.325405	0.593174	0.795114	no
clementina_scaffold_1:1990939-1993287	q1	q2	24.1113	31.1505	0.369542	0.0869038	0.345426	no
clementina_scaffold_1:1994786-1995878	q1	q2	10.5199	15.4817	0.557438	0.485302	0.727445	no
clementina_scaffold_1:1995958-1998247	q1	q2	4.51626	8.8219	0.965959	0.257435	0.546131	no
clementina_scaffold_1:2025736-2028997	q1	q2	7.67464	14.9933	0.966147	0.0401078	0.237348	no
clementina_scaffold_1:2030741-2034006	q1	q2	7.31929	4.66713	-0.649168	0.0353386	0.222284	no
clementina_scaffold_1:2041284-2044527	q1	q2	20.6449	15.8589	-0.380492	0.0768169	0.325745	no
clementina_scaffold_1:2048958-2051073	q1	q2	37.532	32.8872	-0.190597	0.394255	0.662995	no
clementina_scaffold_1:2055229-2057406	q1	q2	37.9459	26.7289	-0.505546	0.0344595	0.219674	no
clementina_scaffold_1:2124914-2126376	q1	q2	114.384	126.423	0.144372	0.581549	0.78942	no
clementina_scaffold_1:2131801-2134793	q1	q2	35.0022	32.0333	-0.12787	0.643953	0.827987	no
clementina_scaffold_1:2167600-2170222	q1	q2	4.21262	9.09311	1.11006	0.0224388	0.173473	no
clementina_scaffold_1:2176664-2178537	q1	q2	7.85009	9.64321	0.296806	0.515932	0.746763	no
clementina_scaffold_1:2342800-2351444	q1	q2	8.92111	7.33027	-0.283356	0.460387	0.709914	no
clementina_scaffold_1:2351827-2352706	q1	q2	2.43268	2.93271	0.269685	0.771037	0.897391	no
clementina_scaffold_1:2382786-2391144	q1	q2	22.4682	15.4399	-0.541224	0.00560506	0.0756336	no
clementina_scaffold_1:2411666-2414009	q1	q2	18.158	12.0289	-0.594099	0.0610146	0.291811	no
clementina_scaffold_1:2488693-2491547	q1	q2	29.2644	20.714	-0.49854	0.102534	0.370956	no
clementina_scaffold_1:2694727-2701176	q1	q2	13.1853	11.6216	-0.18212	0.595261	0.796762	no
clementina_scaffold_1:2709216-2712347	q1	q2	25.9862	33.3314	0.35914	0.177726	0.472274	no
clementina_scaffold_1:2794814-2796430	q1	q2	1.63009	3.87003	1.24739	0.340652	0.618718	no
clementina_scaffold_1:2819513-2822228	q1	q2	9.6997	12.6409	0.382087	0.425759	0.68546	no
clementina_scaffold_1:2985560-2988622	q1	q2	9.19957	5.97972	-0.621487	0.331819	0.609392	no
clementina_scaffold_1:3107290-3112716	q1	q2	7.94546	5.57048	-0.51233	0.376081	0.649515	no
clementina_scaffold_1:3129808-3142087	q1	q2	43.5744	30.7205	-0.504279	0.00620156	0.0810483	no
clementina_scaffold_1:3144452-3147302	q1	q2	71.2187	102.736	0.528607	0.0469468	0.256236	no
clementina_scaffold_1:3154730-3170976	q1	q2	25.3019	18.9949	-0.413639	0.0318562	0.210345	no
clementina_scaffold_1:3185028-3192235	q1	q2	10.3053	10.9695	0.0901139	0.824975	0.921066	no
clementina_scaffold_1:3206876-3212032	q1	q2	21.7358	16.0474	-0.437733	0.142661	0.428328	no
clementina_scaffold_1:3262337-3267060	q1	q2	16.1094	11.1071	-0.536428	0.171185	0.463256	no
clementina_scaffold_1:3284760-3285746	q1	q2	5.05346	8.03519	0.669063	0.214527	0.505534	no
clementina_scaffold_1:3285926-3286687	q1	q2	8.85532	2.29626	-1.94726	0.0195326	0.158363	no
clementina_scaffold_1:3286803-3287293	q1	q2	7.62846	1.22163	-2.64259	0.0693084	0.310144	no
clementina_scaffold_1:3320472-3322579	q1	q2	4.69181	3.6464	-0.363671	0.488847	0.729707	no
clementina_scaffold_1:3340064-3342110	q1	q2	23.578	17.6108	-0.420984	0.302378	0.585262	no
clementina_scaffold_1:3343829-3347483	q1	q2	6.02178	5.49203	-0.13285	0.810326	0.914602	no
clementina_scaffold_1:3360196-3361533	q1	q2	11.5217	9.32358	-0.305397	0.512616	0.744925	no
clementina_scaffold_1:3368329-3370184	q1	q2	13.4261	9.5697	-0.48849	0.193054	0.487494	no
clementina_scaffold_1:3390208-3394708	q1	q2	12.1387	11.4808	-0.0803988	0.806013	0.912293	no
clementina_scaffold_1:3411376-3411906	q1	q2	2.22619	5.30739	1.25343	0.267741	0.555846	no
clementina_scaffold_1:3440263-3444803	q1	q2	8.36263	6.73032	-0.313283	0.526954	0.753671	no
clementina_scaffold_1:3464266-3464721	q1	q2	5.33469	7.8996	0.566377	0.479472	0.723549	no
clementina_scaffold_1:3468020-3468930	q1	q2	3.25056	3.44231	0.0826902	0.926497	0.968867	no
clementina_scaffold_1:3490473-3492144	q1	q2	1.0526	2.9348	1.47931	0.181378	0.47538	no
clementina_scaffold_1:3521868-3522927	q1	q2	5.01683	3.82804	-0.390173	0.645791	0.829306	no
clementina_scaffold_1:3579833-3581725	q1	q2	15.3862	11.6796	-0.397648	0.191778	0.485914	no
clementina_scaffold_1:3605225-3607364	q1	q2	19.0809	26.8725	0.494006	0.0988649	0.363587	no
clementina_scaffold_1:3670635-3675067	q1	q2	42.6639	21.1079	-1.01523	4.72893e-06	0.000403488	yes
clementina_scaffold_1:3677101-3677760	q1	q2	10.2174	3.05919	-1.73981	0.0699678	0.311404	no
clementina_scaffold_1:3693444-3699111	q1	q2	54.9022	43.7753	-0.326746	0.112552	0.387612	no
clementina_scaffold_1:3717195-3720084	q1	q2	4.60519	3.40698	-0.434768	0.309609	0.591061	no
clementina_scaffold_1:3793935-3806536	q1	q2	22.0754	15.8851	-0.474762	0.0655545	0.301676	no
clementina_scaffold_1:3829175-3831300	q1	q2	190.521	302.609	0.667507	0.013797	0.130308	no
clementina_scaffold_1:4028461-4042716	q1	q2	27.5929	25.54	-0.111542	0.668332	0.839892	no
clementina_scaffold_1:4065967-4067787	q1	q2	109.02	139.428	0.354934	0.10871	0.382473	no
clementina_scaffold_1:4166782-4171727	q1	q2	31.4699	28.9504	-0.120389	0.740394	0.880237	no
clementina_scaffold_1:4225684-4227915	q1	q2	13.132	12.5302	-0.0676739	0.824112	0.920921	no
clementina_scaffold_1:4235941-4238305	q1	q2	3.34926	10.6027	1.66252	0.00472562	0.0678936	no
clementina_scaffold_1:4239253-4241626	q1	q2	1.1297	5.51153	2.28651	0.0337503	0.216972	no
clementina_scaffold_1:4246404-4250120	q1	q2	47.165	50.8404	0.108257	0.681869	0.847816	no
clementina_scaffold_1:4270828-4274293	q1	q2	17.0043	26.9617	0.66501	0.00938158	0.102722	no
clementina_scaffold_1:4469035-4470167	q1	q2	4.89022	3.95715	-0.305437	0.675662	0.843936	no
clementina_scaffold_1:4485933-4495728	q1	q2	103.821	44.5266	-1.22136	4.53509e-06	0.000390938	yes
clementina_scaffold_1:4571375-4578312	q1	q2	2.11801	6.44986	1.60656	0.0255191	0.186545	no
clementina_scaffold_1:4578492-4578968	q1	q2	11.0421	10.1855	-0.116499	0.870242	0.944235	no
clementina_scaffold_1:4580120-4580862	q1	q2	5.68885	5.05164	-0.171383	0.790889	0.905944	no
clementina_scaffold_1:4581118-4589402	q1	q2	9.45902	8.26175	-0.195242	0.483954	0.726596	no
clementina_scaffold_1:4607726-4609624	q1	q2	11.9293	7.95607	-0.584376	0.353083	0.628296	no
clementina_scaffold_1:4664694-4665828	q1	q2	16.8676	14.7566	-0.192897	0.639428	0.825317	no
clementina_scaffold_1:4707175-4708020	q1	q2	3.15399	4.1219	0.386134	0.717679	0.867404	no
clementina_scaffold_1:4715283-4716446	q1	q2	2.71671	6.19272	1.18871	0.141899	0.42747	no
clementina_scaffold_1:4776417-4778635	q1	q2	8.03568	19.2411	1.2597	0.00310317	0.0519357	no
clementina_scaffold_1:4842324-4844363	q1	q2	20.3296	27.3626	0.428624	0.132255	0.41548	no
clementina_scaffold_1:4869528-4871565	q1	q2	19.632	26.4647	0.430861	0.131668	0.414572	no
clementina_scaffold_1:4880097-4882373	q1	q2	6.13749	5.69418	-0.108161	0.824488	0.920965	no
clementina_scaffold_1:4901505-4904279	q1	q2	110.764	88.0756	-0.33068	0.14101	0.425829	no
clementina_scaffold_1:4937780-4944408	q1	q2	13.6017	6.76342	-1.00797	0.00481053	0.0688767	no
clementina_scaffold_1:4964247-4968255	q1	q2	129.195	150.652	0.221663	0.400589	0.667603	no
clementina_scaffold_1:4971142-4975373	q1	q2	9.1472	5.40685	-0.758541	0.0874363	0.346718	no
clementina_scaffold_1:4977561-4981645	q1	q2	68.3528	78.5409	0.200443	0.349522	0.625959	no
clementina_scaffold_1:4990980-4993975	q1	q2	9.01774	14.4663	0.681862	0.0473502	0.257485	no
clementina_scaffold_1:5041526-5043141	q1	q2	4.27456	2.00539	-1.0919	0.345975	0.623385	no
clementina_scaffold_1:5047607-5049001	q1	q2	6.87325	9.62614	0.485965	0.335162	0.612794	no
clementina_scaffold_1:5091982-5094093	q1	q2	19.0635	14.6763	-0.377318	0.351804	0.627434	no
clementina_scaffold_1:5172052-5175514	q1	q2	14.2256	17.6293	0.309491	0.317053	0.597587	no
clementina_scaffold_1:5176564-5181979	q1	q2	34.5306	37.7508	0.128629	0.54165	0.763975	no
clementina_scaffold_1:5201292-5204317	q1	q2	28.9437	31.6678	0.129765	0.64991	0.831912	no
clementina_scaffold_1:5261861-5263179	q1	q2	2.23251	7.50687	1.74954	0.015333	0.139156	no
clementina_scaffold_1:5328794-5330767	q1	q2	4.19012	4.09143	-0.0343883	0.935766	0.971231	no
clementina_scaffold_1:5330836-5332333	q1	q2	6.48944	2.28657	-1.50491	0.199332	0.492472	no
clementina_scaffold_1:5359345-5360958	q1	q2	25.1244	27.9565	0.15409	0.527593	0.754241	no
clementina_scaffold_1:5361883-5365637	q1	q2	12.9523	11.2058	-0.208968	0.575327	0.786019	no
clementina_scaffold_1:5365874-5367544	q1	q2	5.90951	3.9857	-0.568206	0.427824	0.686406	no
clementina_scaffold_1:5399006-5403233	q1	q2	30.8391	26.1975	-0.235328	0.327683	0.605966	no
clementina_scaffold_1:5404718-5405206	q1	q2	7.63614	10.3625	0.440452	0.500806	0.737382	no
clementina_scaffold_1:5407448-5408316	q1	q2	6.51594	7.06386	0.116485	0.82827	0.922578	no
clementina_scaffold_1:5419111-5422107	q1	q2	43.6127	30.3748	-0.521872	0.0148163	0.136241	no
clementina_scaffold_1:5445053-5445297	q1	q2	34.0428	18.0748	-0.913368	0.224363	0.514785	no
clementina_scaffold_1:5456646-5458253	q1	q2	34.8727	30.7924	-0.179526	0.658131	0.835046	no
clementina_scaffold_1:5495940-5498161	q1	q2	12.0098	11.9606	-0.00592468	0.987894	0.994435	no
clementina_scaffold_1:5503117-5505637	q1	q2	7.98094	9.63427	0.271617	0.360493	0.634995	no
clementina_scaffold_1:5506152-5507927	q1	q2	10.5355	1.65188	-2.67308	0.0674397	0.305622	no
clementina_scaffold_1:5540301-5542807	q1	q2	7.06285	8.96366	0.343838	0.228727	0.518966	no
clementina_scaffold_1:5560608-5561482	q1	q2	22.2054	11.8401	-0.907226	0.105215	0.375523	no
clementina_scaffold_1:5562892-5566764	q1	q2	21.3923	19.4856	-0.134689	0.591964	0.794391	no
clementina_scaffold_1:5586534-5587360	q1	q2	18.9079	16.8748	-0.164116	0.658857	0.835056	no
clementina_scaffold_1:5587389-5588344	q1	q2	12.2759	7.47975	-0.714763	0.289084	0.574527	no
clementina_scaffold_1:5592349-5594287	q1	q2	21.7817	22.2714	0.0320752	0.897407	0.956672	no
clementina_scaffold_1:5594510-5596481	q1	q2	9.6578	5.09327	-0.923103	0.085921	0.34368	no
clementina_scaffold_1:5606492-5609173	q1	q2	10.4931	9.57461	-0.13215	0.630412	0.819414	no
clementina_scaffold_1:5609645-5611779	q1	q2	3.81463	4.75295	0.317282	0.670611	0.841324	no
clementina_scaffold_1:5639292-5640950	q1	q2	41.8084	43.4558	0.055756	0.838236	0.928324	no
clementina_scaffold_1:5647029-5650416	q1	q2	9.20283	8.80194	-0.0642553	0.875611	0.946713	no
clementina_scaffold_1:5667192-5672182	q1	q2	85.1266	91.374	0.102173	0.403299	0.669806	no
clementina_scaffold_1:5707379-5709280	q1	q2	6.56555	4.13507	-0.667005	0.078133	0.328358	no
clementina_scaffold_1:5856914-5858783	q1	q2	2.38117	6.603	1.47145	0.226537	0.516702	no
clementina_scaffold_1:6002586-6003791	q1	q2	2.07038	6.03446	1.54333	0.127694	0.410328	no
clementina_scaffold_1:6012447-6014615	q1	q2	5.51754	7.97879	0.532145	0.403481	0.669931	no
clementina_scaffold_1:6035520-6046136	q1	q2	16.5342	32.145	0.95914	0.00116415	0.0266448	yes
clementina_scaffold_1:6070571-6075601	q1	q2	79.9506	78.711	-0.0225435	0.933403	0.970507	no
clementina_scaffold_1:6112904-6121319	q1	q2	30.6618	22.8412	-0.424804	0.107217	0.379884	no
clementina_scaffold_1:6123319-6126895	q1	q2	12.0009	3.52389	-1.7679	0.000483579	0.0146682	yes
clementina_scaffold_1:6139485-6144528	q1	q2	46.881	41.9544	-0.160182	0.38953	0.659247	no
clementina_scaffold_1:6145722-6147452	q1	q2	9.08987	1.92373	-2.24035	0.00113824	0.0261951	yes
clementina_scaffold_1:6234024-6236776	q1	q2	11.4951	20.908	0.863032	0.0479231	0.258832	no
clementina_scaffold_1:6237417-6239029	q1	q2	3.54263	3.05475	-0.213766	0.794576	0.907772	no
clementina_scaffold_1:6266209-6267421	q1	q2	4.31765	3.87639	-0.155533	0.818476	0.919128	no
clementina_scaffold_1:6292232-6293887	q1	q2	7.23017	5.18968	-0.478383	0.582721	0.790053	no
clementina_scaffold_1:6296349-6298101	q1	q2	6.24617	8.77432	0.490317	0.329378	0.607488	no
clementina_scaffold_1:6299520-6302191	q1	q2	6.70714	10.5943	0.659518	0.1358	0.418345	no
clementina_scaffold_1:6302639-6306522	q1	q2	32.8884	32.5745	-0.0138348	0.927882	0.969592	no
clementina_scaffold_1:6356099-6356786	q1	q2	4.06092	10.9653	1.43307	0.0802502	0.332355	no
clementina_scaffold_1:6399867-6400444	q1	q2	3.00991	3.3713	0.163585	0.869943	0.944121	no
clementina_scaffold_1:6453492-6454321	q1	q2	7.3755	8.23174	0.158456	0.812341	0.915653	no
clementina_scaffold_1:6466136-6469582	q1	q2	18.3122	18.9222	0.0472767	0.844625	0.931432	no
clementina_scaffold_1:6469802-6472404	q1	q2	5.22679	4.01711	-0.379767	0.594086	0.795657	no
clementina_scaffold_1:6493213-6498072	q1	q2	11.5621	19.7503	0.772469	0.00549272	0.0748424	no
clementina_scaffold_1:6499199-6501907	q1	q2	5.96441	3.66578	-0.702259	0.107616	0.380388	no
clementina_scaffold_1:6575299-6577553	q1	q2	2.95315	3.66727	0.312453	0.69663	0.854563	no
clementina_scaffold_1:6582760-6587832	q1	q2	14.7842	10.3299	-0.517228	0.0720122	0.316385	no
clementina_scaffold_1:6590011-6592789	q1	q2	29.6987	33.252	0.163039	0.514977	0.746587	no
clementina_scaffold_1:6934054-6934830	q1	q2	18.0354	29.5794	0.713761	0.125457	0.406859	no
clementina_scaffold_1:6965461-6966520	q1	q2	5.79	7.21115	0.316666	0.640875	0.826114	no
clementina_scaffold_1:6966785-6969252	q1	q2	5.30903	3.57239	-0.571561	0.277496	0.563459	no
clementina_scaffold_1:7039579-7043996	q1	q2	6.34219	5.43208	-0.223474	0.469996	0.717755	no
clementina_scaffold_1:7221807-7224549	q1	q2	5.36767	6.9386	0.370349	0.643385	0.827654	no
clementina_scaffold_1:7221807-7224549	q1	q2	8.61929	3.74364	-1.20313	0.197835	0.490821	no
clementina_scaffold_1:7269444-7272121	q1	q2	10.6913	9.97051	-0.100698	0.768878	0.896334	no
clementina_scaffold_1:7284654-7286234	q1	q2	5.58194	7.30038	0.387204	0.423604	0.684011	no
clementina_scaffold_1:7286322-7288220	q1	q2	2.07905	2.32086	0.158738	0.888311	0.952521	no
clementina_scaffold_1:7336540-7338291	q1	q2	1.74497	4.53925	1.37925	0.175825	0.46941	no
clementina_scaffold_1:7381042-7383049	q1	q2	176.288	182.691	0.0514731	0.854498	0.935965	no
clementina_scaffold_1:7401991-7409441	q1	q2	12.0972	10.964	-0.141897	0.690167	0.850845	no
clementina_scaffold_1:7410124-7412379	q1	q2	5.78898	7.09271	0.293028	0.5999	0.799062	no
clementina_scaffold_1:7418356-7421043	q1	q2	54.6489	29.1157	-0.908395	0.000574356	0.0163353	yes
clementina_scaffold_1:7426286-7428514	q1	q2	8.49302	17.9406	1.07888	0.0233557	0.177485	no
clementina_scaffold_1:7428651-7429891	q1	q2	4.41814	2.20696	-1.00138	0.295054	0.579277	no
clementina_scaffold_1:7822449-7826307	q1	q2	10.8023	6.8836	-0.650102	0.105744	0.376362	no
clementina_scaffold_1:8061396-8063480	q1	q2	12.1495	8.89294	-0.450163	0.188132	0.482545	no
clementina_scaffold_1:8123869-8124500	q1	q2	3.80212	5.92001	0.638793	0.475461	0.721271	no
clementina_scaffold_1:8138998-8140660	q1	q2	5.73188	3.08645	-0.893059	0.195968	0.489373	no
clementina_scaffold_1:8144343-8149021	q1	q2	27.9721	14.2267	-0.975392	0.00471884	0.0678509	no
clementina_scaffold_1:8149641-8151597	q1	q2	6.24316	7.17929	0.201564	0.747247	0.884643	no
clementina_scaffold_1:8300598-8303821	q1	q2	5.27785	4.25188	-0.31185	0.509218	0.742875	no
clementina_scaffold_1:8320973-8324519	q1	q2	6.1793	4.83021	-0.355358	0.146768	0.434211	no
clementina_scaffold_1:8328538-8329039	q1	q2	5.96775	10.2131	0.775167	0.441972	0.696778	no
clementina_scaffold_1:8341257-8344315	q1	q2	8.47854	3.30967	-1.35713	1.12257e-06	0.000119236	yes
clementina_scaffold_1:8379035-8379480	q1	q2	6.12865	2.42228	-1.3392	0.212579	0.503048	no
clementina_scaffold_1:8398881-8400237	q1	q2	22.0164	35.2154	0.677627	0.0445879	0.249885	no
clementina_scaffold_1:8400543-8402808	q1	q2	13.9191	15.5674	0.16146	0.64317	0.827507	no
clementina_scaffold_1:8444128-8446188	q1	q2	20.3382	22.2648	0.130572	0.652051	0.832967	no
clementina_scaffold_1:8448719-8452174	q1	q2	17.5214	11.4842	-0.609476	0.0255481	0.186681	no
clementina_scaffold_1:8463193-8468339	q1	q2	41.5252	41.6375	0.00389749	0.989037	0.995076	no
clementina_scaffold_1:8469583-8471532	q1	q2	24.0903	16.3168	-0.562092	0.0868624	0.345425	no
clementina_scaffold_1:8471723-8473033	q1	q2	12.6516	6.77276	-0.901506	0.0880013	0.347471	no
clementina_scaffold_1:8474204-8476399	q1	q2	34.275	26.0676	-0.394899	0.187337	0.481263	no
clementina_scaffold_1:8538403-8544794	q1	q2	25.2683	21.3173	-0.245301	0.204253	0.495953	no
clementina_scaffold_1:8591935-8593524	q1	q2	24.1908	20.5695	-0.233953	0.431422	0.688939	no
clementina_scaffold_1:8611200-8612520	q1	q2	8.5175	4.1104	-1.05115	0.307338	0.588866	no
clementina_scaffold_1:8761409-8768759	q1	q2	20.4321	15.7489	-0.375588	0.0399412	0.236694	no
clementina_scaffold_1:8788308-8791591	q1	q2	5.22851	7.74438	0.566748	0.234958	0.525499	no
clementina_scaffold_1:8792760-8793475	q1	q2	1.3362	5.49872	2.04095	0.0269317	0.1916	no
clementina_scaffold_1:8795019-8796491	q1	q2	2.11098	4.71356	1.1589	0.167645	0.458702	no
clementina_scaffold_1:8805132-8806504	q1	q2	19.1028	17.9417	-0.0904712	0.802183	0.910976	no
clementina_scaffold_1:8813726-8814452	q1	q2	1.37632	2.69671	0.970383	0.407904	0.673707	no
clementina_scaffold_1:8839128-8840407	q1	q2	203.099	312.137	0.619999	0.0211344	0.166768	no
clementina_scaffold_1:8917483-8919041	q1	q2	10.1227	18.6768	0.883659	0.0204184	0.163068	no
clementina_scaffold_1:8927765-8933239	q1	q2	113.965	105.185	-0.115655	0.300665	0.583399	no
clementina_scaffold_1:8935712-8937812	q1	q2	12.6923	18.0266	0.506173	0.234451	0.52492	no
clementina_scaffold_1:8947771-8950372	q1	q2	221.869	157.619	-0.493267	0.0775595	0.327043	no
clementina_scaffold_1:8952711-8959219	q1	q2	21.8788	15.2122	-0.524303	0.0526977	0.27083	no
clementina_scaffold_1:8967791-8971149	q1	q2	31.5015	13.2697	-1.24729	0.000257737	0.00930264	yes
clementina_scaffold_1:9006192-9009035	q1	q2	25.8872	11.0237	-1.23163	2.65836e-10	9.01147e-08	yes
clementina_scaffold_1:9023864-9024783	q1	q2	1.26074	2.39542	0.926002	0.475295	0.72115	no
clementina_scaffold_1:9029281-9030124	q1	q2	2.32179	0.902489	-1.36325	0.22044	0.510996	no
clementina_scaffold_1:9154082-9157101	q1	q2	7.97458	12.9649	0.701135	0.0822494	0.336057	no
clementina_scaffold_1:9179559-9182246	q1	q2	225.955	196.036	-0.204916	0.282271	0.568335	no
clementina_scaffold_1:9193668-9197341	q1	q2	9.13242	8.08248	-0.1762	0.794862	0.907808	no
clementina_scaffold_1:9234729-9238634	q1	q2	30.7364	19.6675	-0.64413	9.18986e-05	0.00430893	yes
clementina_scaffold_1:9241609-9244608	q1	q2	8.21823	8.77427	0.0944516	0.839134	0.928694	no
clementina_scaffold_1:9244661-9245973	q1	q2	9.67116	1.32073	-2.87235	0.0187104	0.154799	no
clementina_scaffold_1:9248081-9250980	q1	q2	11.6256	13.8903	0.256772	0.517528	0.747905	no
clementina_scaffold_1:9254590-9256011	q1	q2	24.6422	18.7483	-0.394372	0.331361	0.60911	no
clementina_scaffold_1:9272898-9274125	q1	q2	3.51206	5.47587	0.640771	0.376095	0.649515	no
clementina_scaffold_1:9281604-9282911	q1	q2	8.09974	8.69963	0.103079	0.810045	0.914449	no
clementina_scaffold_1:9301830-9305065	q1	q2	25.6001	21.6729	-0.240259	0.318623	0.598722	no
clementina_scaffold_1:9319871-9322907	q1	q2	4.7508	11.2947	1.2494	0.0585421	0.28522	no
clementina_scaffold_1:9362139-9365621	q1	q2	23.3388	10.9291	-1.09456	6.74252e-05	0.0034521	yes
clementina_scaffold_1:9382748-9389894	q1	q2	70.2526	22.3079	-1.655	6.86791e-10	2.07568e-07	yes
clementina_scaffold_1:9397874-9400935	q1	q2	10.3205	9.92893	-0.0558005	0.878293	0.948122	no
clementina_scaffold_1:9405106-9409031	q1	q2	48.7205	28.6288	-0.767063	8.11984e-07	9.21657e-05	yes
clementina_scaffold_1:9411925-9413581	q1	q2	292.678	425.459	0.539707	5.42889e-05	0.0029037	yes
clementina_scaffold_1:9506791-9508622	q1	q2	51.4781	73.9193	0.521992	0.0487592	0.260794	no
clementina_scaffold_1:9522202-9525656	q1	q2	148.792	188.062	0.337912	0.242445	0.531392	no
clementina_scaffold_1:9527919-9529683	q1	q2	3.25676	0.649636	-2.32573	0.063209	0.295931	no
clementina_scaffold_1:9531471-9533501	q1	q2	3.61539	6.44327	0.833641	0.114016	0.390082	no
clementina_scaffold_1:9550590-9551910	q1	q2	12.2981	19.6831	0.678524	0.033164	0.214522	no
clementina_scaffold_1:9552345-9554555	q1	q2	8.23179	7.6216	-0.111112	0.824656	0.920965	no
clementina_scaffold_1:9590942-9594468	q1	q2	65.6572	65.7876	0.00286323	0.9881	0.994522	no
clementina_scaffold_1:9599185-9602171	q1	q2	6.60592	9.32275	0.496997	0.193186	0.487678	no
clementina_scaffold_1:9605501-9606969	q1	q2	19.4429	18.7359	-0.0534439	0.866337	0.942396	no
clementina_scaffold_1:9607209-9609062	q1	q2	7.18682	2.47892	-1.53564	0.0132193	0.127198	no
clementina_scaffold_1:9614762-9618670	q1	q2	23.9977	24.748	0.0444182	0.861772	0.939935	no
clementina_scaffold_1:9619416-9623483	q1	q2	26.6825	20.0347	-0.413392	0.213999	0.505117	no
clementina_scaffold_1:9734847-9737006	q1	q2	21.1175	37.4061	0.824838	0.0217075	0.170166	no
clementina_scaffold_1:9759663-9762410	q1	q2	126.914	140.169	0.143312	0.620066	0.813232	no
clementina_scaffold_1:9773009-9775179	q1	q2	2.80005	3.51593	0.328454	0.655255	0.834218	no
clementina_scaffold_1:9779696-9783642	q1	q2	11.6176	9.95537	-0.222765	0.442768	0.697402	no
clementina_scaffold_1:9783784-9784338	q1	q2	3.22232	4.83152	0.584375	0.597097	0.797489	no
clementina_scaffold_1:9785612-9788444	q1	q2	37.4715	60.7575	0.697268	0.000802088	0.0208718	yes
clementina_scaffold_1:9832224-9834639	q1	q2	18.1012	24.0762	0.411521	0.144175	0.430808	no
clementina_scaffold_1:9838972-9845592	q1	q2	10.8077	9.20945	-0.230871	0.468466	0.71664	no
clementina_scaffold_1:9849956-9852127	q1	q2	6.96708	8.10063	0.217482	0.548733	0.768579	no
clementina_scaffold_1:9931397-9931877	q1	q2	5.4795	2.34935	-1.22178	0.227394	0.517526	no
clementina_scaffold_1:10001535-10004189	q1	q2	7.93261	10.2916	0.375593	0.258529	0.547322	no
clementina_scaffold_1:10019592-10022410	q1	q2	5.5748	8.06603	0.532938	0.19918	0.492373	no
clementina_scaffold_1:10030291-10035863	q1	q2	22.3617	21.9119	-0.0293193	0.889181	0.952817	no
clementina_scaffold_1:10036274-10040891	q1	q2	41.1017	41.9288	0.028743	0.90126	0.958491	no
clementina_scaffold_1:10041246-10042888	q1	q2	10.2671	1.56063	-2.71783	0.000545059	0.0159037	yes
clementina_scaffold_1:10049085-10052426	q1	q2	0.380561	0.316724	-0.264905	0.852386	1	no
clementina_scaffold_1:10110669-10120339	q1	q2	23.1266	22.8784	-0.0155656	0.953002	0.9802	no
clementina_scaffold_1:10136062-10140392	q1	q2	39.5669	38.7835	-0.0288514	0.895002	0.955611	no
clementina_scaffold_1:10140778-10141896	q1	q2	7.0051	0.860429	-3.02528	0.00451578	0.0662059	no
clementina_scaffold_1:10156850-10158820	q1	q2	3.31359	9.56064	1.52871	0.000232078	0.0087061	yes
clementina_scaffold_1:10186439-10188814	q1	q2	17.1929	19.3694	0.171963	0.573953	0.785031	no
clementina_scaffold_1:10203626-10205742	q1	q2	7.67414	6.46898	-0.246467	0.458515	0.708679	no
clementina_scaffold_1:10236446-10242536	q1	q2	16.7545	20.3842	0.282902	0.290446	0.575447	no
clementina_scaffold_1:10268193-10271920	q1	q2	34.9486	38.6841	0.146505	0.530584	0.756018	no
clementina_scaffold_1:10280035-10283816	q1	q2	39.9577	53.7575	0.427992	0.0399995	0.236887	no
clementina_scaffold_1:10286204-10291254	q1	q2	15.4947	11.0239	-0.491142	0.00649461	0.0834189	no
clementina_scaffold_1:10344293-10346386	q1	q2	15.3172	9.63972	-0.668092	0.12164	0.400176	no
clementina_scaffold_1:10346678-10347303	q1	q2	3.93702	0.621905	-2.66234	0.156764	0.44906	no
clementina_scaffold_1:10372511-10377356	q1	q2	16.8787	17.0296	0.0128409	0.956927	0.981298	no
clementina_scaffold_1:10401692-10402758	q1	q2	3.41418	6.37319	0.900479	0.195513	0.488684	no
clementina_scaffold_1:10413144-10416206	q1	q2	23.4285	17.9326	-0.385676	0.125782	0.40705	no
clementina_scaffold_1:10418891-10419650	q1	q2	2.51681	1.05969	-1.24795	0.301187	0.584072	no
clementina_scaffold_1:10451765-10453215	q1	q2	2.53124	3.11337	0.298633	0.778853	0.900596	no
clementina_scaffold_1:10453552-10454377	q1	q2	4.70638	0.745756	-2.65784	0.157465	0.450041	no
clementina_scaffold_1:10498499-10500216	q1	q2	14.8026	15.539	0.0700407	0.874833	0.946276	no
clementina_scaffold_1:10503539-10508137	q1	q2	250.912	269.237	0.101694	0.547908	0.768455	no
clementina_scaffold_1:10518819-10526821	q1	q2	17.8077	18.714	0.0716131	0.797779	0.908675	no
clementina_scaffold_1:10553692-10554920	q1	q2	94.3927	37.3159	-1.33889	1.04133e-06	0.000113108	yes
clementina_scaffold_1:10564443-10565845	q1	q2	12.0873	19.6833	0.703485	0.0213034	0.167732	no
clementina_scaffold_1:10617855-10624902	q1	q2	16.2892	16.1543	-0.0120003	0.966776	0.984955	no
clementina_scaffold_1:10630474-10633150	q1	q2	16.4613	19.6021	0.251929	0.585814	0.7908	no
clementina_scaffold_1:10633238-10635896	q1	q2	15.5781	5.01647	-1.63477	0.00948853	0.103313	no
clementina_scaffold_1:10681832-10684575	q1	q2	81.0138	72.0641	-0.168887	0.517126	0.747628	no
clementina_scaffold_1:10695859-10696436	q1	q2	1.28691	3.61883	1.49161	0.326182	0.604482	no
clementina_scaffold_1:10744049-10745640	q1	q2	15.7602	22.3895	0.506537	0.199129	0.492373	no
clementina_scaffold_1:10745769-10746250	q1	q2	11.0351	9.69104	-0.187378	0.832888	0.925411	no
clementina_scaffold_1:10747011-10747825	q1	q2	1.8301	5.19623	1.50555	0.143647	0.430092	no
clementina_scaffold_1:10765914-10770400	q1	q2	7.22429	6.73865	-0.100397	0.761087	0.892226	no
clementina_scaffold_1:10784238-10785352	q1	q2	12.3753	7.77839	-0.669916	0.191597	0.485914	no
clementina_scaffold_1:10878358-10878890	q1	q2	0.908993	2.6735	1.55639	0.305612	0.588086	no
clementina_scaffold_1:10927480-10930007	q1	q2	34.207	40.384	0.239493	0.382974	0.654716	no
clementina_scaffold_1:10939054-10941344	q1	q2	18.355	19.2578	0.069264	0.782322	0.901739	no
clementina_scaffold_1:10965282-10969176	q1	q2	35.3522	27.813	-0.346041	0.208667	0.499468	no
clementina_scaffold_1:10969292-10970912	q1	q2	23.2286	13.4907	-0.783935	0.0386241	0.232626	no
clementina_scaffold_1:10973809-10977803	q1	q2	24.0714	30.8561	0.358239	0.0498618	0.263878	no
clementina_scaffold_1:10985945-10994283	q1	q2	22.7118	18.676	-0.282256	0.106672	0.378695	no
clementina_scaffold_1:10994348-10994744	q1	q2	8.11863	1.46208	-2.47322	0.0938673	0.35615	no
clementina_scaffold_1:10996823-10997862	q1	q2	4.40027	0.30715	-3.84058	0.193868	0.487955	no
clementina_scaffold_1:11041856-11044680	q1	q2	21.4787	13.6648	-0.652447	0.131884	0.414732	no
clementina_scaffold_1:11045389-11047987	q1	q2	12.9982	12.0842	-0.105196	0.616255	0.810293	no
clementina_scaffold_1:11082417-11085828	q1	q2	11.2502	7.33466	-0.617148	0.105321	0.375735	no
clementina_scaffold_1:11097862-11102601	q1	q2	0.94253	4.00992	2.08896	0.0740763	0.320795	no
clementina_scaffold_1:11121693-11130157	q1	q2	3.48635	6.95815	0.996986	0.0922649	0.353461	no
clementina_scaffold_1:11134137-11140548	q1	q2	29.7237	23.6116	-0.33212	0.209928	0.500385	no
clementina_scaffold_1:11148753-11154997	q1	q2	58.4217	50.4496	-0.211661	0.276816	0.562763	no
clementina_scaffold_1:11171552-11172771	q1	q2	14.0976	15.7196	0.157107	0.708531	0.86204	no
clementina_scaffold_1:11211553-11216450	q1	q2	23.6235	25.8209	0.128316	0.620273	0.81329	no
clementina_scaffold_1:11248246-11249535	q1	q2	3.64688	2.62379	-0.475011	0.546909	0.767595	no
clementina_scaffold_1:11268394-11273861	q1	q2	15.0127	13.5432	-0.148612	0.491274	0.731415	no
clementina_scaffold_1:11281415-11287021	q1	q2	40.6696	66.8793	0.717608	0.000184371	0.00739578	yes
clementina_scaffold_1:11306663-11308939	q1	q2	49.5736	61.638	0.314248	0.200299	0.493163	no
clementina_scaffold_1:11376262-11379751	q1	q2	22.01	29.8945	0.44172	0.123004	0.402603	no
clementina_scaffold_1:11396719-11402507	q1	q2	21.5055	19.0194	-0.177236	0.551051	0.769918	no
clementina_scaffold_1:11403935-11406097	q1	q2	4.21446	4.9741	0.239086	0.69713	0.855093	no
clementina_scaffold_1:11410792-11419118	q1	q2	10.9392	9.12538	-0.261546	0.586542	0.791384	no
clementina_scaffold_1:11425371-11429178	q1	q2	10.7306	11.3542	0.0814886	0.781054	0.901343	no
clementina_scaffold_1:11440273-11443472	q1	q2	1.51604	1.16229	-0.383338	0.727651	1	no
clementina_scaffold_1:11459302-11461525	q1	q2	46.7998	46.9693	0.00521512	0.984138	0.993524	no
clementina_scaffold_1:11501229-11506366	q1	q2	145.49	90.408	-0.686401	0.000882848	0.0221462	yes
clementina_scaffold_1:11563032-11566277	q1	q2	19.2042	22.4219	0.223487	0.365451	0.640088	no
clementina_scaffold_1:11566853-11568441	q1	q2	12.0418	7.48384	-0.686195	0.342408	0.620203	no
clementina_scaffold_1:11569848-11574745	q1	q2	7.34629	5.76242	-0.350343	0.544549	0.765954	no
clementina_scaffold_1:11576365-11578094	q1	q2	7.96393	11.0973	0.478663	0.273547	0.560898	no
clementina_scaffold_1:11628027-11632263	q1	q2	11.1326	12.4105	0.156776	0.549906	0.768961	no
clementina_scaffold_1:11632704-11634584	q1	q2	48.2285	69.3926	0.524897	0.0780381	0.32818	no
clementina_scaffold_1:11634692-11635922	q1	q2	29.098	30.9395	0.0885307	0.771205	0.897545	no
clementina_scaffold_1:11639075-11643248	q1	q2	50.2752	70.6596	0.49104	0.0101449	0.108283	no
clementina_scaffold_1:11680012-11683280	q1	q2	27.485	28.567	0.0557033	0.777378	0.900052	no
clementina_scaffold_1:11695641-11697821	q1	q2	31.9442	29.3566	-0.121869	0.649282	0.831236	no
clementina_scaffold_1:11706740-11710904	q1	q2	22.7973	29.0596	0.350149	0.130969	0.414352	no
clementina_scaffold_1:11711511-11713550	q1	q2	7.82473	6.58525	-0.248803	0.634911	0.822149	no
clementina_scaffold_1:11713678-11715313	q1	q2	6.8439	0.917163	-2.89957	0.0454369	0.2519	no
clementina_scaffold_1:11721575-11725366	q1	q2	44.2512	53.7224	0.279806	0.290541	0.575459	no
clementina_scaffold_1:11735695-11738642	q1	q2	57.0089	75.4673	0.404665	0.0195774	0.158573	no
clementina_scaffold_1:11741298-11744453	q1	q2	16.8941	17.7434	0.0707644	0.813505	0.916375	no
clementina_scaffold_1:11853550-11857217	q1	q2	78.5666	48.6895	-0.690306	0.0127778	0.124737	no
clementina_scaffold_1:11873860-11877102	q1	q2	27.2722	30.0799	0.14137	0.573258	0.784604	no
clementina_scaffold_1:11887835-11892619	q1	q2	18.1027	15.8596	-0.190852	0.493561	0.732905	no
clementina_scaffold_1:11899040-11903950	q1	q2	55.521	33.0012	-0.750517	2.8576e-06	0.000262494	yes
clementina_scaffold_1:11927469-11929523	q1	q2	6.41943	6.07276	-0.0800924	0.907995	0.961559	no
clementina_scaffold_1:11929810-11930733	q1	q2	0.633879	3.19345	2.33284	0.214685	0.505763	no
clementina_scaffold_1:11935534-11939354	q1	q2	7.31513	7.27981	-0.00698347	0.983953	0.993524	no
clementina_scaffold_1:11952785-11954071	q1	q2	37.6651	35.2232	-0.0967055	0.724281	0.871128	no
clementina_scaffold_1:11989338-11992650	q1	q2	5.45642	5.92487	0.11883	0.769233	0.896387	no
clementina_scaffold_1:12001607-12002855	q1	q2	5.14807	0	-1.79769e+308	0.00781622	0.0922217	no
clementina_scaffold_1:12076026-12078012	q1	q2	80.5573	87.7001	0.122564	0.659616	0.835426	no
clementina_scaffold_1:12089626-12094965	q1	q2	164.641	211.43	0.360858	0.00510407	0.0715536	no
clementina_scaffold_1:12149978-12150884	q1	q2	1.32836	4.80202	1.854	0.213989	0.505117	no
clementina_scaffold_1:12156116-12158075	q1	q2	128.167	183.979	0.52152	0.052621	0.270547	no
clementina_scaffold_1:12196632-12201065	q1	q2	7.60098	5.1452	-0.562958	0.0850641	0.34196	no
clementina_scaffold_1:12202159-12206144	q1	q2	11.7149	17.6798	0.593754	0.0131735	0.127044	no
clementina_scaffold_1:12206256-12208789	q1	q2	6.03272	1.77657	-1.76371	0.0480739	0.258992	no
clementina_scaffold_1:12244502-12245433	q1	q2	17.5364	43.0681	1.29627	3.75259e-05	0.00216898	yes
clementina_scaffold_1:12250363-12252764	q1	q2	5.14754	2.98882	-0.784308	0.209838	0.500334	no
clementina_scaffold_1:12273018-12277586	q1	q2	17.2643	12.0394	-0.520031	0.0466927	0.255788	no
clementina_scaffold_1:12315455-12319495	q1	q2	12.5592	9.25581	-0.440309	0.139787	0.424797	no
clementina_scaffold_1:12374718-12379741	q1	q2	26.3341	25.6966	-0.0353558	0.892694	0.954284	no
clementina_scaffold_1:12386044-12388868	q1	q2	16.0819	18.6801	0.21606	0.373258	0.64668	no
clementina_scaffold_1:12389556-12393704	q1	q2	9.53591	5.62196	-0.762297	0.0439494	0.247788	no
clementina_scaffold_1:12395576-12399036	q1	q2	39.7915	28.9244	-0.460176	0.0795525	0.331196	no
clementina_scaffold_1:12420735-12425476	q1	q2	26.6352	30.8877	0.213698	0.426592	0.685749	no
clementina_scaffold_1:12429336-12436413	q1	q2	85.2985	59.5075	-0.51945	0.00887389	0.100407	no
clementina_scaffold_1:12436537-12437082	q1	q2	28.4139	5.5114	-2.36611	7.98085e-05	0.00386486	yes
clementina_scaffold_1:12437227-12441283	q1	q2	24.3332	4.09869	-2.56969	4.17444e-13	3.25929e-10	yes
clementina_scaffold_1:12459088-12464197	q1	q2	15.5975	9.34023	-0.739789	0.000833409	0.0213613	yes
clementina_scaffold_1:12490910-12495382	q1	q2	71.9105	20.4823	-1.81182	3.99274e-11	1.75716e-08	yes
clementina_scaffold_1:12557944-12560342	q1	q2	11.6981	14.2729	0.287004	0.346478	0.623865	no
clementina_scaffold_1:12560457-12562175	q1	q2	8.38396	3.02348	-1.47142	0.00137233	0.0299868	yes
clementina_scaffold_1:12570610-12578045	q1	q2	31.5485	23.7531	-0.409457	0.019201	0.156739	no
clementina_scaffold_1:12588270-12593139	q1	q2	40.5037	40.9797	0.0168575	0.944995	0.976003	no
clementina_scaffold_1:12613122-12617497	q1	q2	16.8321	21.2413	0.335662	0.306686	0.58858	no
clementina_scaffold_1:12623363-12625532	q1	q2	116.705	136.1	0.221803	0.256672	0.54528	no
clementina_scaffold_1:12655238-12657327	q1	q2	90.7078	127.673	0.493158	0.0592823	0.287362	no
clementina_scaffold_1:12658769-12665101	q1	q2	2.70939	7.56371	1.48113	0.0424819	0.24397	no
clementina_scaffold_1:12682783-12685028	q1	q2	29.5036	29.3967	-0.0052386	0.987089	0.99438	no
clementina_scaffold_1:12740017-12744867	q1	q2	37.8317	38.7012	0.0327827	0.890292	0.953022	no
clementina_scaffold_1:12759371-12763028	q1	q2	11.8082	11.7974	-0.00132206	0.996458	0.998171	no
clementina_scaffold_1:12788835-12793955	q1	q2	31.907	27.4953	-0.214686	0.276638	0.562752	no
clementina_scaffold_1:12797321-12801629	q1	q2	50.678	40.3622	-0.328353	0.146293	0.433522	no
clementina_scaffold_1:12802111-12804784	q1	q2	9.98235	10.1769	0.0278486	0.936285	0.971546	no
clementina_scaffold_1:12829802-12832593	q1	q2	33.9764	35.8558	0.0776743	0.767062	0.895298	no
clementina_scaffold_1:13056903-13057914	q1	q2	6.60516	2.71201	-1.28423	0.249786	0.539192	no
clementina_scaffold_1:13104686-13105697	q1	q2	5.20126	0.681332	-2.93243	0.115276	0.390454	no
clementina_scaffold_1:13107941-13111014	q1	q2	31.3154	23.2325	-0.430725	0.365855	0.640349	no
clementina_scaffold_1:13131506-13132135	q1	q2	5.40301	1.33975	-2.0118	0.116828	0.393584	no
clementina_scaffold_1:13161602-13162970	q1	q2	12.2872	14.73	0.261596	0.606716	0.803741	no
clementina_scaffold_1:13163831-13167730	q1	q2	24.7217	28.4268	0.201474	0.532184	0.757567	no
clementina_scaffold_1:44924-45650	q1	q2	4.5113	7.20103	0.674659	0.396082	0.663982	no
clementina_scaffold_1:45813-46645	q1	q2	12.7995	8.9102	-0.522561	1	1	no
clementina_scaffold_1:113073-113324	q1	q2	55.3527	41.5979	-0.412143	0.600226	0.799228	no
clementina_scaffold_1:114329-114645	q1	q2	31.1447	12.5862	-1.30715	0.15629	0.448599	no
clementina_scaffold_1:270217-270292	q1	q2	1181.91	2409.32	1.0275	0.380866	0.653221	no
clementina_scaffold_1:270385-270863	q1	q2	12.4543	7.28912	-0.772824	0.354099	0.629387	no
clementina_scaffold_1:351908-352440	q1	q2	18.2305	2.79964	-2.70304	0.0114181	0.116432	no
clementina_scaffold_1:359127-361004	q1	q2	4.76642	0.328849	-3.85741	0.445975	0.699999	no
clementina_scaffold_1:359127-361004	q1	q2	8.60829	5.89192	-0.546989	1	1	no
clementina_scaffold_1:361412-362569	q1	q2	8.51459	1.88587	-2.17471	1	1	no
clementina_scaffold_1:362784-363308	q1	q2	10.6872	3.68976	-1.53428	0.128825	0.412493	no
clementina_scaffold_1:363651-364651	q1	q2	8.26052	1.37258	-2.58934	0.00829405	0.095614	no
clementina_scaffold_1:443018-443820	q1	q2	7.1947	9.14148	0.345492	0.577034	0.787004	no
clementina_scaffold_1:465343-465517	q1	q2	57.976	128.032	1.14298	0.324157	0.60241	no
clementina_scaffold_1:465907-466600	q1	q2	23.3427	31.3632	0.426097	0.280359	0.566111	no
clementina_scaffold_1:467303-467591	q1	q2	54.1284	67.7422	0.323669	0.578762	0.787964	no
clementina_scaffold_1:515763-516591	q1	q2	16.7713	25.4133	0.599592	0.47116	0.718433	no
clementina_scaffold_1:541468-544696	q1	q2	13.7244	22.5357	0.715463	0.341292	0.619239	no
clementina_scaffold_1:545014-545282	q1	q2	22.6414	41.7311	0.88216	0.344337	0.621889	no
clementina_scaffold_1:548389-548943	q1	q2	3.69301	10.3694	1.48946	0.14125	0.42618	no
clementina_scaffold_1:552361-554860	q1	q2	25.2426	18.3349	-0.461269	0.221668	0.512343	no
clementina_scaffold_1:570609-571181	q1	q2	6.9688	1.47978	-2.23553	0.13403	0.416446	no
clementina_scaffold_1:735531-735903	q1	q2	58.3255	56.9382	-0.0347294	0.938028	0.972457	no
clementina_scaffold_1:758855-759316	q1	q2	12.4565	4.22706	-1.55918	0.139604	0.424592	no
clementina_scaffold_1:838264-838582	q1	q2	68.5263	54.7324	-0.324261	0.525463	0.753299	no
clementina_scaffold_1:873274-873710	q1	q2	3.67198	8.57692	1.2239	0.349823	0.625959	no
clementina_scaffold_1:878020-879575	q1	q2	0	0.806282	1.79769e+308	0.119808	1	no
clementina_scaffold_1:886426-888187	q1	q2	7.22353	5.24011	-0.463106	0.379187	0.652215	no
clementina_scaffold_1:904341-904926	q1	q2	6.73238	2.85915	-1.23553	0.256422	0.545114	no
clementina_scaffold_1:906361-906698	q1	q2	14.1835	13.3857	-0.0835278	0.932476	0.970255	no
clementina_scaffold_1:933510-934253	q1	q2	6.35576	1.0122	-2.65057	0.0696542	0.310406	no
clementina_scaffold_1:958811-963953	q1	q2	2.7073	10.9416	2.0149	0.245443	0.534734	no
clementina_scaffold_1:958811-963953	q1	q2	6.38457	5.45626	-0.226677	0.828122	0.922526	no
clementina_scaffold_1:1025194-1029171	q1	q2	37.0885	8.82151	-2.07187	0.0258084	0.187704	no
clementina_scaffold_1:1132309-1135192	q1	q2	81.9575	28.9439	-1.50162	0.198548	0.491617	no
clementina_scaffold_1:1132309-1135192	q1	q2	25.043	25.4407	0.022728	0.958721	0.982049	no
clementina_scaffold_1:1218733-1220596	q1	q2	50.7354	28.6391	-0.825008	0.56551	0.779397	no
clementina_scaffold_1:1253807-1254253	q1	q2	14.0864	2.99115	-2.23553	0.0758234	0.323778	no
clementina_scaffold_1:1265099-1266428	q1	q2	8.89235	3.26304	-1.44635	0.29667	0.580671	no
clementina_scaffold_1:1266602-1267533	q1	q2	14.4655	11.6605	-0.310977	0.608596	0.805118	no
clementina_scaffold_1:1286423-1287114	q1	q2	6.59192	13.4376	1.0275	0.120089	0.397785	no
clementina_scaffold_1:1300830-1302808	q1	q2	14.2785	11.4935	-0.31302	0.750163	0.886349	no
clementina_scaffold_1:1300830-1302808	q1	q2	42.6321	76.9091	0.851215	0.417795	0.67931	no
clementina_scaffold_1:1303940-1308268	q1	q2	6.89439	0.728507	-3.24241	0.144956	0.431854	no
clementina_scaffold_1:1303940-1308268	q1	q2	8.26104	0.743627	-3.47367	0.0570169	0.281937	no
clementina_scaffold_1:1324138-1325210	q1	q2	1.23524	5.24588	2.0864	0.0553415	0.276984	no
clementina_scaffold_1:1326777-1330060	q1	q2	13.7052	5.5973	-1.29192	0.0688028	0.309412	no
clementina_scaffold_1:1390111-1391464	q1	q2	12.1391	7.93074	-0.614129	0.143864	0.430546	no
clementina_scaffold_1:1396719-1405135	q1	q2	13.4337	7.94302	-0.758099	0.449521	0.702176	no
clementina_scaffold_1:1396719-1405135	q1	q2	11.2634	6.46141	-0.801727	0.15315	0.444362	no
clementina_scaffold_1:1547977-1548587	q1	q2	26.8601	60.838	1.17951	0.00175914	0.0356159	yes
clementina_scaffold_1:1556224-1556739	q1	q2	3.43215	15.7475	2.19794	0.042175	0.24293	no
clementina_scaffold_1:1566974-1567839	q1	q2	12.318	13.7666	0.160398	0.734479	0.87712	no
clementina_scaffold_1:1627999-1628728	q1	q2	4.48563	3.80997	-0.235531	0.795476	0.907808	no
clementina_scaffold_1:1672128-1674304	q1	q2	6.19283	4.40438	-0.491658	0.656911	0.834614	no
clementina_scaffold_1:1730086-1732829	q1	q2	2.21384	0.365214	-2.59974	1	1	no
clementina_scaffold_1:1741756-1744400	q1	q2	1.68084	3.70986	1.14219	0.204987	0.496484	no
clementina_scaffold_1:1766133-1767455	q1	q2	9.69903	1.65949	-2.5471	1	1	no
clementina_scaffold_1:1829393-1830164	q1	q2	5.66541	4.81777	-0.233814	0.764623	0.894044	no
clementina_scaffold_1:1921524-1930511	q1	q2	1.16014	0	-1.79769e+308	0.0882147	1	no
clementina_scaffold_1:1985887-1986253	q1	q2	31.3462	24.4059	-0.361062	0.569151	0.781492	no
clementina_scaffold_1:1994786-1995878	q1	q2	18.1266	25.8975	0.514707	0.598061	0.797746	no
clementina_scaffold_1:2030741-2034006	q1	q2	0.455493	0	-1.79769e+308	1	1	no
clementina_scaffold_1:2055229-2057406	q1	q2	2.53384	2.86667	0.178048	0.801972	0.910976	no
clementina_scaffold_1:2124914-2126376	q1	q2	82.1087	77.4283	-0.0846729	0.882687	0.949983	no
clementina_scaffold_1:2206026-2206449	q1	q2	6.80338	9.90618	0.542077	0.597743	0.797489	no
clementina_scaffold_1:2370965-2371336	q1	q2	40.5819	56.0124	0.464909	0.344422	0.621928	no
clementina_scaffold_1:2411666-2414009	q1	q2	4.21136	8.0189	0.92912	0.360818	0.635178	no
clementina_scaffold_1:2455521-2455999	q1	q2	8.71853	15.1014	0.792521	0.311913	0.593427	no
clementina_scaffold_1:2488693-2491547	q1	q2	0	1.69458	1.79769e+308	0.0324821	1	no
clementina_scaffold_1:2551272-2551398	q1	q2	180.21	455.525	1.33785	0.240622	0.529148	no
clementina_scaffold_1:2556978-2557309	q1	q2	14.8567	16.7669	0.174506	0.852935	0.93498	no
clementina_scaffold_1:2581992-2582044	q1	q2	15868.4	7211.87	-1.13771	0.22645	0.516643	no
clementina_scaffold_1:2603570-2603843	q1	q2	51.8811	74.2358	0.516905	0.406886	0.672868	no
clementina_scaffold_1:2620526-2620980	q1	q2	5.9673	8.68879	0.542077	0.597743	0.797489	no
clementina_scaffold_1:2692811-2694398	q1	q2	29.0242	10.47	-1.47099	0.000637314	0.0176652	yes
clementina_scaffold_1:2694727-2701176	q1	q2	22.045	29.7174	0.430858	0.44018	0.69608	no
clementina_scaffold_1:2722268-2722377	q1	q2	301.961	1385.47	2.19794	0.042175	0.24293	no
clementina_scaffold_1:2724843-2727066	q1	q2	21.6319	13.2972	-0.702039	0.108048	0.38137	no
clementina_scaffold_1:2730744-2731080	q1	q2	7.93546	20.2205	1.34943	0.237378	0.526445	no
clementina_scaffold_1:2738542-2740771	q1	q2	23.3775	16.6599	-0.488745	0.0890626	0.349558	no
clementina_scaffold_1:2769446-2769968	q1	q2	4.69996	6.27317	0.416546	0.690241	0.850845	no
clementina_scaffold_1:2801562-2802180	q1	q2	5.16546	0.877479	-2.55746	0.176482	0.470112	no
clementina_scaffold_1:2803145-2803690	q1	q2	1.25285	6.3848	2.34943	0.20904	0.49956	no
clementina_scaffold_1:2809910-2810586	q1	q2	36.7224	43.1283	0.231974	0.496065	0.734782	no
clementina_scaffold_1:2813804-2816385	q1	q2	65.2842	21.2017	-1.62255	0.0196213	0.158877	no
clementina_scaffold_1:2963042-2963292	q1	q2	64.8276	52.0599	-0.316436	0.657963	0.835046	no
clementina_scaffold_1:3129808-3142087	q1	q2	5.25898	2.22961	-1.23799	0.0107802	0.112301	no
clementina_scaffold_1:3129808-3142087	q1	q2	6.02043	12.7269	1.07994	0.266917	0.555056	no
clementina_scaffold_1:3154730-3170976	q1	q2	5.73534	7.54445	0.395538	0.545964	0.766946	no
clementina_scaffold_1:3198930-3206458	q1	q2	56.7776	43.5593	-0.382339	0.497856	0.735781	no
clementina_scaffold_1:3262337-3267060	q1	q2	15.1406	34.4386	1.18561	0.109042	0.382999	no
clementina_scaffold_1:3262337-3267060	q1	q2	7.68365	5.15448	-0.575963	1	1	no
clementina_scaffold_1:3284760-3285746	q1	q2	6.82703	1.15175	-2.56743	0.231795	0.522048	no
clementina_scaffold_1:3285926-3286687	q1	q2	2.71386	3.77809	0.47731	1	1	no
clementina_scaffold_1:3319996-3320375	q1	q2	7.2704	15.4382	1.0864	0.303484	0.585967	no
clementina_scaffold_1:3343829-3347483	q1	q2	8.57372	9.21206	0.103602	1	1	no
clementina_scaffold_1:3390208-3394708	q1	q2	15.5995	27.8958	0.83855	0.346754	0.624118	no
clementina_scaffold_1:3428475-3428742	q1	q2	71.8776	90.2326	0.328107	0.561233	0.777325	no
clementina_scaffold_1:3440263-3444803	q1	q2	23.7583	20.1009	-0.24117	1	1	no
clementina_scaffold_1:3440263-3444803	q1	q2	3.80995	8.68502	1.18876	0.43332	0.690424	no
clementina_scaffold_1:3605225-3607364	q1	q2	20.1507	16.8891	-0.254738	0.691858	0.851918	no
clementina_scaffold_1:3612824-3613012	q1	q2	97.8254	15.1073	-2.69496	0.151746	0.441841	no
clementina_scaffold_1:3613194-3613645	q1	q2	38.8231	34.4408	-0.172795	0.707782	0.861985	no
clementina_scaffold_1:3621466-3623257	q1	q2	50.352	14.8127	-1.76522	0.000551892	0.0160295	yes
clementina_scaffold_1:3635838-3635887	q1	q2	26511.1	39119.1	0.561277	0.365956	0.640436	no
clementina_scaffold_1:3670635-3675067	q1	q2	2.68706	1.46614	-0.874008	0.287572	0.573697	no
clementina_scaffold_1:3693444-3699111	q1	q2	7.59089	9.63555	0.344098	0.3669	0.641148	no
clementina_scaffold_1:3717195-3720084	q1	q2	1.46072	1.91107	0.387701	0.598583	0.798057	no
clementina_scaffold_1:3720193-3720802	q1	q2	9.50333	1.79375	-2.40546	0.0534531	0.272479	no
clementina_scaffold_1:3806957-3807421	q1	q2	9.83948	0.696449	-3.82049	0.19526	0.488632	no
clementina_scaffold_1:3807490-3807856	q1	q2	18.2853	2.21872	-3.04289	0.101435	0.368499	no
clementina_scaffold_1:3820693-3821288	q1	q2	1.64029	6.50167	1.98686	0.178339	0.472335	no
clementina_scaffold_1:3833858-3834701	q1	q2	11.0643	12.2455	0.14634	0.772368	0.897764	no
clementina_scaffold_1:3835125-3835646	q1	q2	7.40879	0.572075	-3.69496	0.211314	0.501592	no
clementina_scaffold_1:3837252-3838413	q1	q2	21.0677	13.8966	-0.600295	0.0938895	0.35615	no
clementina_scaffold_1:3911902-3912117	q1	q2	17.7637	48.2816	1.44254	0.326665	0.604965	no
clementina_scaffold_1:3912276-3912446	q1	q2	213.834	362.996	0.763465	0.230014	0.520037	no
clementina_scaffold_1:3917008-3917430	q1	q2	11.1084	18.5377	0.738815	0.342599	0.620452	no
clementina_scaffold_1:3918221-3918698	q1	q2	40.391	69.0974	0.774598	0.0451505	0.251294	no
clementina_scaffold_1:3963221-3964141	q1	q2	13.322	14.4401	0.11627	0.823326	0.920573	no
clementina_scaffold_1:4049011-4049537	q1	q2	0.663138	7.32227	3.46491	0.239306	0.528082	no
clementina_scaffold_1:4049593-4051035	q1	q2	31.0282	13.6926	-1.18019	0.000167291	0.00681248	yes
clementina_scaffold_1:4065967-4067787	q1	q2	7.42039	5.70334	-0.379688	0.484876	0.72714	no
clementina_scaffold_1:4105478-4105640	q1	q2	208.338	132.614	-0.65169	0.455326	0.706515	no
clementina_scaffold_1:4113890-4114660	q1	q2	9.73846	6.76563	-0.52547	0.403168	0.669729	no
clementina_scaffold_1:4166782-4171727	q1	q2	7.71336	16.6612	1.11106	0.112751	0.387973	no
clementina_scaffold_1:4173783-4175688	q1	q2	10.9501	10.1611	-0.107891	0.820332	0.919978	no
clementina_scaffold_1:4225684-4227915	q1	q2	5.37472	5.15408	-0.0604732	1	1	no
clementina_scaffold_1:4235941-4238305	q1	q2	0	4.04636	1.79769e+308	0.0236475	0.178819	no
clementina_scaffold_1:4246404-4250120	q1	q2	8.2512	35.2375	2.09443	0.0402864	0.237673	no
clementina_scaffold_1:4246404-4250120	q1	q2	0	29.0513	1.79769e+308	1.73966e-05	0.00116683	yes
clementina_scaffold_1:4259316-4260669	q1	q2	2.24092	5.23429	1.2239	0.0893875	0.350283	no
clementina_scaffold_1:4270828-4274293	q1	q2	2.93898	3.48861	0.247339	0.709074	0.862123	no
clementina_scaffold_1:4287765-4289256	q1	q2	11.8395	6.23198	-0.925846	0.0306255	0.206587	no
clementina_scaffold_1:4372837-4373195	q1	q2	45.2678	31.451	-0.525379	0.348908	0.625959	no
clementina_scaffold_1:4485933-4495728	q1	q2	77.1152	25.0213	-1.62386	0.000272165	0.00969782	yes
clementina_scaffold_1:4531763-4531807	q1	q2	11832.4	28764.9	1.28157	0.273436	0.560799	no
clementina_scaffold_1:4534315-4535227	q1	q2	5.51957	13.4577	1.2858	0.0286748	0.19832	no
clementina_scaffold_1:4537076-4537290	q1	q2	68.1526	58.826	-0.212315	0.808067	0.913284	no
clementina_scaffold_1:4537588-4538145	q1	q2	13.6201	10.0265	-0.441921	0.505659	0.740336	no
clementina_scaffold_1:4546700-4547427	q1	q2	75.9007	113.464	0.580052	0.507278	0.741361	no
clementina_scaffold_1:4607726-4609624	q1	q2	3.56451	5.22825	0.552623	0.316341	0.597238	no
clementina_scaffold_1:4609952-4610506	q1	q2	6.10415	4.14776	-0.557459	0.585223	0.790691	no
clementina_scaffold_1:4610924-4611354	q1	q2	16.9582	8.00214	-1.08353	0.19798	0.49084	no
clementina_scaffold_1:4611436-4611707	q1	q2	30.6734	33.1586	0.112392	0.896191	0.956066	no
clementina_scaffold_1:4628113-4629400	q1	q2	12.3706	7.13274	-0.794388	0.101188	0.368457	no
clementina_scaffold_1:4665970-4666238	q1	q2	28.7913	36.6818	0.349432	0.689162	0.850716	no
clementina_scaffold_1:4707175-4708020	q1	q2	70.2981	15.5108	-2.18021	1	1	no
clementina_scaffold_1:4708538-4708924	q1	q2	32.6635	13.8862	-1.23403	0.0795679	0.331196	no
clementina_scaffold_1:4771388-4771813	q1	q2	14.4654	11.4695	-0.334803	0.673853	0.843053	no
clementina_scaffold_1:4776417-4778635	q1	q2	8.23812	6.87615	-0.260713	0.784899	0.902967	no
clementina_scaffold_1:4814203-4814406	q1	q2	157.976	40.8374	-1.95174	0.0375059	0.228958	no
clementina_scaffold_1:4852074-4852789	q1	q2	7.96509	8.78739	0.141743	0.828765	0.922678	no
clementina_scaffold_1:4858170-4858761	q1	q2	7.74397	3.65133	-1.08465	0.264994	0.553457	no
clementina_scaffold_1:4861089-4861625	q1	q2	4.50306	6.55676	0.542077	0.597743	0.797489	no
clementina_scaffold_1:4880097-4882373	q1	q2	1.61141	1.85434	0.202583	0.842731	0.930495	no
clementina_scaffold_1:4885136-4885456	q1	q2	8.93459	28.8585	1.69152	0.128887	0.412493	no
clementina_scaffold_1:4886187-4888495	q1	q2	16.8415	26.2973	0.642894	0.0200844	0.16151	no
clementina_scaffold_1:4899107-4899683	q1	q2	7.46883	13.6681	0.871861	0.223041	0.513678	no
clementina_scaffold_1:4901505-4904279	q1	q2	45.79	61.3537	0.422116	0.436043	0.692482	no
clementina_scaffold_1:4935188-4936082	q1	q2	2.17404	4.22074	0.957114	0.329697	0.607686	no
clementina_scaffold_1:4937780-4944408	q1	q2	8.60485	3.37277	-1.35122	1	1	no
clementina_scaffold_1:4969719-4970490	q1	q2	3.77694	3.20803	-0.235531	0.805589	0.912129	no
clementina_scaffold_1:4971142-4975373	q1	q2	3.17515	1.07008	-1.56911	0.401718	0.668863	no
clementina_scaffold_1:4971142-4975373	q1	q2	2.42678	2.74512	0.177829	0.863379	0.940858	no
clementina_scaffold_1:4983776-4983901	q1	q2	1334.75	881.764	-0.598101	0.273997	0.5614	no
clementina_scaffold_1:4990980-4993975	q1	q2	0	3.18132	1.79769e+308	0.0434248	0.246433	no
clementina_scaffold_1:4999739-5000302	q1	q2	16.8647	17.6943	0.0692732	0.899663	0.958019	no
clementina_scaffold_1:5028790-5029529	q1	q2	11.3149	25.4047	1.16687	0.190348	0.48471	no
clementina_scaffold_1:5030886-5031684	q1	q2	25.2471	20.8581	-0.275511	0.67719	0.845013	no
clementina_scaffold_1:5041526-5043141	q1	q2	1.47686	11.5204	2.96359	1	1	no
clementina_scaffold_1:5045428-5045954	q1	q2	29.8412	27.0361	-0.142421	0.755963	0.888967	no
clementina_scaffold_1:5046438-5047504	q1	q2	10.6968	17.1153	0.67811	0.107593	0.380388	no
clementina_scaffold_1:5047607-5049001	q1	q2	5.89785	6.03454	0.0330564	0.964252	0.983983	no
clementina_scaffold_1:5084248-5084672	q1	q2	14.5304	9.86165	-0.559175	0.497817	0.735781	no
clementina_scaffold_1:5091982-5094093	q1	q2	17.927	16.3084	-0.136514	0.862636	0.940459	no
clementina_scaffold_1:5091982-5094093	q1	q2	14.3761	15.6436	0.1219	0.847923	0.932836	no
clementina_scaffold_1:5097960-5098365	q1	q2	3.17337	8.98457	1.50143	0.323007	0.602173	no
clementina_scaffold_1:5168485-5169583	q1	q2	7.43628	5.90867	-0.331746	0.552867	0.770782	no
clementina_scaffold_1:5313556-5314486	q1	q2	5.31402	12.7885	1.26697	0.03158	0.209572	no
clementina_scaffold_1:5319892-5321552	q1	q2	5.89709	8.26456	0.486935	0.274288	0.561691	no
clementina_scaffold_1:5327661-5328775	q1	q2	19.7965	29.4255	0.571824	0.0801018	0.332113	no
clementina_scaffold_1:5335743-5336796	q1	q2	5.3038	6.22105	0.230133	0.708162	0.861985	no
clementina_scaffold_1:5337002-5337370	q1	q2	15.4881	6.57758	-1.23553	0.256422	0.545114	no
clementina_scaffold_1:5356585-5356890	q1	q2	24.2273	12.0038	-1.01314	0.324048	0.60241	no
clementina_scaffold_1:5384900-5385280	q1	q2	33.3437	10.2351	-1.70389	0.0313346	0.208814	no
clementina_scaffold_1:5405630-5406013	q1	q2	47.419	13.1087	-1.85494	0.00650549	0.083516	no
clementina_scaffold_1:5407448-5408316	q1	q2	4.57535	3.30021	-0.471326	1	1	no
clementina_scaffold_1:5409224-5409348	q1	q2	85.8359	433.239	2.33551	0.192772	0.487097	no
clementina_scaffold_1:5415730-5416802	q1	q2	10.1289	10.4918	0.0507733	0.91298	0.963923	no
clementina_scaffold_1:5422656-5423135	q1	q2	21.4785	19.7628	-0.120109	0.833264	0.925574	no
clementina_scaffold_1:5456646-5458253	q1	q2	124.475	216.352	0.797527	0.237444	0.526542	no
clementina_scaffold_1:5459000-5459390	q1	q2	38.2635	18.4366	-1.0534	0.088567	0.348455	no
clementina_scaffold_1:5460198-5460880	q1	q2	9.40167	4.56315	-1.04289	0.175612	0.469004	no
clementina_scaffold_1:5461190-5461527	q1	q2	17.3354	11.7337	-0.563065	0.564407	0.778605	no
clementina_scaffold_1:5498499-5499029	q1	q2	6.22758	7.8001	0.324823	0.718479	0.867869	no
clementina_scaffold_1:5533471-5533784	q1	q2	19.8467	28.3566	0.514785	0.536491	0.76059	no
clementina_scaffold_1:5542962-5543549	q1	q2	4.94216	10.6788	1.11154	0.195086	0.488632	no
clementina_scaffold_1:5560608-5561482	q1	q2	44.3171	6.41008	-2.78945	0.125796	0.40705	no
clementina_scaffold_1:5597176-5597908	q1	q2	11.7859	6.03912	-0.964648	0.135386	0.418298	no
clementina_scaffold_1:5597971-5599245	q1	q2	8.83551	3.91888	-1.17287	0.0354117	0.22246	no
clementina_scaffold_1:5606492-5609173	q1	q2	16.6879	0	-1.79769e+308	0.00609386	0.0798944	no
clementina_scaffold_1:5606492-5609173	q1	q2	4.68349	13.2715	1.50267	1	1	no
clementina_scaffold_1:5612074-5613663	q1	q2	18.0618	6.2925	-1.52124	0.0236301	0.178812	no
clementina_scaffold_1:5647029-5650416	q1	q2	3.57008	6.18066	0.791803	0.269872	0.557985	no
clementina_scaffold_1:5709434-5709970	q1	q2	9.00612	3.82477	-1.23553	0.218654	0.509355	no
clementina_scaffold_1:5856914-5858783	q1	q2	9.90583	10.8481	0.131092	0.907582	0.961553	no
clementina_scaffold_1:5925164-5925516	q1	q2	7.12304	13.3103	0.901973	0.447799	0.700426	no
clementina_scaffold_1:5949187-5949904	q1	q2	20.4469	10.6329	-0.94335	0.0631862	0.295879	no
clementina_scaffold_1:6001817-6002189	q1	q2	0	12.8512	1.79769e+308	0.00930146	0.102247	no
clementina_scaffold_1:6035520-6046136	q1	q2	24.4037	9.25192	-1.39928	0.000928948	0.0228682	yes
clementina_scaffold_1:6035520-6046136	q1	q2	43.0539	49.9594	0.214611	0.412579	0.676025	no
clementina_scaffold_1:6070571-6075601	q1	q2	3.49511	4.03859	0.208514	0.863926	0.941097	no
clementina_scaffold_1:6083492-6083865	q1	q2	37.6081	20.2456	-0.89344	0.157269	0.449554	no
clementina_scaffold_1:6089706-6090302	q1	q2	20.1789	26.4039	0.387906	0.405	0.670899	no
clementina_scaffold_1:6129439-6130400	q1	q2	99.1089	126.03	0.346681	0.185074	0.479432	no
clementina_scaffold_1:6137022-6138733	q1	q2	24.3581	21.657	-0.169568	0.550979	0.769908	no
clementina_scaffold_1:6139485-6144528	q1	q2	5.23926	4.22848	-0.309226	0.685727	0.849581	no
clementina_scaffold_1:6160462-6160892	q1	q2	12.2476	1.60043	-2.93597	0.114838	0.390122	no
clementina_scaffold_1:6255495-6255831	q1	q2	11.1096	16.1764	0.542077	0.597743	0.797489	no
clementina_scaffold_1:6299520-6302191	q1	q2	4.31338	3.0579	-0.496276	0.568839	0.781324	no
clementina_scaffold_1:6299520-6302191	q1	q2	14.7373	1.24727	-3.56262	0.224218	0.5145	no
clementina_scaffold_1:6302639-6306522	q1	q2	5.0936	11.8207	1.21455	0.0692716	0.310134	no
clementina_scaffold_1:6336458-6338273	q1	q2	160.847	194.006	0.270411	0.329105	0.607288	no
clementina_scaffold_1:6345415-6345839	q1	q2	5.80526	9.86165	0.764469	0.482556	0.725382	no
clementina_scaffold_1:6378409-6379394	q1	q2	8.93999	12.7483	0.51196	0.292351	0.576963	no
clementina_scaffold_1:6430861-6431230	q1	q2	11.7311	13.8145	0.235843	0.799329	0.909474	no
clementina_scaffold_1:6431317-6431654	q1	q2	9.79629	15.2299	0.6366	0.562762	0.777906	no
clementina_scaffold_1:6499199-6501907	q1	q2	3.0525	4.41166	0.531333	0.413311	0.676111	no
clementina_scaffold_1:6574092-6574930	q1	q2	9.12374	8.03647	-0.183063	0.753051	0.887592	no
clementina_scaffold_1:6582760-6587832	q1	q2	2.71107	2.11499	-0.358211	0.694018	0.853321	no
clementina_scaffold_1:6590011-6592789	q1	q2	12.8085	2.47369	-2.37236	0.00181087	0.0363696	yes
clementina_scaffold_1:6760552-6760865	q1	q2	34.0027	99.479	1.54874	0.00716934	0.0877031	no
clementina_scaffold_1:6802390-6802551	q1	q2	106.299	270.863	1.34943	0.154153	0.446323	no
clementina_scaffold_1:6804798-6806453	q1	q2	13.4806	20.896	0.632338	0.160016	0.451306	no
clementina_scaffold_1:6806699-6806896	q1	q2	75.9317	122.539	0.690469	0.409238	0.67449	no
clementina_scaffold_1:6822019-6822445	q1	q2	3.83568	8.1448	1.0864	0.412677	0.676025	no
clementina_scaffold_1:6830884-6831489	q1	q2	6.93161	2.26443	-1.61404	0.163833	0.454517	no
clementina_scaffold_1:6834637-6840059	q1	q2	17.9611	1.17276	-3.9369	0.17857	0.472346	no
clementina_scaffold_1:6847063-6847746	q1	q2	6.70152	0.379472	-4.14242	0.158529	0.450825	no
clementina_scaffold_1:6857446-6859475	q1	q2	5.33484	4.79675	-0.15339	0.737464	0.878983	no
clementina_scaffold_1:6864367-6864931	q1	q2	14.839	15.6288	0.0748092	0.897629	0.956775	no
clementina_scaffold_1:6884744-6885812	q1	q2	9.15788	12.669	0.468212	0.486092	0.72803	no
clementina_scaffold_1:6909403-6913147	q1	q2	13.3956	12.858	-0.0590858	0.837021	0.927497	no
clementina_scaffold_1:6925442-6925956	q1	q2	5.50903	7.01883	0.349432	0.721529	0.869585	no
clementina_scaffold_1:6928678-6929111	q1	q2	10.2289	0	-1.79769e+308	0.0123723	0.122	no
clementina_scaffold_1:6929287-6931920	q1	q2	14.0595	15.1964	0.112192	0.692539	0.852295	no
clementina_scaffold_1:7039579-7043996	q1	q2	18.9156	17.6789	-0.0975486	0.907273	0.961389	no
clementina_scaffold_1:7039579-7043996	q1	q2	6.15688	2.52169	-1.28781	0.222753	0.513438	no
clementina_scaffold_1:7122458-7122859	q1	q2	5.39468	19.2563	1.83572	0.0959571	0.359546	no
clementina_scaffold_1:7133308-7133651	q1	q2	18.1439	2.56849	-2.82049	0.131534	0.414352	no
clementina_scaffold_1:7174764-7175668	q1	q2	5.51078	7.80118	0.501435	0.432322	0.689689	no
clementina_scaffold_1:7221807-7224549	q1	q2	1.01151	13.2881	3.71555	0.506569	0.740864	no
clementina_scaffold_1:7221807-7224549	q1	q2	0	8.97157	1.79769e+308	0.00174334	0.0354389	yes
clementina_scaffold_1:7225818-7226323	q1	q2	12.8348	19.8634	0.630051	0.436195	0.692573	no
clementina_scaffold_1:7226434-7226660	q1	q2	63.0108	24.8674	-1.34135	0.20898	0.49956	no
clementina_scaffold_1:7227193-7227909	q1	q2	10.8705	1.77559	-2.61404	0.0160035	0.142966	no
clementina_scaffold_1:7286322-7288220	q1	q2	6.9864	0	-1.79769e+308	0.0120951	0.12092	no
clementina_scaffold_1:7288917-7289578	q1	q2	7.0226	1.24267	-2.49857	0.0780339	0.32818	no
clementina_scaffold_1:7381042-7383049	q1	q2	14.9553	4.39352	-1.76721	0.00163098	0.0339528	yes
clementina_scaffold_1:7410124-7412379	q1	q2	2.21496	0	-1.79769e+308	0.0718923	0.316005	no
clementina_scaffold_1:7418356-7421043	q1	q2	8.98158	4.48513	-1.00182	0.0288524	0.199164	no
clementina_scaffold_1:7425055-7425779	q1	q2	5.35196	3.84645	-0.476539	0.584059	0.7905	no
clementina_scaffold_1:7763094-7763649	q1	q2	7.91293	6.72102	-0.235531	0.776709	0.899802	no
clementina_scaffold_1:7803851-7804212	q1	q2	20.1932	13.7213	-0.557459	0.499366	0.736394	no
clementina_scaffold_1:7805874-7808005	q1	q2	10.1405	8.80232	-0.204167	0.551523	0.770321	no
clementina_scaffold_1:7809496-7811388	q1	q2	49.6044	54.9885	0.148661	0.568972	0.781336	no
clementina_scaffold_1:7811997-7812281	q1	q2	19.5545	22.8374	0.223901	0.822679	0.920313	no
clementina_scaffold_1:7832667-7833259	q1	q2	27.5483	37.438	0.442541	0.274395	0.561848	no
clementina_scaffold_1:7918251-7919057	q1	q2	7.83214	10.5799	0.433843	0.461017	0.710391	no
clementina_scaffold_1:7926007-7926352	q1	q2	14.9173	3.8011	-1.9725	0.194161	0.487955	no
clementina_scaffold_1:7927208-7928230	q1	q2	6.8148	3.11678	-1.12862	0.113231	0.388723	no
clementina_scaffold_1:7951247-7951656	q1	q2	6.22464	11.4552	0.879946	0.412765	0.676025	no
clementina_scaffold_1:8052588-8053917	q1	q2	10.871	11.9874	0.141032	0.722483	0.870401	no
clementina_scaffold_1:8060806-8060958	q1	q2	1486.01	473.315	-1.65057	0.000472913	0.0144144	yes
clementina_scaffold_1:8061396-8063480	q1	q2	12.6256	3.04643	-2.05116	0.19701	0.490216	no
clementina_scaffold_1:8061396-8063480	q1	q2	32.9729	6.31798	-2.38374	1	1	no
clementina_scaffold_1:8063550-8064336	q1	q2	6.25593	2.82286	-1.14807	0.192721	0.487097	no
clementina_scaffold_1:8064462-8065220	q1	q2	6.37912	2.19613	-1.53839	0.118817	0.396378	no
clementina_scaffold_1:8082536-8082924	q1	q2	20.4331	9.79967	-1.0601	0.210494	0.501293	no
clementina_scaffold_1:8084302-8085207	q1	q2	5.95221	1.48533	-2.00264	0.0592013	0.28708	no
clementina_scaffold_1:8119156-8119599	q1	q2	7.81348	10.6138	0.441907	0.635667	0.822707	no
clementina_scaffold_1:8123869-8124500	q1	q2	3.88515	1.62372	-1.25867	0.468368	0.716578	no
clementina_scaffold_1:8124571-8126114	q1	q2	10.8695	6.50085	-0.741587	0.0794169	0.331091	no
clementina_scaffold_1:8127033-8127587	q1	q2	9.54691	7.63192	-0.322987	0.675851	0.844015	no
clementina_scaffold_1:8144343-8149021	q1	q2	2.57953	5.38041	1.06061	0.178332	0.472335	no
clementina_scaffold_1:8149641-8151597	q1	q2	0.408797	2.95474	2.85358	0.279176	0.565178	no
clementina_scaffold_1:8153735-8154402	q1	q2	6.00775	0.785049	-2.93597	0.114838	0.390122	no
clementina_scaffold_1:8232242-8232926	q1	q2	4.01257	8.70976	1.11811	0.185939	0.479712	no
clementina_scaffold_1:8234416-8236155	q1	q2	9.64969	3.91991	-1.29966	0.00534096	0.0735738	no
clementina_scaffold_1:8300598-8303821	q1	q2	21.8861	12.4341	-0.81571	0.0029578	0.0505081	no
clementina_scaffold_1:8320973-8324519	q1	q2	45.3397	14.5577	-1.63899	1	1	no
clementina_scaffold_1:8320973-8324519	q1	q2	4.87493	1.25402	-1.95883	1	1	no
clementina_scaffold_1:8320973-8324519	q1	q2	32.9201	6.50052	-2.34034	1	1	no
clementina_scaffold_1:8338667-8339125	q1	q2	8.39161	12.1281	0.531329	0.532303	0.757648	no
clementina_scaffold_1:8341257-8344315	q1	q2	16.5855	20.6948	0.319344	0.472666	0.719249	no
clementina_scaffold_1:8341257-8344315	q1	q2	7.38655	4.3959	-0.748742	1	1	no
clementina_scaffold_1:8349566-8350092	q1	q2	34.7933	9.4136	-1.88599	0.00174016	0.035403	yes
clementina_scaffold_1:8386916-8387192	q1	q2	42.3566	35.9765	-0.235531	0.754882	0.888566	no
clementina_scaffold_1:8393307-8393796	q1	q2	11.4236	10.0093	-0.190687	0.802372	0.910976	no
clementina_scaffold_1:8393850-8394143	q1	q2	16.63	20.3613	0.29204	0.778996	0.900678	no
clementina_scaffold_1:8398881-8400237	q1	q2	31.2361	30.6977	-0.0250841	0.967535	0.985329	no
clementina_scaffold_1:8412985-8413169	q1	q2	95.6959	154.435	0.690469	0.409238	0.67449	no
clementina_scaffold_1:8442042-8443484	q1	q2	8.32042	10.0118	0.266969	0.526007	0.75334	no
clementina_scaffold_1:8448719-8452174	q1	q2	17.5839	4.29182	-2.03459	0.147808	0.436155	no
clementina_scaffold_1:8469583-8471532	q1	q2	4.56556	7.24061	0.66532	0.483013	0.725618	no
clementina_scaffold_1:8474204-8476399	q1	q2	51.8313	124.383	1.2629	0.0846093	0.341061	no
clementina_scaffold_1:8521431-8521969	q1	q2	8.95254	2.71573	-1.72096	0.135374	0.418298	no
clementina_scaffold_1:8524176-8525480	q1	q2	15.6037	23.0276	0.561482	0.0912111	0.352134	no
clementina_scaffold_1:8591101-8591505	q1	q2	13.819	4.51441	-1.61404	0.163833	0.454517	no
clementina_scaffold_1:8591935-8593524	q1	q2	6.4838	2.48461	-1.38382	0.0398856	0.23642	no
clementina_scaffold_1:8611200-8612520	q1	q2	2.67492	6.35591	1.2486	0.13064	0.414352	no
clementina_scaffold_1:8623734-8624141	q1	q2	14.6854	14.2357	-0.0448662	0.954297	0.980489	no
clementina_scaffold_1:8654226-8654878	q1	q2	7.163	13.6567	0.930972	0.163611	0.454517	no
clementina_scaffold_1:8660258-8660671	q1	q2	14.2694	15.279	0.0986254	0.897676	0.956775	no
clementina_scaffold_1:8708208-8708788	q1	q2	4.54759	7.7252	0.764469	0.412432	0.676025	no
clementina_scaffold_1:8761409-8768759	q1	q2	17.2563	0	-1.79769e+308	0.000781998	0.0204944	yes
clementina_scaffold_1:8813101-8813560	q1	q2	2.5077	11.3598	2.17951	0.135767	0.418345	no
clementina_scaffold_1:8850655-8851274	q1	q2	8.28842	11.5015	0.472657	0.583009	0.790152	no
clementina_scaffold_1:8927765-8933239	q1	q2	8.14574	7.60012	-0.100025	0.764814	0.894088	no
clementina_scaffold_1:8927765-8933239	q1	q2	405.409	235.984	-0.780685	1	1	no
clementina_scaffold_1:8935712-8937812	q1	q2	12.9747	29.6442	1.19205	0.205916	0.497258	no
clementina_scaffold_1:8947771-8950372	q1	q2	43.9202	28.5732	-0.620221	0.0201951	0.161903	no
clementina_scaffold_1:8962975-8963844	q1	q2	18.6885	21.0734	0.173275	0.659205	0.835117	no
clementina_scaffold_1:8967791-8971149	q1	q2	6.0335	4.1873	-0.526973	0.394683	0.663339	no
clementina_scaffold_1:9006192-9009035	q1	q2	3.55355	1.59773	-1.15324	1	1	no
clementina_scaffold_1:9025106-9025235	q1	q2	198.93	309.77	0.638938	0.563309	0.777906	no
clementina_scaffold_1:9116474-9116613	q1	q2	763.613	166.094	-2.20084	0.0114083	0.116394	no
clementina_scaffold_1:9116682-9116989	q1	q2	43.6945	9.59167	-2.1876	0.032485	0.212376	no
clementina_scaffold_1:9117864-9118970	q1	q2	20.1642	10.906	-0.886676	0.0241131	0.180345	no
clementina_scaffold_1:9214127-9214616	q1	q2	16.4776	12.7164	-0.373815	0.572818	0.784282	no
clementina_scaffold_1:9232468-9233085	q1	q2	3.10674	5.71735	0.879946	0.412765	0.676025	no
clementina_scaffold_1:9248081-9250980	q1	q2	11.9193	12.3543	0.0517049	0.861566	0.939827	no
clementina_scaffold_1:9254590-9256011	q1	q2	0.000308159	0.188971	9.26027	0.996293	1	no
clementina_scaffold_1:9301830-9305065	q1	q2	9.44911	8.76871	-0.107815	0.891984	0.954053	no
clementina_scaffold_1:9317799-9318595	q1	q2	4.34163	2.76574	-0.650568	0.490377	0.730661	no
clementina_scaffold_1:9337978-9339121	q1	q2	52.0776	76.6324	0.55729	0.0368371	0.226655	no
clementina_scaffold_1:9411925-9413581	q1	q2	24.4887	41.1919	0.750244	0.008151	0.0948223	no
clementina_scaffold_1:9415745-9416400	q1	q2	0.474372	7.25253	3.93439	0.179113	0.472914	no
clementina_scaffold_1:9458543-9459918	q1	q2	8.42912	5.7587	-0.549639	0.257338	0.546056	no
clementina_scaffold_1:9513081-9513322	q1	q2	142.375	40.3097	-1.82049	0.010604	0.111204	no
clementina_scaffold_1:9531471-9533501	q1	q2	1.04745	1.05738	0.0136119	0.993512	1	no
clementina_scaffold_1:9563499-9563941	q1	q2	17.9013	3.80121	-2.23553	0.0436595	0.246833	no
clementina_scaffold_1:9564170-9565686	q1	q2	8.99698	8.47543	-0.0861533	0.83619	0.927067	no
clementina_scaffold_1:9574327-9575586	q1	q2	24.4018	29.1894	0.258458	0.388639	0.658698	no
clementina_scaffold_1:9590942-9594468	q1	q2	50.7779	28.9	-0.813132	0.0490886	0.261929	no
clementina_scaffold_1:9590942-9594468	q1	q2	280.373	304.321	0.118247	1	1	no
clementina_scaffold_1:9599185-9602171	q1	q2	0	2.94329	1.79769e+308	0.0641139	0.297928	no
clementina_scaffold_1:9614762-9618670	q1	q2	4.92627	2.0505	-1.26452	0.217311	0.508417	no
clementina_scaffold_1:9629396-9630191	q1	q2	7.24825	3.07823	-1.23553	0.136012	0.418345	no
clementina_scaffold_1:9630344-9630825	q1	q2	13.0905	3.92424	-1.73803	0.0938147	0.356124	no
clementina_scaffold_1:9631301-9631956	q1	q2	16.1286	4.02918	-2.00107	0.00957398	0.103877	no
clementina_scaffold_1:9640866-9641930	q1	q2	8.47754	1.05891	-3.00107	0.00489899	0.0693402	no
clementina_scaffold_1:9672336-9672519	q1	q2	292.486	223.587	-0.387534	0.498989	0.736394	no
clementina_scaffold_1:9703031-9703714	q1	q2	5.36122	12.1431	1.17951	0.102614	0.370956	no
clementina_scaffold_1:9733656-9733989	q1	q2	6.4856	22.0348	1.76447	0.161114	0.451329	no
clementina_scaffold_1:9738842-9739309	q1	q2	8.10681	4.13142	-0.972496	0.387664	0.657768	no
clementina_scaffold_1:9759663-9762410	q1	q2	0	0.879018	1.79769e+308	0.0516498	1	no
clementina_scaffold_1:9763349-9763940	q1	q2	11.6	5.16096	-1.16842	0.140983	0.425829	no
clementina_scaffold_1:9768220-9769823	q1	q2	4.44931	4.4307	-0.00604904	0.991181	0.995945	no
clementina_scaffold_1:9770173-9770805	q1	q2	2.99841	7.6403	1.34943	0.189955	0.484589	no
clementina_scaffold_1:9773009-9775179	q1	q2	2.35083	4.04902	0.784405	0.553796	0.771524	no
clementina_scaffold_1:9785612-9788444	q1	q2	27.9053	16.5229	-0.756075	0.444231	0.698725	no
clementina_scaffold_1:9830904-9831457	q1	q2	6.73369	5.71941	-0.235531	0.795476	0.907808	no
clementina_scaffold_1:9832224-9834639	q1	q2	4.40658	7.73988	0.812651	0.480317	0.724339	no
clementina_scaffold_1:9846487-9848631	q1	q2	9.51914	10.4357	0.13262	0.693539	0.852884	no
clementina_scaffold_1:9849956-9852127	q1	q2	0	6.25804	1.79769e+308	0.0254028	0.186215	no
clementina_scaffold_1:9901179-9902189	q1	q2	7.18455	4.97321	-0.53072	0.390312	0.660021	no
clementina_scaffold_1:9992214-9993938	q1	q2	127.671	79.2907	-0.687203	0.00926573	0.102247	no
clementina_scaffold_1:10001535-10004189	q1	q2	1.03091	1.04476	0.0192515	0.987727	1	no
clementina_scaffold_1:10008685-10011382	q1	q2	83.4854	80.7161	-0.0486667	0.856164	0.936913	no
clementina_scaffold_1:10041246-10042888	q1	q2	4.89853	5.13783	0.0688095	0.955066	0.980926	no
clementina_scaffold_1:10071456-10072199	q1	q2	5.16406	4.38621	-0.235531	0.776709	0.899802	no
clementina_scaffold_1:10081153-10082166	q1	q2	8.48051	25.8862	1.60996	0.000281858	0.00998647	yes
clementina_scaffold_1:10110076-10110462	q1	q2	22.1572	5.94307	-1.8985	0.0641186	0.297928	no
clementina_scaffold_1:10136062-10140392	q1	q2	19.3011	11.0108	-0.809761	0.2458	0.535116	no
clementina_scaffold_1:10156850-10158820	q1	q2	2.99313	7.89996	1.40019	0.216631	0.507631	no
clementina_scaffold_1:10156850-10158820	q1	q2	6.29796	1.81904	-1.79171	1	1	no
clementina_scaffold_1:10170419-10171111	q1	q2	3.94709	6.33259	0.682007	0.440098	0.69608	no
clementina_scaffold_1:10171208-10171727	q1	q2	2.03332	5.75682	1.50143	0.323007	0.602173	no
clementina_scaffold_1:10186439-10188814	q1	q2	3.1972	6.60589	1.04694	0.157704	0.450159	no
clementina_scaffold_1:10194329-10194895	q1	q2	1.1806	5.51524	2.2239	0.236871	0.526273	no
clementina_scaffold_1:10203626-10205742	q1	q2	3.67012	3.5021	-0.0676059	0.906567	0.96099	no
clementina_scaffold_1:10236446-10242536	q1	q2	12.0267	20.1705	0.746009	0.237182	0.526445	no
clementina_scaffold_1:10268024-10268121	q1	q2	183.577	857.589	2.2239	0.236871	0.526273	no
clementina_scaffold_1:10313384-10315041	q1	q2	15.364	12.7988	-0.263545	0.422809	0.683564	no
clementina_scaffold_1:10320977-10321682	q1	q2	30.7609	21.41	-0.522813	0.186132	0.479765	no
clementina_scaffold_1:10338263-10339730	q1	q2	9.00559	5.05129	-0.834168	0.0814978	0.334482	no
clementina_scaffold_1:10344293-10346386	q1	q2	3.0549	23.0852	2.91777	1	1	no
clementina_scaffold_1:10369015-10370164	q1	q2	12.256	11.3738	-0.107775	0.797807	0.908675	no
clementina_scaffold_1:10372511-10377356	q1	q2	23.311	6.98416	-1.73885	0.0918149	0.352642	no
clementina_scaffold_1:10401073-10401442	q1	q2	14.114	27.2456	0.948894	0.220309	0.510996	no
clementina_scaffold_1:10449891-10450384	q1	q2	8.85952	8.15212	-0.120054	0.887537	0.95218	no
clementina_scaffold_1:10451765-10453215	q1	q2	18.4885	15.5464	-0.250046	0.527564	0.754241	no
clementina_scaffold_1:10462385-10462718	q1	q2	11.3498	20.6576	0.864005	0.383971	0.655086	no
clementina_scaffold_1:10501508-10502176	q1	q2	163.245	205.633	0.333037	0.202906	0.494805	no
clementina_scaffold_1:10503539-10508137	q1	q2	12.3113	10.6326	-0.211493	0.575904	0.786293	no
clementina_scaffold_1:10503539-10508137	q1	q2	26.7471	15.5246	-0.784827	0.0069187	0.0864754	no
clementina_scaffold_1:10539095-10539695	q1	q2	7.01865	3.21001	-1.12862	0.264827	0.553352	no
clementina_scaffold_1:10539878-10542580	q1	q2	477.898	90.2029	-2.40546	0.207129	0.497994	no
clementina_scaffold_1:10552513-10553416	q1	q2	275.319	235.15	-0.22752	0.392271	0.661876	no
clementina_scaffold_1:10565948-10566849	q1	q2	8.91658	7.31234	-0.286157	0.617385	0.811267	no
clementina_scaffold_1:10599557-10600784	q1	q2	1.88726	9.08358	2.26697	0.00372227	0.0586147	no
clementina_scaffold_1:10630474-10633150	q1	q2	29.0448	26.178	-0.149925	0.651223	0.832685	no
clementina_scaffold_1:10640435-10641569	q1	q2	7.37971	11.7527	0.67136	0.161712	0.452184	no
clementina_scaffold_1:10642015-10642460	q1	q2	12.3763	4.50518	-1.45792	0.171845	0.463869	no
clementina_scaffold_1:10642735-10643544	q1	q2	4.60273	1.2029	-1.93597	0.131268	0.414352	no
clementina_scaffold_1:10660196-10663083	q1	q2	242.301	12.1033	-4.32333	0.139917	0.424962	no
clementina_scaffold_1:10665058-10665320	q1	q2	12.3004	28.7311	1.2239	0.349823	0.625959	no
clementina_scaffold_1:10667473-10668124	q1	q2	3.82877	4.47157	0.223901	0.822679	0.920313	no
clementina_scaffold_1:10684671-10685806	q1	q2	48.5051	21.378	-1.18201	0.000833289	0.0213613	yes
clementina_scaffold_1:10686308-10686436	q1	q2	1192.9	984.27	-0.277351	0.596592	0.797489	no
clementina_scaffold_1:10696734-10697325	q1	q2	1.10476	5.16096	2.2239	0.236871	0.526273	no
clementina_scaffold_1:10735283-10735670	q1	q2	32.478	29.5564	-0.135995	0.811314	0.915141	no
clementina_scaffold_1:10749712-10751557	q1	q2	46.8367	41.4487	-0.176315	0.500808	0.737382	no
clementina_scaffold_1:10761270-10763439	q1	q2	14.5344	11.5097	-0.336617	0.271402	0.559189	no
clementina_scaffold_1:10784238-10785352	q1	q2	7.75017	6.08075	-0.349979	0.665918	0.838432	no
clementina_scaffold_1:10786363-10788829	q1	q2	22.5023	22.4192	-0.00533307	0.984177	0.993524	no
clementina_scaffold_1:10806357-10807197	q1	q2	6.90771	16.3594	1.24384	0.0899181	0.350738	no
clementina_scaffold_1:10807258-10808625	q1	q2	8.30249	11.4398	0.462441	0.273869	0.561264	no
clementina_scaffold_1:10907440-10908001	q1	q2	5.98519	0.508365	-3.55746	0.230002	0.520037	no
clementina_scaffold_1:10909109-10909988	q1	q2	5.39677	1.88748	-1.51564	0.119183	0.396378	no
clementina_scaffold_1:10910272-10910907	q1	q2	5.45901	7.16586	0.3925	0.633918	0.821461	no
clementina_scaffold_1:10910939-10912099	q1	q2	21.7627	2.28676	-3.25048	7.64414e-07	8.75586e-05	yes
clementina_scaffold_1:10939054-10941344	q1	q2	5.94085	3.15298	-0.913954	0.142739	0.428509	no
clementina_scaffold_1:10952888-10953909	q1	q2	4.98613	0.222899	-4.48346	0.125589	0.407011	no
clementina_scaffold_1:10973809-10977803	q1	q2	5.47115	5.26459	-0.0555238	0.931894	0.970255	no
clementina_scaffold_1:10985945-10994283	q1	q2	8.77496	7.2444	-0.276527	0.677078	0.845	no
clementina_scaffold_1:11041025-11041554	q1	q2	34.8241	41.8565	0.265367	0.510421	0.7438	no
clementina_scaffold_1:11041856-11044680	q1	q2	3.42858	1.01026	-1.76289	0.265062	0.553536	no
clementina_scaffold_1:11141775-11142137	q1	q2	18.7321	2.27293	-3.04289	0.101435	0.368499	no
clementina_scaffold_1:11171552-11172771	q1	q2	1.9167	2.95476	0.624417	0.528328	0.754733	no
clementina_scaffold_1:11198552-11198969	q1	q2	12.9866	3.39398	-1.93597	0.131268	0.414352	no
clementina_scaffold_1:11199044-11199545	q1	q2	9.34117	1.22064	-2.93597	0.114838	0.390122	no
clementina_scaffold_1:11216471-11217095	q1	q2	9.67488	2.59502	-1.8985	0.0641186	0.297928	no
clementina_scaffold_1:11246740-11247437	q1	q2	0.868273	8.11236	3.2239	0.0774039	0.326881	no
clementina_scaffold_1:11248246-11249535	q1	q2	3.99531	14.8178	1.89095	1	1	no
clementina_scaffold_1:11296249-11297151	q1	q2	6.75464	9.90972	0.552965	0.340191	0.61861	no
clementina_scaffold_1:11371530-11372791	q1	q2	17.4549	15.5153	-0.169943	0.626275	0.816824	no
clementina_scaffold_1:11376262-11379751	q1	q2	14.7236	0	-1.79769e+308	0.000351192	0.011715	yes
clementina_scaffold_1:11376262-11379751	q1	q2	31.8863	29.5787	-0.108378	0.901481	0.958491	no
clementina_scaffold_1:11410792-11419118	q1	q2	48.2754	62.4979	0.372518	0.451921	0.704171	no
clementina_scaffold_1:11425371-11429178	q1	q2	5.75457	3.61075	-0.67241	0.512301	0.74473	no
clementina_scaffold_1:11425371-11429178	q1	q2	24.632	16.0329	-0.619497	0.461034	0.710391	no
clementina_scaffold_1:11425371-11429178	q1	q2	4.21423	4.98421	0.242097	0.775162	0.899015	no
clementina_scaffold_1:11458513-11458621	q1	q2	624.155	265.07	-1.23553	0.306024	0.588202	no
clementina_scaffold_1:11459302-11461525	q1	q2	4.86924	4.78796	-0.0242877	0.960316	0.98251	no
clementina_scaffold_1:11501229-11506366	q1	q2	35.0337	27.0509	-0.37307	0.209101	0.49956	no
clementina_scaffold_1:11516054-11517060	q1	q2	4.81181	5.2223	0.118106	0.860429	0.939409	no
clementina_scaffold_1:11539655-11541244	q1	q2	10.3832	10.0039	-0.0536926	0.887677	0.952204	no
clementina_scaffold_1:11560434-11561044	q1	q2	22.1201	16.5515	-0.418395	0.397819	0.665374	no
clementina_scaffold_1:11639075-11643248	q1	q2	3.83846	6.38702	0.734615	0.496722	0.735249	no
clementina_scaffold_1:11680012-11683280	q1	q2	36.5892	8.95425	-2.03078	0.023796	0.17931	no
clementina_scaffold_1:11706740-11710904	q1	q2	17.2938	38.4671	1.15337	0.0877099	0.347035	no
clementina_scaffold_1:11706740-11710904	q1	q2	3.24198	2.73653	-0.244528	0.794343	0.907738	no
clementina_scaffold_1:11706740-11710904	q1	q2	47.3503	10.6676	-2.15015	0.197953	0.49084	no
clementina_scaffold_1:11721575-11725366	q1	q2	8.47237	8.80725	0.0559258	0.901732	0.958531	no
clementina_scaffold_1:11735695-11738642	q1	q2	52.2896	19.6452	-1.41234	1	1	no
clementina_scaffold_1:11735695-11738642	q1	q2	1625.17	978.142	-0.732477	1	1	no
clementina_scaffold_1:11739070-11739504	q1	q2	18.518	11.0101	-0.750104	0.315363	0.596384	no
clementina_scaffold_1:11745294-11746366	q1	q2	4.94094	5.45571	0.142981	0.822777	0.920332	no
clementina_scaffold_1:11751928-11753047	q1	q2	2.81265	5.5743	0.986862	0.180517	0.47477	no
clementina_scaffold_1:11755231-11756373	q1	q2	16.0058	20.3923	0.349432	0.326657	0.604965	no
clementina_scaffold_1:11775374-11776231	q1	q2	43.3114	55.5535	0.35913	0.217247	0.508409	no
clementina_scaffold_1:11795488-11796410	q1	q2	5.37305	7.6062	0.501435	0.432322	0.689689	no
clementina_scaffold_1:11802982-11803917	q1	q2	29.9081	33.3308	0.156317	0.621424	0.813762	no
clementina_scaffold_1:11816032-11816382	q1	q2	2.88641	20.8389	2.85193	0.121311	0.399445	no
clementina_scaffold_1:11853550-11857217	q1	q2	5.60631	5.24378	-0.0964429	0.810711	0.914863	no
clementina_scaffold_1:11873860-11877102	q1	q2	6.55818	5.49813	-0.254354	0.654993	0.834218	no
clementina_scaffold_1:11887835-11892619	q1	q2	2.7228	2.77287	0.0262912	0.97321	0.988099	no
clementina_scaffold_1:11899040-11903950	q1	q2	4.01981	5.73068	0.511578	0.508626	0.742567	no
clementina_scaffold_1:11899040-11903950	q1	q2	145.06	9.47982	-3.93564	0.180809	0.47513	no
clementina_scaffold_1:11926553-11927197	q1	q2	59.7992	67.7224	0.179507	0.548473	0.768579	no
clementina_scaffold_1:11927469-11929523	q1	q2	0	5.28324	1.79769e+308	0.0139565	0.131123	no
clementina_scaffold_1:11931184-11931661	q1	q2	10.1559	0.663547	-3.93597	0.18132	0.475279	no
clementina_scaffold_1:11933504-11934077	q1	q2	8.68754	5.41123	-0.68299	0.420257	0.681458	no
clementina_scaffold_1:11934330-11935188	q1	q2	6.87995	5.00884	-0.457923	0.503091	0.738667	no
clementina_scaffold_1:11935534-11939354	q1	q2	35.0185	2.95353	-3.5676	0.18167	0.475778	no
clementina_scaffold_1:11952785-11954071	q1	q2	8.57634	0.640541	-3.743	0.0252358	0.185467	no
clementina_scaffold_1:11975167-11975384	q1	q2	93.7667	79.7161	-0.234205	0.748238	0.885315	no
clementina_scaffold_1:11989338-11992650	q1	q2	0	6.98579	1.79769e+308	0.0134739	0.128417	no
clementina_scaffold_1:11989338-11992650	q1	q2	14.0448	2.37335	-2.56504	0.0369932	0.227454	no
clementina_scaffold_1:12001607-12002855	q1	q2	4.16207	10.7738	1.37215	0.0595656	0.288289	no
clementina_scaffold_1:12030624-12031407	q1	q2	7.02801	7.22611	0.0401036	0.951944	0.979592	no
clementina_scaffold_1:12039535-12040826	q1	q2	7.10545	6.37046	-0.157528	0.756044	0.888973	no
clementina_scaffold_1:12076026-12078012	q1	q2	77.0494	48.8655	-0.656966	0.0144704	0.134143	no
clementina_scaffold_1:12089626-12094965	q1	q2	19.2411	10.967	-0.811024	0.00279817	0.0488802	yes
clementina_scaffold_1:12143692-12144421	q1	q2	41.594	31.8652	-0.384394	0.253222	0.542878	no
clementina_scaffold_1:12196632-12201065	q1	q2	25.7797	3.24002	-2.99216	0.187313	0.481263	no
clementina_scaffold_1:12202159-12206144	q1	q2	2.88642	5.91497	1.03509	0.307497	0.588866	no
clementina_scaffold_1:12202159-12206144	q1	q2	5.8027	4.46364	-0.378502	0.560245	0.776621	no
clementina_scaffold_1:12244502-12245433	q1	q2	4.31887	6.06002	0.488669	0.558012	0.774846	no
clementina_scaffold_1:12248690-12249140	q1	q2	6.92969	13.979	1.0124	0.265751	0.554237	no
clementina_scaffold_1:12265416-12265743	q1	q2	22.0247	1.43902	-3.93597	0.18132	0.475279	no
clementina_scaffold_1:12265993-12268111	q1	q2	29.1693	23.6321	-0.303702	0.258932	0.547768	no
clementina_scaffold_1:12292587-12292937	q1	q2	4.32961	14.7098	1.76447	0.236943	0.526273	no
clementina_scaffold_1:12313196-12313939	q1	q2	4.36959	6.74801	0.626966	0.433852	0.690618	no
clementina_scaffold_1:12315455-12319495	q1	q2	12.1513	12.7575	0.0702357	0.937157	0.971871	no
clementina_scaffold_1:12315455-12319495	q1	q2	8.34258	6.48858	-0.362592	1	1	no
clementina_scaffold_1:12320842-12321368	q1	q2	7.95766	5.63251	-0.498565	0.585046	0.790691	no
clementina_scaffold_1:12321468-12321792	q1	q2	5.19859	16.1903	1.63894	0.275935	0.562143	no
clementina_scaffold_1:12356466-12357104	q1	q2	23.8262	9.34975	-1.34955	0.014698	0.135651	no
clementina_scaffold_1:12374718-12379741	q1	q2	2.58926	0	-1.79769e+308	0.0723636	0.317128	no
clementina_scaffold_1:12374718-12379741	q1	q2	4.71972	2.24574	-1.07151	0.0323815	0.212086	no
clementina_scaffold_1:12381136-12381314	q1	q2	75.0504	91.0654	0.279042	0.793606	0.907293	no
clementina_scaffold_1:12381447-12381852	q1	q2	12.6935	11.6799	-0.120054	0.887537	0.95218	no
clementina_scaffold_1:12386044-12388868	q1	q2	12.977	21.5104	0.729075	0.289531	0.574832	no
clementina_scaffold_1:12386044-12388868	q1	q2	4.25046	5.07677	0.256292	0.708078	0.861985	no
clementina_scaffold_1:12389556-12393704	q1	q2	1.05536	3.81515	1.85401	0.17827	0.472335	no
clementina_scaffold_1:12395576-12399036	q1	q2	0.110997	1.33643	3.58979	0.756083	1	no
clementina_scaffold_1:12418992-12419776	q1	q2	2.58482	4.70459	0.864005	0.383971	0.655086	no
clementina_scaffold_1:12420735-12425476	q1	q2	11.3538	20.0085	0.817433	0.267209	0.555391	no
clementina_scaffold_1:12437227-12441283	q1	q2	4.68627	4.52341	-0.0510285	0.923759	0.967657	no
clementina_scaffold_1:12490910-12495382	q1	q2	12.5881	1.63803	-2.94202	1.58695e-07	2.31621e-05	yes
clementina_scaffold_1:12490910-12495382	q1	q2	54.9841	12.9569	-2.08529	1	1	no
clementina_scaffold_1:12502001-12502813	q1	q2	220.549	213.662	-0.0457695	0.861486	0.939827	no
clementina_scaffold_1:12562254-12562727	q1	q2	13.4766	1.34667	-3.32299	0.0710442	0.313758	no
clementina_scaffold_1:12570610-12578045	q1	q2	8.76892	5.83521	-0.587614	0.44595	0.699999	no
clementina_scaffold_1:12613122-12617497	q1	q2	24.4795	30.7339	0.328257	1	1	no
clementina_scaffold_1:12640292-12641158	q1	q2	26.541	9.6221	-1.4638	0.00107315	0.0251823	yes
clementina_scaffold_1:12645059-12645802	q1	q2	9.13641	0.674801	-3.75909	0.0391861	0.234323	no
clementina_scaffold_1:12658769-12665101	q1	q2	2.94404	0.525126	-2.48706	0.0597473	0.288805	no
clementina_scaffold_1:12675601-12675948	q1	q2	16.1915	2.50048	-2.69496	0.151746	0.441841	no
clementina_scaffold_1:12682783-12685028	q1	q2	2.73413	3.18224	0.21896	0.801386	0.910725	no
clementina_scaffold_1:12685170-12685330	q1	q2	527.67	303.186	-0.799432	0.16993	0.462093	no
clementina_scaffold_1:12759371-12763028	q1	q2	43.3976	69.9641	0.689	1	1	no
clementina_scaffold_1:12759371-12763028	q1	q2	26.1185	9.84267	-1.40795	1	1	no
clementina_scaffold_1:12788835-12793955	q1	q2	3.1645	1.87338	-0.756338	0.131816	0.414706	no
clementina_scaffold_1:12797321-12801629	q1	q2	239.359	195.971	-0.288538	0.852939	0.93498	no
clementina_scaffold_1:12812495-12812612	q1	q2	515.986	119.527	-2.11	0.160724	0.451306	no
clementina_scaffold_1:12829802-12832593	q1	q2	3.14475	1.21418	-1.37296	0.120773	0.398793	no
clementina_scaffold_1:12829802-12832593	q1	q2	0	0	-1.79769e+308	1	1	no
clementina_scaffold_1:12837265-12837613	q1	q2	48.2545	63.342	0.3925	0.423188	0.683911	no
clementina_scaffold_1:12867997-12868201	q1	q2	13.5144	63.1331	2.2239	0.236871	0.526273	no
clementina_scaffold_1:12939524-12939959	q1	q2	4.60966	18.7935	2.0275	0.0631459	0.295801	no
clementina_scaffold_1:12973906-12974877	q1	q2	2.79487	7.35904	1.39674	0.0736055	0.319611	no
clementina_scaffold_1:13030630-13031529	q1	q2	4.52492	9.88347	1.12713	0.0879873	0.347471	no
clementina_scaffold_1:13041245-13042448	q1	q2	9.23433	15.7089	0.766505	0.0663277	0.303618	no
clementina_scaffold_1:13046728-13047344	q1	q2	9.86176	9.25802	-0.091141	0.893016	0.954384	no
clementina_scaffold_1:13056903-13057914	q1	q2	8.97403	6.55393	-0.453395	0.420922	0.681961	no
clementina_scaffold_1:13062794-13072985	q1	q2	9.27125	1.57136	-2.56075	0.17436	0.467281	no
clementina_scaffold_1:13073158-13073878	q1	q2	34.434	50.0375	0.539177	0.10108	0.368306	no
clementina_scaffold_1:13076427-13077126	q1	q2	59.2375	57.6599	-0.0389422	0.895291	0.955717	no
clementina_scaffold_1:13084285-13084911	q1	q2	1.52041	6.88744	2.17951	0.135767	0.418345	no
clementina_scaffold_1:13085009-13085240	q1	q2	13.5435	42.1795	1.63894	0.275935	0.562143	no
clementina_scaffold_1:13089513-13089967	q1	q2	17.0494	9.41286	-0.857019	0.25789	0.546568	no
clementina_scaffold_1:13091505-13092033	q1	q2	2.63629	6.15777	1.2239	0.349823	0.625959	no
clementina_scaffold_1:13097846-13098360	q1	q2	6.88629	10.5282	0.612466	0.466819	0.715408	no
clementina_scaffold_1:13098767-13099116	q1	q2	14.5267	1.23386	-3.55746	0.230002	0.520037	no
clementina_scaffold_1:13102615-13102865	q1	q2	38.8933	15.0159	-1.37303	0.247874	0.537138	no
clementina_scaffold_1:13107941-13111014	q1	q2	30.6828	33.0711	0.108144	0.825863	0.92136	no
clementina_scaffold_1:13128001-13128378	q1	q2	3.67616	15.6122	2.0864	0.155277	0.447041	no
clementina_scaffold_1:13138159-13138374	q1	q2	62.5283	19.3127	-1.69496	0.195398	0.488632	no
clementina_scaffold_1:13161602-13162970	q1	q2	27.279	25.4722	-0.0988657	0.740134	0.88021	no
clementina_scaffold_1:13169174-13169366	q1	q2	8.28044	70.3317	3.0864	0.297686	0.580839	no
clementina_scaffold_10:1928-6561	q1	q2	45.3481	42.2882	-0.100788	0.652788	0.833089	no
clementina_scaffold_10:28512-31031	q1	q2	13.7514	13.0095	-0.0800098	0.851153	0.934654	no
clementina_scaffold_10:33199-35594	q1	q2	43.809	32.9615	-0.410448	0.0499926	0.264292	no
clementina_scaffold_10:35707-36550	q1	q2	25.9578	33.4247	0.364747	0.300887	0.583702	no
clementina_scaffold_10:44740-47215	q1	q2	10.5735	14.1194	0.417219	0.304724	0.587266	no
clementina_scaffold_10:59947-62070	q1	q2	10.4061	7.21782	-0.527792	0.07874	0.329473	no
clementina_scaffold_10:65715-67148	q1	q2	14.1076	10.4244	-0.436507	0.367254	0.641428	no
clementina_scaffold_10:70169-76388	q1	q2	24.22	19.0189	-0.348764	0.158076	0.450538	no
clementina_scaffold_10:79592-81789	q1	q2	72.0018	90.0892	0.323323	0.109446	0.383349	no
clementina_scaffold_10:86040-88452	q1	q2	159.748	190.326	0.252678	0.360754	0.635178	no
clementina_scaffold_10:124460-126355	q1	q2	13.8702	11.6675	-0.249487	0.560463	0.776837	no
clementina_scaffold_10:126586-127918	q1	q2	20.661	19.6212	-0.0745007	0.874508	0.946214	no
clementina_scaffold_10:136789-139123	q1	q2	55.2752	39.5658	-0.48238	0.0977793	0.362174	no
clementina_scaffold_10:140057-145920	q1	q2	41.5902	47.7177	0.198282	0.488151	0.729146	no
clementina_scaffold_10:153643-155774	q1	q2	39.7055	21.6262	-0.87656	5.67843e-05	0.00301787	yes
clementina_scaffold_10:175901-177150	q1	q2	3.91269	1.5708	-1.31666	0.226505	0.516702	no
clementina_scaffold_10:177306-178995	q1	q2	7.21565	3.62038	-0.994987	0.0904868	0.351807	no
clementina_scaffold_10:181851-183157	q1	q2	3.85416	7.14426	0.890368	0.214141	0.505274	no
clementina_scaffold_10:188635-192231	q1	q2	12.5033	11.9269	-0.0680984	0.841783	0.93012	no
clementina_scaffold_10:195580-198346	q1	q2	84.4435	80.6535	-0.0662488	0.771561	0.897614	no
clementina_scaffold_10:225762-232996	q1	q2	15.6365	16.8723	0.10974	0.683972	0.848632	no
clementina_scaffold_10:238991-242133	q1	q2	15.0124	9.67706	-0.633514	0.190058	0.484612	no
clementina_scaffold_10:255346-259723	q1	q2	76.508	69.5449	-0.137664	0.360987	0.635329	no
clementina_scaffold_10:260034-264099	q1	q2	72.787	73.8319	0.0205636	0.920717	0.966732	no
clementina_scaffold_10:277839-281508	q1	q2	56.2502	81.6239	0.537133	0.0403119	0.237711	no
clementina_scaffold_10:291541-292495	q1	q2	10.5992	10.3717	-0.0312909	0.951937	0.979592	no
clementina_scaffold_10:293040-294965	q1	q2	42.1229	45.0771	0.0977911	0.766257	0.894941	no
clementina_scaffold_10:307368-312617	q1	q2	59.1257	38.1313	-0.632807	0.000199293	0.00781136	yes
clementina_scaffold_10:353953-355411	q1	q2	23.7664	22.2193	-0.0971119	0.742052	0.881104	no
clementina_scaffold_10:358632-360223	q1	q2	4.89274	4.85046	-0.0125202	0.98399	0.993524	no
clementina_scaffold_10:360857-362370	q1	q2	4.31053	4.62389	0.101244	0.878968	0.948487	no
clementina_scaffold_10:378837-382297	q1	q2	25.0795	34.9199	0.477543	0.0611157	0.292072	no
clementina_scaffold_10:388451-390467	q1	q2	6.49283	1.81509	-1.83881	0.00673287	0.0848288	no
clementina_scaffold_10:391390-391810	q1	q2	4.40588	8.59346	0.96381	0.411087	0.675987	no
clementina_scaffold_10:391960-397405	q1	q2	16.2954	21.488	0.399068	0.149934	0.439227	no
clementina_scaffold_10:397959-402381	q1	q2	12.9761	13.4891	0.0559324	0.808578	0.913492	no
clementina_scaffold_10:405692-408757	q1	q2	76.3008	191.018	1.32394	6.114e-08	1.04875e-05	yes
clementina_scaffold_10:456291-461830	q1	q2	11.4311	8.62002	-0.407197	0.263455	0.551973	no
clementina_scaffold_10:512984-515258	q1	q2	8.57807	10.2161	0.252113	0.679143	0.846032	no
clementina_scaffold_10:529893-540190	q1	q2	9.01419	3.42244	-1.39717	0.0150876	0.137727	no
clementina_scaffold_10:540265-541780	q1	q2	13.1483	4.37177	-1.58859	0.0110212	0.113538	no
clementina_scaffold_10:542048-546444	q1	q2	29.1664	26.8504	-0.119367	0.605919	0.803129	no
clementina_scaffold_10:563991-566235	q1	q2	4.20625	4.55704	0.115562	0.855065	0.936119	no
clementina_scaffold_10:569411-573286	q1	q2	47.943	43.4102	-0.143284	0.461068	0.710391	no
clementina_scaffold_10:597275-601373	q1	q2	71.8194	66.3531	-0.114211	0.448253	0.700718	no
clementina_scaffold_10:630791-631382	q1	q2	9.94046	0.515173	-4.27018	0.146637	0.433976	no
clementina_scaffold_10:632754-633319	q1	q2	7.07311	1.6913	-2.06421	0.0252396	0.185467	no
clementina_scaffold_10:634597-636045	q1	q2	8.83102	3.41434	-1.37097	0.0513669	0.267581	no
clementina_scaffold_10:636223-641152	q1	q2	34.9859	26.1121	-0.422056	0.0339936	0.217978	no
clementina_scaffold_10:651447-657358	q1	q2	134.895	143.463	0.0888374	0.563311	0.777906	no
clementina_scaffold_10:667838-672053	q1	q2	16.8583	12.4318	-0.439419	0.103238	0.371872	no
clementina_scaffold_10:688943-691609	q1	q2	22.3855	10.0251	-1.15894	0.00678923	0.0853302	no
clementina_scaffold_10:691879-693636	q1	q2	17.1455	15.3035	-0.163964	0.614199	0.809047	no
clementina_scaffold_10:694016-697649	q1	q2	67.7283	66.8701	-0.0183975	0.945092	0.976024	no
clementina_scaffold_10:735055-740098	q1	q2	14.6755	14.6103	-0.00642501	0.982415	0.992824	no
clementina_scaffold_10:754138-759358	q1	q2	21.5172	20.5983	-0.0629631	0.724087	0.871122	no
clementina_scaffold_10:764835-767566	q1	q2	11.4217	13.4141	0.231982	0.402979	0.669725	no
clementina_scaffold_10:769460-771387	q1	q2	8.03027	5.51554	-0.541945	0.241766	0.530642	no
clementina_scaffold_10:771506-774631	q1	q2	29.6079	25.1809	-0.233654	0.346232	0.623671	no
clementina_scaffold_10:788806-794702	q1	q2	18.7436	17.3143	-0.11444	0.715123	0.866068	no
clementina_scaffold_10:795145-797870	q1	q2	26.7702	30.9213	0.207969	0.457768	0.708139	no
clementina_scaffold_10:820171-823463	q1	q2	45.7933	36.0274	-0.346042	0.0668307	0.304341	no
clementina_scaffold_10:874505-876545	q1	q2	13.7882	17.2927	0.326734	0.249883	0.539303	no
clementina_scaffold_10:881638-882659	q1	q2	54.0081	40.3586	-0.4203	0.117507	0.394747	no
clementina_scaffold_10:963769-965898	q1	q2	26.2731	26.4592	0.0101858	0.968913	0.986097	no
clementina_scaffold_10:981122-983532	q1	q2	66.9941	52.0871	-0.363108	0.102458	0.370874	no
clementina_scaffold_10:1020954-1025149	q1	q2	117.121	126.267	0.108482	0.459158	0.709236	no
clementina_scaffold_10:1031721-1035201	q1	q2	30.2622	35.391	0.225866	0.152547	0.443567	no
clementina_scaffold_10:1040732-1044451	q1	q2	68.8891	60.9985	-0.175503	0.470227	0.717896	no
clementina_scaffold_10:1055186-1058509	q1	q2	44.7056	38.9467	-0.198958	0.234209	0.524658	no
clementina_scaffold_10:1064827-1066062	q1	q2	4.75283	0	-1.79769e+308	0.00197388	0.0386528	yes
clementina_scaffold_10:1068181-1072198	q1	q2	12.3676	8.3426	-0.567995	0.035088	0.221597	no
clementina_scaffold_10:1085104-1086739	q1	q2	4.98124	3.785	-0.396209	0.502289	0.738269	no
clementina_scaffold_10:1087105-1094713	q1	q2	52.7402	38.076	-0.47002	0.0549599	0.27612	no
clementina_scaffold_10:1163123-1164972	q1	q2	178.563	213.018	0.254544	0.323551	0.60241	no
clementina_scaffold_10:1185577-1189033	q1	q2	9.92373	8.84505	-0.166011	0.666826	0.838925	no
clementina_scaffold_10:1216313-1219587	q1	q2	61.068	84.1488	0.462527	0.00159192	0.0334386	yes
clementina_scaffold_10:1224087-1226809	q1	q2	21.4451	17.711	-0.276001	0.268007	0.556214	no
clementina_scaffold_10:1267618-1268378	q1	q2	1.52208	8.49436	2.48046	0.0812452	0.333973	no
clementina_scaffold_10:1286820-1289231	q1	q2	7.89071	5.16592	-0.61113	0.303811	0.586329	no
clementina_scaffold_10:1297514-1299320	q1	q2	16.7529	25.4707	0.60443	0.067284	0.305267	no
clementina_scaffold_10:1301301-1302957	q1	q2	35.7893	56.672	0.663109	0.010515	0.110687	no
clementina_scaffold_10:1315146-1319244	q1	q2	43.3928	33.3313	-0.38058	0.0161583	0.143734	no
clementina_scaffold_10:1319658-1324482	q1	q2	46.8519	63.1497	0.430668	0.0582432	0.284192	no
clementina_scaffold_10:1331623-1335562	q1	q2	18.8183	21.1766	0.170331	0.526862	0.753617	no
clementina_scaffold_10:1355789-1357132	q1	q2	25.1616	11.3432	-1.14939	0.0307926	0.207142	no
clementina_scaffold_10:1357313-1361235	q1	q2	44.9104	39.0691	-0.201023	0.3991	0.666363	no
clementina_scaffold_10:1364247-1367161	q1	q2	13.9898	20.1102	0.523548	0.0599802	0.289204	no
clementina_scaffold_10:1393586-1395908	q1	q2	72.3964	54.1947	-0.417767	0.0295754	0.202046	no
clementina_scaffold_10:1433462-1435054	q1	q2	11.7162	2.1652	-2.43593	0.00735591	0.0890125	no
clementina_scaffold_10:1435219-1438102	q1	q2	22.3904	7.66728	-1.54609	6.12521e-06	0.000503773	yes
clementina_scaffold_10:1438799-1446327	q1	q2	96.3295	144.256	0.58258	0.000692712	0.0187653	yes
clementina_scaffold_10:1454006-1457929	q1	q2	21.7112	22.5228	0.0529431	0.862557	0.940459	no
clementina_scaffold_10:1469933-1472920	q1	q2	10.7442	10.2863	-0.0628345	0.881789	0.949812	no
clementina_scaffold_10:1480639-1483875	q1	q2	46.969	20.2699	-1.21237	4.01598e-09	8.93943e-07	yes
clementina_scaffold_10:1508019-1511598	q1	q2	68.1882	94.3778	0.468926	0.00830723	0.0957221	no
clementina_scaffold_10:1545421-1547938	q1	q2	5.41741	1.86099	-1.54154	0.00884755	0.100322	no
clementina_scaffold_10:1548107-1551060	q1	q2	11.5591	9.35907	-0.304593	0.405942	0.672016	no
clementina_scaffold_10:1585460-1586627	q1	q2	7.54542	6.01605	-0.326784	0.634	0.821525	no
clementina_scaffold_10:1587073-1588468	q1	q2	7.25324	6.60463	-0.135148	0.813606	0.916408	no
clementina_scaffold_10:1611262-1617006	q1	q2	51.8841	38.1493	-0.443636	0.00434567	0.0651606	no
clementina_scaffold_10:1624918-1628529	q1	q2	58.4183	45.9907	-0.345078	0.113647	0.389405	no
clementina_scaffold_10:1630938-1633686	q1	q2	24.6701	21.704	-0.1848	0.674276	0.843224	no
clementina_scaffold_10:1634158-1636867	q1	q2	23.9741	19.7911	-0.276627	0.20082	0.493619	no
clementina_scaffold_10:1653237-1654193	q1	q2	167.776	113.721	-0.561032	0.0258265	0.187704	no
clementina_scaffold_10:1678923-1682180	q1	q2	16.0868	12.3701	-0.379026	0.182934	0.477005	no
clementina_scaffold_10:1761899-1763853	q1	q2	14.5135	18.9011	0.381078	0.266759	0.555002	no
clementina_scaffold_10:1764750-1769613	q1	q2	36.6382	32.0212	-0.19432	0.473156	0.719515	no
clementina_scaffold_10:1787750-1789475	q1	q2	1.82257	3.87887	1.08966	0.258549	0.547322	no
clementina_scaffold_10:1823155-1825417	q1	q2	36.3892	37.0807	0.0271571	0.917172	0.965128	no
clementina_scaffold_10:1837550-1839712	q1	q2	10.6781	2.88046	-1.89029	0.00115423	0.0264661	yes
clementina_scaffold_10:1840168-1841761	q1	q2	13.1225	12.6261	-0.0556327	0.883386	0.950276	no
clementina_scaffold_10:1851886-1854712	q1	q2	6.46187	6.04574	-0.0960346	0.8573	0.937543	no
clementina_scaffold_10:1871246-1872742	q1	q2	13.3926	8.77336	-0.610233	0.0572737	0.282706	no
clementina_scaffold_10:1898354-1899235	q1	q2	63.9758	72.7574	0.185568	0.493661	0.732905	no
clementina_scaffold_10:1928669-1932862	q1	q2	15.8003	21.8142	0.465315	0.0118283	0.119209	no
clementina_scaffold_10:1946092-1949642	q1	q2	14.1768	19.161	0.434642	0.41905	0.680204	no
clementina_scaffold_10:1954727-1960189	q1	q2	17.9602	28.7657	0.679544	0.0335574	0.216187	no
clementina_scaffold_10:1973763-1978952	q1	q2	16.8812	17.1188	0.0201692	0.931821	0.970255	no
clementina_scaffold_10:1983840-1987902	q1	q2	42.2246	35.072	-0.267762	0.273845	0.561264	no
clementina_scaffold_10:2079895-2082243	q1	q2	28.2776	27.3461	-0.048325	0.882134	0.949877	no
clementina_scaffold_10:2088731-2093724	q1	q2	26.8687	27.7678	0.0474822	0.823895	0.920796	no
clementina_scaffold_10:2110109-2114606	q1	q2	2.70916	1.6672	-0.700417	0.49323	0.732905	no
clementina_scaffold_10:2162990-2164715	q1	q2	10.0972	5.29476	-0.931322	0.148331	0.436861	no
clementina_scaffold_10:2164867-2165525	q1	q2	4.90297	6.30799	0.363526	0.609293	0.805755	no
clementina_scaffold_10:2168065-2172009	q1	q2	29.4228	13.7503	-1.09747	0.000325467	0.0110778	yes
clementina_scaffold_10:2180025-2182402	q1	q2	48.0579	56.6449	0.237171	0.253705	0.543113	no
clementina_scaffold_10:2197088-2198721	q1	q2	4.32776	0.755678	-2.51778	0.0113084	0.115736	no
clementina_scaffold_10:2198978-2199871	q1	q2	4.71294	1.95438	-1.26991	0.091793	0.352642	no
clementina_scaffold_10:2199970-2200773	q1	q2	4.56695	3.34636	-0.448638	0.536463	0.76059	no
clementina_scaffold_10:2201033-2203100	q1	q2	7.80348	11.0299	0.499226	0.139739	0.424741	no
clementina_scaffold_10:2205281-2205472	q1	q2	49.9115	90.6637	0.861154	0.221631	0.512343	no
clementina_scaffold_10:2205580-2208078	q1	q2	53.3208	52.1837	-0.0310984	0.874904	0.946276	no
clementina_scaffold_10:2220615-2223838	q1	q2	21.8974	19.3901	-0.175437	0.315579	0.596555	no
clementina_scaffold_10:2232591-2234677	q1	q2	8.59195	8.82315	0.0383075	0.910455	0.962807	no
clementina_scaffold_10:2243689-2245997	q1	q2	14.1476	9.53486	-0.569277	0.448652	0.701168	no
clementina_scaffold_10:2248717-2249582	q1	q2	5.09106	0.347879	-3.87131	0.188597	0.48349	no
clementina_scaffold_10:2249760-2254418	q1	q2	18.9134	14.8606	-0.347917	0.159852	0.451306	no
clementina_scaffold_10:2272365-2275516	q1	q2	8.3344	15.9766	0.938813	0.0414143	0.240815	no
clementina_scaffold_10:2284046-2291660	q1	q2	117.513	92.1938	-0.350077	0.0108421	0.112712	no
clementina_scaffold_10:2304463-2309705	q1	q2	5.04796	11.367	1.17108	0.00779338	0.0921721	no
clementina_scaffold_10:2357732-2360226	q1	q2	41.3302	37.7418	-0.131033	0.481519	0.724928	no
clementina_scaffold_10:2372235-2373722	q1	q2	3.21062	3.86134	0.26625	0.739721	0.879927	no
clementina_scaffold_10:2373775-2375141	q1	q2	10.426	12.7429	0.289513	0.503401	0.738857	no
clementina_scaffold_10:2401255-2404491	q1	q2	44.1667	53.7079	0.282176	0.279825	0.565625	no
clementina_scaffold_10:2407705-2410384	q1	q2	6.25061	6.94551	0.152085	0.743483	0.88206	no
clementina_scaffold_10:2415930-2418564	q1	q2	4.17665	0.847188	-2.30159	0.0646234	0.298981	no
clementina_scaffold_10:2419196-2419612	q1	q2	4.97664	1.93155	-1.36542	0.303205	0.585835	no
clementina_scaffold_10:2420367-2422208	q1	q2	4.9668	1.09051	-2.18732	0.0843609	0.340717	no
clementina_scaffold_10:2422408-2425671	q1	q2	18.0972	19.3139	0.0938676	0.739089	0.879529	no
clementina_scaffold_10:2428575-2430777	q1	q2	39.1711	49.1484	0.327354	0.370991	0.644635	no
clementina_scaffold_10:2434638-2436563	q1	q2	13.8432	13.6266	-0.0227535	0.963514	0.983669	no
clementina_scaffold_10:2438877-2439857	q1	q2	8.28061	7.65509	-0.113319	0.849945	0.933897	no
clementina_scaffold_10:2446114-2447061	q1	q2	5.44313	1.72671	-1.65641	0.0822558	0.336057	no
clementina_scaffold_10:2448253-2456661	q1	q2	10.6221	11.8367	0.156198	0.589581	0.793032	no
clementina_scaffold_10:2484134-2487278	q1	q2	26.4628	20.8449	-0.344275	0.235893	0.526273	no
clementina_scaffold_10:2508752-2512111	q1	q2	17.3237	11.6424	-0.573356	0.0383237	0.231805	no
clementina_scaffold_10:2516604-2517272	q1	q2	4.24744	7.13179	0.747669	0.428222	0.686765	no
clementina_scaffold_10:2517581-2518691	q1	q2	16.1318	26.7847	0.731502	0.277813	0.563831	no
clementina_scaffold_10:2522680-2527173	q1	q2	24.2872	23.2685	-0.0618219	0.816149	0.917703	no
clementina_scaffold_10:2535943-2537906	q1	q2	21.8999	23.4902	0.101137	0.769614	0.896535	no
clementina_scaffold_10:2560141-2563062	q1	q2	11.8265	14.3558	0.279616	0.474624	0.720375	no
clementina_scaffold_10:2572141-2573765	q1	q2	67.6286	100.132	0.566192	0.0110658	0.113904	no
clementina_scaffold_10:2603239-2604971	q1	q2	1054.56	1165.67	0.144515	0.675741	0.843936	no
clementina_scaffold_10:2615038-2618704	q1	q2	57.2267	71.0089	0.311312	0.0740795	0.320795	no
clementina_scaffold_10:2619355-2619982	q1	q2	3.21724	4.69876	0.546455	0.589274	0.793002	no
clementina_scaffold_10:2648426-2650127	q1	q2	148.692	207.726	0.482355	0.0365763	0.226045	no
clementina_scaffold_10:2673559-2679305	q1	q2	93.6301	69.6638	-0.426563	0.0728958	0.318038	no
clementina_scaffold_10:2699549-2703628	q1	q2	16.8142	14.9101	-0.173396	0.536397	0.760589	no
clementina_scaffold_10:2730616-2737686	q1	q2	51.8632	40.2061	-0.3673	0.00408098	0.0626787	no
clementina_scaffold_10:2738922-2741715	q1	q2	102.908	130.956	0.347732	0.114361	0.390122	no
clementina_scaffold_10:2869731-2875649	q1	q2	29.402	17.8193	-0.722475	0.000991312	0.0238647	yes
clementina_scaffold_10:2908029-2911246	q1	q2	30.1539	23.6097	-0.352961	0.207789	0.498985	no
clementina_scaffold_10:2918835-2922952	q1	q2	23.4764	18.5758	-0.337791	0.0926448	0.354267	no
clementina_scaffold_10:2933884-2935439	q1	q2	11.007	10.4025	-0.0814903	0.826021	0.921372	no
clementina_scaffold_10:2941039-2949121	q1	q2	19.0162	21.1197	0.151359	0.579741	0.788338	no
clementina_scaffold_10:2986839-2990089	q1	q2	33.8106	28.1995	-0.261805	0.241676	0.530583	no
clementina_scaffold_10:2993215-2995402	q1	q2	15.1754	15.383	0.0196036	0.940377	0.973761	no
clementina_scaffold_10:2997162-3000367	q1	q2	13.8083	7.81188	-0.821791	0.00963497	0.104332	no
clementina_scaffold_10:3001411-3002498	q1	q2	23.1313	40.9101	0.82261	0.00851467	0.0977083	no
clementina_scaffold_10:3065341-3068687	q1	q2	6.44261	8.65105	0.42523	0.359689	0.634336	no
clementina_scaffold_10:3087802-3089932	q1	q2	22.1105	33.3436	0.592678	0.00322861	0.0532177	no
clementina_scaffold_10:3092760-3099648	q1	q2	29.2586	27.4767	-0.0906558	0.641599	0.826377	no
clementina_scaffold_10:3104551-3105302	q1	q2	9.10361	10.8889	0.258346	0.5875	0.791681	no
clementina_scaffold_10:3118115-3124195	q1	q2	230.879	152.131	-0.601824	1.32584e-05	0.000929017	yes
clementina_scaffold_10:3126948-3129021	q1	q2	4.96741	5.3221	0.0995012	0.882456	0.949973	no
clementina_scaffold_10:3129156-3130955	q1	q2	8.44172	12.2375	0.535698	0.202814	0.494805	no
clementina_scaffold_10:3131378-3136731	q1	q2	0	2.67115	1.79769e+308	0.00121359	0.0275004	yes
clementina_scaffold_10:3168977-3169484	q1	q2	2.94604	5.90428	1.00298	0.392335	0.661939	no
clementina_scaffold_10:3169681-3173371	q1	q2	14.7572	16.1593	0.130943	0.697201	0.855117	no
clementina_scaffold_10:3175858-3179668	q1	q2	20.156	13.8424	-0.542119	0.0895697	0.350388	no
clementina_scaffold_10:3182369-3183396	q1	q2	6.23079	0.815902	-2.93295	0.0425943	0.244302	no
clementina_scaffold_10:3184810-3188004	q1	q2	22.2498	17.9806	-0.30735	0.271134	0.559004	no
clementina_scaffold_10:3194410-3196742	q1	q2	475.809	286.781	-0.730433	0.00940051	0.10284	no
clementina_scaffold_10:3209961-3212673	q1	q2	3.95019	3.11729	-0.34163	0.424103	0.684376	no
clementina_scaffold_10:3222502-3226525	q1	q2	53.944	29.1694	-0.887007	9.1953e-06	0.00068855	yes
clementina_scaffold_10:3233769-3237253	q1	q2	18.2062	12.0833	-0.591415	0.00446852	0.0659383	no
clementina_scaffold_10:3258341-3260313	q1	q2	21.5339	22.365	0.0546269	0.836507	0.927255	no
clementina_scaffold_10:3313242-3322584	q1	q2	3.59674	3.20553	-0.166126	0.778825	0.900596	no
clementina_scaffold_10:3349394-3349859	q1	q2	3.45536	0.63471	-2.44467	0.196338	0.489379	no
clementina_scaffold_10:3350224-3355587	q1	q2	10.7519	11.4039	0.0849337	0.758597	0.890765	no
clementina_scaffold_10:3367372-3369767	q1	q2	17.8822	9.805	-0.866931	0.00430212	0.0646607	no
clementina_scaffold_10:3384932-3385309	q1	q2	0.663575	5.77447	3.12136	0.292247	0.576882	no
clementina_scaffold_10:3430734-3432459	q1	q2	6.99502	5.6733	-0.30214	0.653537	0.833578	no
clementina_scaffold_10:3451344-3452968	q1	q2	3.05636	4.94192	0.693255	0.462595	0.711609	no
clementina_scaffold_10:3466490-3469035	q1	q2	9.84836	8.78097	-0.165503	0.702054	0.857945	no
clementina_scaffold_10:3474705-3477838	q1	q2	12.0247	22.3351	0.893312	0.0482358	0.259421	no
clementina_scaffold_10:3480048-3480779	q1	q2	6.04083	2.26604	-1.41458	0.121817	0.400495	no
clementina_scaffold_10:3480882-3483645	q1	q2	13.2825	18.0766	0.4446	0.13954	0.424544	no
clementina_scaffold_10:3502647-3505869	q1	q2	44.9983	34.9093	-0.366259	0.170251	0.462428	no
clementina_scaffold_10:3547478-3553965	q1	q2	70.5505	85.3083	0.27403	0.299972	0.582822	no
clementina_scaffold_10:3556604-3559010	q1	q2	9.58458	3.04318	-1.65514	0.0185737	0.154125	no
clementina_scaffold_10:3559784-3562891	q1	q2	12.3139	10.8369	-0.184332	0.632079	0.820603	no
clementina_scaffold_10:3577043-3577709	q1	q2	3.41812	5.54528	0.698059	0.376692	0.650063	no
clementina_scaffold_10:3598759-3603180	q1	q2	23.0988	17.0563	-0.437515	0.00208058	0.0399429	yes
clementina_scaffold_10:3696462-3701493	q1	q2	65.4025	56.2362	-0.217847	0.0407423	0.238567	no
clementina_scaffold_10:3704370-3706820	q1	q2	12.5642	11.4791	-0.130314	0.689352	0.850716	no
clementina_scaffold_10:3707236-3708329	q1	q2	10.6824	11.7954	0.14298	0.769872	0.896617	no
clementina_scaffold_10:3724291-3730380	q1	q2	39.1695	36.8527	-0.0879607	0.688078	0.850716	no
clementina_scaffold_10:3730851-3733182	q1	q2	8.81465	17.651	1.00177	0.0132911	0.127376	no
clementina_scaffold_10:3749119-3750560	q1	q2	2.93154	6.82521	1.21922	0.0860333	0.343873	no
clementina_scaffold_10:3752381-3753919	q1	q2	14.5098	11.9414	-0.281056	0.454382	0.705988	no
clementina_scaffold_10:3794208-3797101	q1	q2	229.25	122.991	-0.898367	2.85231e-10	9.54001e-08	yes
clementina_scaffold_10:3799701-3804140	q1	q2	56.5611	36.3299	-0.63865	0.0320988	0.211338	no
clementina_scaffold_10:3804759-3806807	q1	q2	35.788	48.9413	0.451577	0.0568168	0.281392	no
clementina_scaffold_10:3823416-3826187	q1	q2	56.4969	50.6916	-0.156425	0.48923	0.730087	no
clementina_scaffold_10:3830796-3842536	q1	q2	16.2503	16.763	0.0448173	0.853439	0.935174	no
clementina_scaffold_10:3884328-3887592	q1	q2	23.5482	17.6794	-0.41355	0.183284	0.477533	no
clementina_scaffold_10:3889884-3896933	q1	q2	36.8636	25.2518	-0.545815	0.00169927	0.0347401	yes
clementina_scaffold_10:3920685-3925830	q1	q2	9.14215	5.37387	-0.766572	0.00527058	0.0730562	no
clementina_scaffold_10:3926601-3930800	q1	q2	16.5114	12.0659	-0.452519	0.141659	0.42687	no
clementina_scaffold_10:3951911-3957373	q1	q2	33.6102	33.462	-0.00637407	0.977288	0.990374	no
clementina_scaffold_10:3995362-3996727	q1	q2	12.3934	17.5246	0.49981	0.221909	0.512343	no
clementina_scaffold_10:4065547-4067736	q1	q2	16.4443	17.9241	0.124313	0.708174	0.861985	no
clementina_scaffold_10:4068610-4073043	q1	q2	16.9179	19.539	0.207809	0.332278	0.609747	no
clementina_scaffold_10:4075500-4081326	q1	q2	120.928	49.1983	-1.29746	6.6974e-06	0.000536441	yes
clementina_scaffold_10:4092352-4095872	q1	q2	29.7763	35.3049	0.245704	0.343954	0.621559	no
clementina_scaffold_10:4158670-4166519	q1	q2	20.8404	15.5277	-0.424541	0.1281	0.41113	no
clementina_scaffold_10:4173941-4177881	q1	q2	45.5709	57.4246	0.333556	0.0578442	0.28368	no
clementina_scaffold_10:4203831-4211507	q1	q2	14.2437	11.4337	-0.317037	0.267631	0.555803	no
clementina_scaffold_10:4230403-4234289	q1	q2	104.583	130.061	0.314546	0.154668	0.446935	no
clementina_scaffold_10:4236867-4237962	q1	q2	12.3714	19.2411	0.637181	0.0471785	0.25683	no
clementina_scaffold_10:4252365-4254703	q1	q2	13.1746	5.35837	-1.2979	0.000357833	0.0119032	yes
clementina_scaffold_10:4274340-4275206	q1	q2	5.35224	2.35542	-1.18416	0.238412	0.527632	no
clementina_scaffold_10:4275489-4281776	q1	q2	17.0233	14.1078	-0.271015	0.239573	0.528325	no
clementina_scaffold_10:4284113-4287212	q1	q2	23.7964	15.6883	-0.601055	0.0396183	0.235515	no
clementina_scaffold_10:4290329-4292208	q1	q2	107.005	122.768	0.198248	0.246526	0.536025	no
clementina_scaffold_10:4312508-4314310	q1	q2	3.06407	1.37	-1.16127	0.224637	0.515043	no
clementina_scaffold_10:4314676-4318159	q1	q2	9.50563	10.7712	0.18033	0.730702	0.874549	no
clementina_scaffold_10:4389874-4390980	q1	q2	145.209	157.596	0.1181	0.599788	0.799044	no
clementina_scaffold_10:4394921-4395840	q1	q2	0	2.2827	1.79769e+308	0.00930146	0.102247	no
clementina_scaffold_10:4437846-4441987	q1	q2	11.2952	17.0723	0.595944	0.0558164	0.278638	no
clementina_scaffold_10:4513838-4518460	q1	q2	29.8642	19.9138	-0.584651	0.000442155	0.013718	yes
clementina_scaffold_10:4525146-4527462	q1	q2	16.8761	13.1025	-0.365139	0.179329	0.473225	no
clementina_scaffold_10:4591148-4591754	q1	q2	3.94327	0.304791	-3.6935	0.211495	0.501714	no
clementina_scaffold_10:4595002-4597659	q1	q2	4.7374	2.87877	-0.718642	0.381016	0.6533	no
clementina_scaffold_10:4599689-4600608	q1	q2	9.40974	11.6348	0.306223	0.522491	0.751229	no
clementina_scaffold_10:4628614-4632458	q1	q2	33.1746	45.1389	0.444294	0.214983	0.50618	no
clementina_scaffold_10:4633277-4633826	q1	q2	19.6146	40.8358	1.05791	0.00992807	0.106749	no
clementina_scaffold_10:4669854-4675611	q1	q2	64.6365	60.9238	-0.0853435	0.557245	0.774089	no
clementina_scaffold_10:4681697-4685454	q1	q2	15.7565	16.8871	0.0999803	0.784857	0.90296	no
clementina_scaffold_10:4702638-4703711	q1	q2	9.99563	5.16794	-0.951709	0.0724535	0.317289	no
clementina_scaffold_10:4711277-4714327	q1	q2	22.8988	13.3705	-0.776213	0.0524786	0.270335	no
clementina_scaffold_10:4714539-4716447	q1	q2	14.3367	19.1453	0.417279	0.248826	0.538154	no
clementina_scaffold_10:4814081-4815740	q1	q2	1.2672	9.33984	2.88176	0.0164863	0.144395	no
clementina_scaffold_10:4818879-4822458	q1	q2	12.4094	8.79519	-0.496646	0.228676	0.518966	no
clementina_scaffold_10:4832294-4835891	q1	q2	13.3939	12.6455	-0.0829455	0.878691	0.948286	no
clementina_scaffold_10:4853069-4854762	q1	q2	3.80652	7.63889	1.00489	0.0807127	0.333006	no
clementina_scaffold_10:4872098-4875085	q1	q2	85.1991	81.7728	-0.0592175	0.801018	0.910534	no
clementina_scaffold_10:4901001-4908259	q1	q2	27.6611	42.789	0.629384	0.00290308	0.0499894	yes
clementina_scaffold_10:4957372-4959826	q1	q2	88.9278	126.093	0.503781	0.0246068	0.18273	no
clementina_scaffold_10:4979194-4983162	q1	q2	56.4993	66.6229	0.237786	0.294889	0.579181	no
clementina_scaffold_10:5048326-5049082	q1	q2	13.5458	8.23508	-0.71799	0.286318	0.572385	no
clementina_scaffold_10:5049217-5051855	q1	q2	27.6738	25.0669	-0.142739	0.604326	0.802091	no
clementina_scaffold_10:5058313-5062978	q1	q2	28.5705	31.0225	0.118789	0.600351	0.799312	no
clementina_scaffold_10:5070933-5073018	q1	q2	8.36561	7.71027	-0.11769	0.736378	0.87845	no
clementina_scaffold_10:5127452-5131494	q1	q2	40.3033	43.785	0.119537	0.646831	0.830089	no
clementina_scaffold_10:5133144-5134219	q1	q2	7.88784	3.14785	-1.32526	0.0384364	0.232149	no
clementina_scaffold_10:5142733-5143888	q1	q2	8.6176	5.04763	-0.77168	0.260864	0.548795	no
clementina_scaffold_10:5143998-5149784	q1	q2	21.9845	18.8718	-0.22025	0.330901	0.608657	no
clementina_scaffold_10:5152708-5154581	q1	q2	20.2674	20.6117	0.0243031	0.947583	0.977376	no
clementina_scaffold_10:5361067-5363289	q1	q2	10.8646	12.4986	0.20213	0.700059	0.8568	no
clementina_scaffold_10:5378441-5388805	q1	q2	36.4786	31.8494	-0.195784	0.266833	0.555056	no
clementina_scaffold_10:5389035-5390152	q1	q2	15.1188	12.3503	-0.2918	0.533152	0.758083	no
clementina_scaffold_10:5401298-5407362	q1	q2	5.89118	0.425211	-3.79231	0.0372224	0.228255	no
clementina_scaffold_10:5408468-5416154	q1	q2	20.4283	20.8429	0.0289892	0.913475	0.963929	no
clementina_scaffold_10:5428880-5430918	q1	q2	7.3588	2.80658	-1.39066	0.0244893	0.182113	no
clementina_scaffold_10:5431303-5435506	q1	q2	14.0279	14.4181	0.0395802	0.892862	0.954324	no
clementina_scaffold_10:5436056-5440525	q1	q2	18.4607	10.2497	-0.848875	0.0263607	0.189644	no
clementina_scaffold_10:5440913-5443478	q1	q2	69.0202	64.5039	-0.0976332	0.607658	0.804336	no
clementina_scaffold_10:5444120-5449306	q1	q2	23.3876	14.7364	-0.666357	0.0723307	0.317095	no
clementina_scaffold_10:5485068-5489374	q1	q2	58.9334	57.9004	-0.0255109	0.914874	0.964836	no
clementina_scaffold_10:5494149-5495748	q1	q2	4.43446	0.340381	-3.70354	0.210256	0.500976	no
clementina_scaffold_10:5496640-5498833	q1	q2	5.28714	3.40128	-0.636408	0.437336	0.693336	no
clementina_scaffold_10:5498997-5501605	q1	q2	24.1514	32.8391	0.443308	0.149039	0.437883	no
clementina_scaffold_10:5507492-5513875	q1	q2	57.842	50.7346	-0.18915	0.315564	0.596555	no
clementina_scaffold_10:5522054-5534582	q1	q2	37.4733	18.1737	-1.04402	0.0455346	0.2519	no
clementina_scaffold_10:5578564-5581382	q1	q2	7.83167	4.79792	-0.706909	0.0320593	0.211189	no
clementina_scaffold_10:5597023-5598777	q1	q2	6.00777	3.04652	-0.979667	0.13687	0.420089	no
clementina_scaffold_10:5663396-5665135	q1	q2	43.7851	45.913	0.0684604	0.708018	0.861985	no
clementina_scaffold_10:5700421-5704125	q1	q2	40.0809	32.1135	-0.319736	0.0365327	0.225942	no
clementina_scaffold_10:5732560-5734126	q1	q2	6.44413	1.52472	-2.07944	0.0108042	0.112451	no
clementina_scaffold_10:5734560-5737172	q1	q2	11.0603	3.98032	-1.47443	0.0190735	0.156308	no
clementina_scaffold_10:5737323-5742470	q1	q2	28.5636	34.201	0.259861	0.301724	0.584825	no
clementina_scaffold_10:5786597-5791529	q1	q2	20.686	12.9136	-0.679761	0.00285515	0.0495522	yes
clementina_scaffold_10:5914899-5920577	q1	q2	32.7904	29.4351	-0.155738	0.53491	0.759335	no
clementina_scaffold_10:12807-14935	q1	q2	43.3338	69.4569	0.680624	0.0117293	0.118785	no
clementina_scaffold_10:19435-24242	q1	q2	17.3373	21.031	0.278643	0.457579	0.708104	no
clementina_scaffold_10:37446-40662	q1	q2	8.8069	6.08036	-0.534477	0.0855549	0.342999	no
clementina_scaffold_10:76596-78381	q1	q2	11.2177	15.2751	0.445406	0.235331	0.525765	no
clementina_scaffold_10:95613-96926	q1	q2	92.7845	92.3123	-0.00736056	0.977814	0.990649	no
clementina_scaffold_10:111125-113261	q1	q2	22.5003	13.3791	-0.74996	0.00720235	0.0878227	no
clementina_scaffold_10:181851-183157	q1	q2	20.3943	28.8019	0.497994	0.125474	0.406859	no
clementina_scaffold_10:183385-184678	q1	q2	18.7804	16.3981	-0.195697	0.663756	0.837331	no
clementina_scaffold_10:216432-217720	q1	q2	12.9958	16.9869	0.38638	0.258082	0.54679	no
clementina_scaffold_10:218614-221314	q1	q2	10.2284	6.33859	-0.690344	0.13593	0.418345	no
clementina_scaffold_10:225762-232996	q1	q2	24.9822	18.9104	-0.401725	0.0849542	0.341847	no
clementina_scaffold_10:238991-242133	q1	q2	30.866	27.0172	-0.192143	0.325814	0.604024	no
clementina_scaffold_10:251598-255038	q1	q2	55.4329	56.5101	0.0277662	0.913882	0.964209	no
clementina_scaffold_10:268963-274651	q1	q2	30.7467	17.6954	-0.797051	0.002338	0.0430533	yes
clementina_scaffold_10:274758-275845	q1	q2	8.15266	1.73386	-2.23328	0.00544514	0.0745179	no
clementina_scaffold_10:282397-287265	q1	q2	151.788	189.537	0.320425	0.012493	0.122849	no
clementina_scaffold_10:295061-298688	q1	q2	18.1975	15.1465	-0.264758	0.253639	0.543018	no
clementina_scaffold_10:300946-306684	q1	q2	18.7396	10.5848	-0.824096	0.00218368	0.0410438	yes
clementina_scaffold_10:307368-312617	q1	q2	8.9992	3.94307	-1.19048	0.000607807	0.0170166	yes
clementina_scaffold_10:351634-352987	q1	q2	13.1531	11.3643	-0.210894	0.595422	0.796851	no
clementina_scaffold_10:362651-365483	q1	q2	14.2184	16.1587	0.184549	0.627613	0.817632	no
clementina_scaffold_10:405692-408757	q1	q2	11.2671	2.59643	-2.11751	0.000559316	0.0160531	yes
clementina_scaffold_10:413161-418470	q1	q2	10.0904	9.2018	-0.133	0.705906	0.860849	no
clementina_scaffold_10:426180-432344	q1	q2	11.7508	16.9155	0.525595	0.142194	0.427819	no
clementina_scaffold_10:432970-434701	q1	q2	13.7349	21.5817	0.65196	0.0318078	0.210195	no
clementina_scaffold_10:435951-437426	q1	q2	3.8451	3.8184	-0.0100526	0.99148	0.996086	no
clementina_scaffold_10:438376-440321	q1	q2	33.3487	48.0648	0.52735	0.0487475	0.260787	no
clementina_scaffold_10:441409-444349	q1	q2	31.8976	30.5382	-0.0628347	0.780299	0.901039	no
clementina_scaffold_10:444687-446504	q1	q2	8.58539	9.12186	0.0874443	0.872275	0.945388	no
clementina_scaffold_10:456291-461830	q1	q2	17.2131	17.994	0.0640157	0.821679	0.920313	no
clementina_scaffold_10:462040-463777	q1	q2	5.59553	3.19348	-0.809147	0.0706922	0.312951	no
clementina_scaffold_10:480744-483755	q1	q2	23.0216	19.5812	-0.233516	0.393877	0.662847	no
clementina_scaffold_10:489933-492785	q1	q2	73.2416	53.0867	-0.464313	0.0412205	0.240357	no
clementina_scaffold_10:515553-516945	q1	q2	33.86	33.1619	-0.030056	0.939772	0.973336	no
clementina_scaffold_10:525583-527321	q1	q2	3.05166	6.21093	1.02522	0.0707568	0.31315	no
clementina_scaffold_10:527645-529007	q1	q2	1.57835	5.8105	1.88024	0.0268374	0.19122	no
clementina_scaffold_10:549472-551291	q1	q2	6.97766	3.60652	-0.952135	0.0897713	0.350601	no
clementina_scaffold_10:556623-559494	q1	q2	17.4306	19.1202	0.133478	0.607163	0.803985	no
clementina_scaffold_10:573981-576578	q1	q2	26.3084	30.448	0.210822	0.343998	0.621559	no
clementina_scaffold_10:588736-590634	q1	q2	25.1181	54.0481	1.10552	1.20269e-08	2.47291e-06	yes
clementina_scaffold_10:610620-613155	q1	q2	5.47896	3.47678	-0.65615	0.159607	0.451253	no
clementina_scaffold_10:613181-614411	q1	q2	2.14882	0.455318	-2.2386	0.0722914	1	no
clementina_scaffold_10:643773-647161	q1	q2	26.3551	16.9576	-0.636155	0.0146863	0.135593	no
clementina_scaffold_10:647278-648318	q1	q2	13.2815	3.1866	-2.05933	0.00753198	0.0903558	no
clementina_scaffold_10:651447-657358	q1	q2	5.69279	11.0974	0.963009	0.043012	0.245154	no
clementina_scaffold_10:681484-682988	q1	q2	12.0352	18.8631	0.648313	0.0839726	0.340135	no
clementina_scaffold_10:697915-698878	q1	q2	7.31326	7.51924	0.0400722	0.933624	0.970655	no
clementina_scaffold_10:785453-787724	q1	q2	13.1094	16.7504	0.353596	0.254274	0.543777	no
clementina_scaffold_10:798634-801951	q1	q2	5.5281	6.36509	0.203397	0.738408	0.879529	no
clementina_scaffold_10:802643-803832	q1	q2	38.3161	33.1411	-0.209327	0.413402	0.676111	no
clementina_scaffold_10:803918-806838	q1	q2	31.3671	19.5249	-0.68394	0.113275	0.38882	no
clementina_scaffold_10:807175-810270	q1	q2	19.1314	28.6762	0.583911	0.0105691	0.111071	no
clementina_scaffold_10:833201-834844	q1	q2	62.303	47.4455	-0.393031	0.131802	0.414706	no
clementina_scaffold_10:842344-843246	q1	q2	15.875	12.4244	-0.353578	0.511418	0.744239	no
clementina_scaffold_10:843355-844744	q1	q2	4.11773	4.2764	0.0545481	0.948201	0.977826	no
clementina_scaffold_10:849169-851672	q1	q2	22.8726	22.2974	-0.0367479	0.901902	0.958531	no
clementina_scaffold_10:876771-878766	q1	q2	5.00505	10.2257	1.03074	0.0801865	0.332201	no
clementina_scaffold_10:900103-904606	q1	q2	32.0116	24.7142	-0.373257	0.0687327	0.309322	no
clementina_scaffold_10:906640-909146	q1	q2	52.6298	56.9049	0.112672	0.464919	0.71387	no
clementina_scaffold_10:910187-912446	q1	q2	119.861	97.6629	-0.295482	0.0696085	0.310406	no
clementina_scaffold_10:914177-914631	q1	q2	8.4482	7.51993	-0.167925	0.804011	0.911474	no
clementina_scaffold_10:916779-919318	q1	q2	62.4835	46.6372	-0.421995	0.103575	0.372703	no
clementina_scaffold_10:936790-945720	q1	q2	34.4912	36.9365	0.0988193	0.615221	0.809611	no
clementina_scaffold_10:945892-947596	q1	q2	11.8261	4.00665	-1.5615	0.0111968	0.114782	no
clementina_scaffold_10:968571-978114	q1	q2	21.8603	17.8841	-0.289637	0.160059	0.451306	no
clementina_scaffold_10:983736-986611	q1	q2	4.97528	5.07128	0.0275735	0.954956	0.980926	no
clementina_scaffold_10:988652-989576	q1	q2	10.0269	2.30744	-2.11952	0.0025512	0.0457386	yes
clementina_scaffold_10:1001763-1006653	q1	q2	17.1696	11.5998	-0.565755	0.0128524	0.125026	no
clementina_scaffold_10:1013733-1017429	q1	q2	26.3094	21.5906	-0.285174	0.103852	0.37328	no
clementina_scaffold_10:1017676-1019644	q1	q2	8.30784	2.2293	-1.89789	0.00409714	0.0627836	no
clementina_scaffold_10:1025284-1028699	q1	q2	27.037	38.3054	0.502611	0.0615836	0.293247	no
clementina_scaffold_10:1044963-1046464	q1	q2	9.5054	5.06731	-0.907528	0.0395204	0.235238	no
clementina_scaffold_10:1072469-1079100	q1	q2	139.078	81.436	-0.772155	0.00381346	0.0596017	no
clementina_scaffold_10:1098940-1099508	q1	q2	6.63861	9.89397	0.575669	0.404344	0.67061	no
clementina_scaffold_10:1099661-1100127	q1	q2	4.6484	11.6876	1.33017	0.244141	0.53363	no
clementina_scaffold_10:1100196-1100957	q1	q2	1.55352	6.07959	1.96843	0.182399	0.47638	no
clementina_scaffold_10:1106617-1110088	q1	q2	47.9634	33.7492	-0.507078	0.0106523	0.111423	no
clementina_scaffold_10:1110888-1114308	q1	q2	20.3671	16.6009	-0.294976	0.268455	0.556956	no
clementina_scaffold_10:1123904-1126262	q1	q2	14.7562	19.3321	0.389677	0.472304	0.718917	no
clementina_scaffold_10:1131842-1132822	q1	q2	3.67656	0.75917	-2.27586	0.0669287	0.304438	no
clementina_scaffold_10:1158519-1161684	q1	q2	133.004	119.173	-0.158408	0.550403	0.769442	no
clementina_scaffold_10:1166870-1175490	q1	q2	163.841	158.46	-0.0481814	0.695388	0.853833	no
clementina_scaffold_10:1226965-1232035	q1	q2	38.6175	30.3335	-0.348344	0.15937	0.451253	no
clementina_scaffold_10:1240124-1241173	q1	q2	2.96793	3.71307	0.323156	0.68678	0.849911	no
clementina_scaffold_10:1246580-1250338	q1	q2	207.651	240.193	0.210038	0.433644	0.690497	no
clementina_scaffold_10:1251304-1257821	q1	q2	37.9988	30.0235	-0.339861	0.0672659	0.30524	no
clementina_scaffold_10:1259519-1262792	q1	q2	64.9693	57.6589	-0.172215	0.191777	0.485914	no
clementina_scaffold_10:1265902-1267268	q1	q2	0.788178	3.21157	2.02669	0.144732	0.431489	no
clementina_scaffold_10:1276810-1277552	q1	q2	4.81856	9.48484	0.97702	0.149654	0.438709	no
clementina_scaffold_10:1278254-1279495	q1	q2	9.71563	7.26502	-0.41934	0.477204	0.722003	no
clementina_scaffold_10:1282941-1286582	q1	q2	113.303	73.7414	-0.619645	0.0029441	0.0504115	no
clementina_scaffold_10:1289646-1292805	q1	q2	8.36835	8.80614	0.0735664	0.844776	0.931498	no
clementina_scaffold_10:1324652-1327915	q1	q2	22.9422	20.8069	-0.140941	0.619319	0.812602	no
clementina_scaffold_10:1396309-1398662	q1	q2	7.47761	7.184	-0.0577893	0.878312	0.948122	no
clementina_scaffold_10:1402476-1404901	q1	q2	8.4067	10.0778	0.261574	0.589417	0.793002	no
clementina_scaffold_10:1422816-1424992	q1	q2	4.29371	6.98647	0.702339	0.0669216	0.304438	no
clementina_scaffold_10:1460636-1463077	q1	q2	7.49983	7.58058	0.0154503	0.957085	0.981339	no
clementina_scaffold_10:1486412-1489173	q1	q2	8.25711	6.08627	-0.440079	0.189028	0.4839	no
clementina_scaffold_10:1491997-1496845	q1	q2	45.8929	33.4604	-0.455815	0.00880545	0.0999873	no
clementina_scaffold_10:1499902-1507614	q1	q2	30.3147	14.7807	-1.03631	5.33169e-05	0.00285781	yes
clementina_scaffold_10:1508019-1511598	q1	q2	12.4604	8.8625	-0.491565	0.200593	0.493574	no
clementina_scaffold_10:1522758-1528259	q1	q2	9.79401	9.07628	-0.1098	0.715722	0.866333	no
clementina_scaffold_10:1530220-1534267	q1	q2	25.2439	38.0636	0.59248	0.0247552	0.183452	no
clementina_scaffold_10:1548107-1551060	q1	q2	1.54014	4.25026	1.46449	0.626156	0.816761	no
clementina_scaffold_10:1561905-1563994	q1	q2	28.4905	30.3265	0.0900959	0.733954	0.877007	no
clementina_scaffold_10:1575525-1581449	q1	q2	490.295	427.812	-0.196675	0.311049	0.592457	no
clementina_scaffold_10:1591341-1593948	q1	q2	15.7159	16.1773	0.041753	0.865925	0.94217	no
clementina_scaffold_10:1594071-1595177	q1	q2	4.40518	3.43655	-0.358241	0.528418	0.754776	no
clementina_scaffold_10:1655946-1659262	q1	q2	13.1997	10.8663	-0.280639	0.263354	0.551807	no
clementina_scaffold_10:1688703-1693657	q1	q2	25.1604	27.9833	0.153408	0.36801	0.642193	no
clementina_scaffold_10:1695854-1699425	q1	q2	10.7953	9.06708	-0.25169	0.407502	0.67331	no
clementina_scaffold_10:1715744-1717731	q1	q2	7.31883	11.1662	0.609448	0.0725591	0.317357	no
clementina_scaffold_10:1724113-1729919	q1	q2	9.73528	11.2948	0.214366	0.435394	0.69187	no
clementina_scaffold_10:1746915-1751732	q1	q2	32.6942	36.7925	0.170375	0.408048	0.673902	no
clementina_scaffold_10:1753562-1758165	q1	q2	23.6253	20.7524	-0.187055	0.54071	0.763538	no
clementina_scaffold_10:1770330-1772873	q1	q2	14.5954	7.9194	-0.882054	0.0277213	0.194421	no
clementina_scaffold_10:1799149-1803756	q1	q2	33.0432	31.5277	-0.0677321	0.672875	0.842479	no
clementina_scaffold_10:1830013-1833563	q1	q2	9.90092	8.70118	-0.186351	0.427406	0.686086	no
clementina_scaffold_10:1842046-1848102	q1	q2	44.9403	34.4012	-0.385551	0.0772218	0.326609	no
clementina_scaffold_10:1855075-1858730	q1	q2	2.08103	3.40208	0.70912	0.369177	0.643202	no
clementina_scaffold_10:1870207-1870844	q1	q2	3.79138	1.02099	-1.89275	0.140098	0.424962	no
clementina_scaffold_10:1919155-1926188	q1	q2	96.9707	75.7746	-0.355834	0.0148825	0.136543	no
clementina_scaffold_10:1932938-1935527	q1	q2	14.8533	16.1693	0.122471	0.6751	0.843589	no
clementina_scaffold_10:1936544-1938609	q1	q2	10.278	5.65842	-0.861088	0.0721327	0.316594	no
clementina_scaffold_10:1946092-1949642	q1	q2	3.54232	1.00257	-1.82099	0.0852716	0.342356	no
clementina_scaffold_10:1989616-1991595	q1	q2	81.6374	58.7585	-0.474432	0.00483001	0.0689589	no
clementina_scaffold_10:2003496-2007033	q1	q2	35.8025	25.9768	-0.462833	0.0782804	0.328555	no
clementina_scaffold_10:2010962-2015038	q1	q2	37.8356	43.9217	0.215188	0.260336	0.548553	no
clementina_scaffold_10:2021083-2023618	q1	q2	5.25228	4.65259	-0.174912	0.707981	0.861985	no
clementina_scaffold_10:2030647-2033639	q1	q2	13.522	18.5382	0.455195	0.152219	0.442817	no
clementina_scaffold_10:2043647-2047758	q1	q2	12.6092	8.48642	-0.571254	0.116855	0.393584	no
clementina_scaffold_10:2052105-2054568	q1	q2	45.5034	40.9006	-0.153853	0.470282	0.717896	no
clementina_scaffold_10:2054972-2058459	q1	q2	10.9811	7.00465	-0.648644	0.021615	0.169601	no
clementina_scaffold_10:2067247-2069379	q1	q2	14.7601	21.6837	0.554908	0.0854553	0.342655	no
clementina_scaffold_10:2070859-2076039	q1	q2	20.7491	18.0536	-0.200764	0.353214	0.628395	no
clementina_scaffold_10:2094270-2095708	q1	q2	2.04071	2.81375	0.46342	0.566909	0.780262	no
clementina_scaffold_10:2099041-2100148	q1	q2	12.768	15.3222	0.26309	0.40724	0.67314	no
clementina_scaffold_10:2110109-2114606	q1	q2	67.4014	79.5258	0.238645	0.369159	0.643202	no
clementina_scaffold_10:2117995-2119351	q1	q2	1.07236	2.86033	1.41539	0.215226	0.506515	no
clementina_scaffold_10:2139215-2143617	q1	q2	11.0466	12.1884	0.1419	0.650495	0.832214	no
clementina_scaffold_10:2146194-2150429	q1	q2	6.94904	5.72253	-0.28016	0.395014	0.663515	no
clementina_scaffold_10:2152362-2159943	q1	q2	23.275	18.3366	-0.344055	0.0529372	0.271338	no
clementina_scaffold_10:2160329-2160831	q1	q2	10.6189	2.60001	-2.03005	0.0304889	0.206095	no
clementina_scaffold_10:2173837-2175912	q1	q2	12.6293	18.2846	0.533861	0.0709895	0.313758	no
clementina_scaffold_10:2235733-2237311	q1	q2	45.732	67.4866	0.561397	0.043063	0.24523	no
clementina_scaffold_10:2237865-2240648	q1	q2	13.186	19.0479	0.530627	0.134441	0.417177	no
clementina_scaffold_10:2243689-2245997	q1	q2	20.5648	35.7381	0.79729	0.00782331	0.0922217	no
clementina_scaffold_10:2304463-2309705	q1	q2	26.0057	25.925	-0.00448469	0.986445	0.994178	no
clementina_scaffold_10:2314975-2316467	q1	q2	7.10161	4.48698	-0.662399	0.369238	0.643243	no
clementina_scaffold_10:2327471-2330522	q1	q2	4.37078	6.04603	0.468099	0.320406	0.600697	no
clementina_scaffold_10:2331148-2340227	q1	q2	24.6794	24.4664	-0.0125051	0.957771	0.981682	no
clementina_scaffold_10:2375272-2378366	q1	q2	8.10202	15.7268	0.956872	0.0212128	0.167124	no
clementina_scaffold_10:2385676-2387930	q1	q2	9.73682	12.6726	0.380187	0.250642	0.540383	no
clementina_scaffold_10:2448253-2456661	q1	q2	10.6083	12.2239	0.204512	0.598764	0.79818	no
clementina_scaffold_10:2460242-2464039	q1	q2	30.5715	14.6013	-1.06609	1.31238e-10	4.9136e-08	yes
clementina_scaffold_10:2489488-2491052	q1	q2	20.2368	37.1079	0.874741	0.00366986	0.0583757	no
clementina_scaffold_10:2492946-2496365	q1	q2	98.6119	133.896	0.441275	0.0791195	0.330345	no
clementina_scaffold_10:2496813-2501675	q1	q2	34.8047	25.6279	-0.441569	0.108523	0.382218	no
clementina_scaffold_10:2576028-2577892	q1	q2	49.221	79.367	0.689266	0.011177	0.114782	no
clementina_scaffold_10:2579695-2581737	q1	q2	22.0279	14.2332	-0.630071	0.00563322	0.0759031	no
clementina_scaffold_10:2609693-2612970	q1	q2	8.4951	7.41091	-0.196979	0.587956	0.791929	no
clementina_scaffold_10:2657676-2664431	q1	q2	44.2955	37.6964	-0.232732	0.374503	0.647876	no
clementina_scaffold_10:2680110-2686618	q1	q2	21.16	16.1293	-0.391656	0.0307066	0.206785	no
clementina_scaffold_10:2704128-2705666	q1	q2	247.132	329.406	0.414585	0.134693	0.417545	no
clementina_scaffold_10:2707738-2711449	q1	q2	6.62128	4.52519	-0.549133	0.0681248	0.307574	no
clementina_scaffold_10:2741929-2743789	q1	q2	18.6964	8.96651	-1.06014	0.0267553	0.190804	no
clementina_scaffold_10:2744585-2752821	q1	q2	24.5673	21.7418	-0.176267	0.307784	0.589115	no
clementina_scaffold_10:2764906-2767370	q1	q2	42.8048	22.4191	-0.933043	0.000150376	0.00628696	yes
clementina_scaffold_10:2789093-2793180	q1	q2	62.6164	52.8336	-0.245084	0.231892	0.522129	no
clementina_scaffold_10:2836420-2838455	q1	q2	0.685531	3.33556	2.28263	0.224716	0.515043	no
clementina_scaffold_10:2845174-2854068	q1	q2	18.1816	17.3663	-0.0661882	0.811543	0.915193	no
clementina_scaffold_10:2856742-2859357	q1	q2	7.53713	10.7489	0.512108	0.244553	0.534001	no
clementina_scaffold_10:2937364-2940797	q1	q2	86.0148	97.2239	0.176726	0.500899	0.737386	no
clementina_scaffold_10:2941039-2949121	q1	q2	25.8496	13.4828	-0.939024	0.000947196	0.0232323	yes
clementina_scaffold_10:2949277-2949902	q1	q2	4.35384	1.56021	-1.48054	0.156916	0.449253	no
clementina_scaffold_10:2950028-2952957	q1	q2	9.42209	3.09209	-1.60747	0.0225157	0.173627	no
clementina_scaffold_10:2978419-2979212	q1	q2	22.3812	20.817	-0.104529	0.80261	0.910976	no
clementina_scaffold_10:2979344-2982491	q1	q2	14.8648	12.2397	-0.280322	0.363999	0.638616	no
clementina_scaffold_10:3009784-3010510	q1	q2	1.11788	5.54729	2.31101	0.104392	0.37431	no
clementina_scaffold_10:3014331-3024458	q1	q2	33.8937	26.1788	-0.37262	0.0184661	0.153801	no
clementina_scaffold_10:3055557-3057564	q1	q2	14.619	13.463	-0.118838	0.777574	0.900169	no
clementina_scaffold_10:3069363-3073720	q1	q2	24.5928	26.298	0.0967136	0.609688	0.806001	no
clementina_scaffold_10:3090830-3092593	q1	q2	24.5257	23.7028	-0.0492405	0.894745	0.955402	no
clementina_scaffold_10:3092760-3099648	q1	q2	12.2838	10.6539	-0.205379	0.63811	0.824519	no
clementina_scaffold_10:3105825-3110425	q1	q2	27.1103	34.5172	0.348474	0.08849	0.348369	no
clementina_scaffold_10:3131378-3136731	q1	q2	21.7258	15.0641	-0.528292	0.0765941	0.325214	no
clementina_scaffold_10:3148160-3151807	q1	q2	1.28818	3.21638	1.32011	0.0803982	0.332558	no
clementina_scaffold_10:3196869-3200054	q1	q2	18.4234	16.5593	-0.153891	0.602322	0.80083	no
clementina_scaffold_10:3229426-3233090	q1	q2	8.77566	12.7419	0.538003	0.136981	0.420222	no
clementina_scaffold_10:3237308-3239063	q1	q2	9.46136	10.6105	0.16538	0.654422	0.834218	no
clementina_scaffold_10:3239750-3241484	q1	q2	20.936	21.8806	0.0636656	0.842661	0.930495	no
clementina_scaffold_10:3286668-3288037	q1	q2	7.03814	4.22171	-0.737368	0.20121	0.493619	no
clementina_scaffold_10:3289578-3290515	q1	q2	3.80601	1.86102	-1.03219	0.359203	0.633881	no
clementina_scaffold_10:3430734-3432459	q1	q2	4.87489	4.36231	-0.160278	0.858078	0.937969	no
clementina_scaffold_10:3445439-3449366	q1	q2	28.7221	23.4614	-0.291873	0.217024	0.508185	no
clementina_scaffold_10:3485923-3488582	q1	q2	21.8529	24.3593	0.156651	0.511981	0.744544	no
clementina_scaffold_10:3488695-3489019	q1	q2	4.98548	12.5056	1.32677	0.137015	0.42026	no
clementina_scaffold_10:3510222-3511485	q1	q2	7.1629	4.6356	-0.627789	0.275386	0.562143	no
clementina_scaffold_10:3583529-3585098	q1	q2	14.8435	12.4205	-0.257117	0.468336	0.716573	no
clementina_scaffold_10:3585376-3587494	q1	q2	8.9036	6.05691	-0.555807	0.116997	0.393785	no
clementina_scaffold_10:3656125-3662010	q1	q2	29.7054	15.5641	-0.932504	1.04158e-06	0.000113108	yes
clementina_scaffold_10:3662780-3664295	q1	q2	11.1418	4.34222	-1.35947	0.0521393	0.269728	no
clementina_scaffold_10:3664984-3666772	q1	q2	10.5793	1.56591	-2.75616	0.00206786	0.0399362	yes
clementina_scaffold_10:3669993-3671229	q1	q2	7.99524	0.840858	-3.24921	0.0114097	0.116394	no
clementina_scaffold_10:3754223-3757884	q1	q2	21.1187	21.4384	0.0216754	0.895655	0.955945	no
clementina_scaffold_10:3763956-3766897	q1	q2	65.8109	44.665	-0.55918	0.0332693	0.214927	no
clementina_scaffold_10:3889884-3896933	q1	q2	6.52882	0.395212	-4.04612	0.00063184	0.0175328	yes
clementina_scaffold_10:3903133-3905195	q1	q2	7.48913	11.3014	0.593634	0.137632	0.421344	no
clementina_scaffold_10:3905269-3905571	q1	q2	14.9802	3.93291	-1.92939	0.132584	0.415782	no
clementina_scaffold_10:3926601-3930800	q1	q2	8.01287	7.61497	-0.0734818	0.803656	0.911388	no
clementina_scaffold_10:3933346-3933844	q1	q2	6.23349	0	-1.79769e+308	0.00930146	0.102247	no
clementina_scaffold_10:3957934-3958704	q1	q2	346.968	529.323	0.609348	0.0309861	0.207741	no
clementina_scaffold_10:3961514-3962705	q1	q2	366.275	594.774	0.699413	0.0183464	0.153352	no
clementina_scaffold_10:3980383-3988396	q1	q2	41.9464	31.0254	-0.4351	0.00765433	0.0909557	no
clementina_scaffold_10:3989651-3990830	q1	q2	11.0162	1.66766	-2.72373	0.00515234	0.0718834	no
clementina_scaffold_10:4033078-4036681	q1	q2	15.6987	12.8068	-0.293727	0.265929	0.554351	no
clementina_scaffold_10:4036769-4041231	q1	q2	6.90868	3.21043	-1.10564	0.0944669	0.357271	no
clementina_scaffold_10:4084512-4087024	q1	q2	3.51054	3.56871	0.0237119	0.96728	0.985269	no
clementina_scaffold_10:4118977-4120110	q1	q2	17.895	15.6146	-0.196665	0.612565	0.808279	no
clementina_scaffold_10:4167207-4169320	q1	q2	3.11995	1.81581	-0.780912	0.337664	0.615435	no
clementina_scaffold_10:4188704-4193220	q1	q2	60.32	62.9354	0.0612351	0.734254	0.877084	no
clementina_scaffold_10:4203831-4211507	q1	q2	0.0107379	8.98475	9.70863	0.890438	0.953022	no
clementina_scaffold_10:4258553-4262627	q1	q2	39.6497	51.6943	0.382697	0.145278	0.432296	no
clementina_scaffold_10:4263296-4266689	q1	q2	25.647	18.4211	-0.477427	0.0815126	0.334482	no
clementina_scaffold_10:4293266-4298870	q1	q2	60.0281	68.2977	0.186199	0.411526	0.676025	no
clementina_scaffold_10:4333190-4335340	q1	q2	54.3847	89.9734	0.726298	0.0385028	0.232326	no
clementina_scaffold_10:4351717-4352764	q1	q2	12.6931	19.6024	0.62699	0.165414	0.456618	no
clementina_scaffold_10:4373220-4378583	q1	q2	41.5916	33.7667	-0.300693	0.133922	0.416446	no
clementina_scaffold_10:4380153-4382142	q1	q2	14.9898	4.06381	-1.88308	0.000362581	0.0119991	yes
clementina_scaffold_10:4383052-4386677	q1	q2	4.53196	5.21408	0.202278	0.645496	0.829181	no
clementina_scaffold_10:4391243-4392415	q1	q2	17.1337	21.5345	0.329817	0.373926	0.647384	no
clementina_scaffold_10:4392552-4394123	q1	q2	7.44009	3.68874	-1.01219	0.166945	0.457794	no
clementina_scaffold_10:4396590-4397844	q1	q2	1.20583	3.50784	1.54056	0.0988272	0.36354	no
clementina_scaffold_10:4406792-4418064	q1	q2	55.782	35.6121	-0.647434	3.95706e-05	0.00225086	yes
clementina_scaffold_10:4420249-4421176	q1	q2	7.50497	3.25601	-1.20474	0.0920411	0.353074	no
clementina_scaffold_10:4421289-4423115	q1	q2	5.5414	9.82953	0.826873	0.152214	0.442817	no
clementina_scaffold_10:4424115-4428407	q1	q2	56.5734	44.1188	-0.35873	0.0756873	0.323778	no
clementina_scaffold_10:4446072-4449606	q1	q2	16.148	8.34831	-0.951799	0.00123565	0.0279179	yes
clementina_scaffold_10:4457553-4460431	q1	q2	15.5131	12.6848	-0.290388	0.333123	0.610356	no
clementina_scaffold_10:4467964-4474944	q1	q2	100.827	84.3797	-0.256918	0.165431	0.456618	no
clementina_scaffold_10:4573790-4577078	q1	q2	15.547	13.1131	-0.245635	0.409859	0.675026	no
clementina_scaffold_10:4616895-4620889	q1	q2	7.53988	15.2354	1.01482	0.01294	0.125328	no
clementina_scaffold_10:4623764-4624613	q1	q2	5.44222	1.66457	-1.70904	0.134538	0.417311	no
clementina_scaffold_10:4644387-4647707	q1	q2	19.27	21.9854	0.190186	0.69797	0.855621	no
clementina_scaffold_10:4647847-4649824	q1	q2	5.09053	6.63787	0.382903	0.4868	0.728147	no
clementina_scaffold_10:4718134-4719954	q1	q2	9.05963	11.4117	0.332989	0.330257	0.608028	no
clementina_scaffold_10:4721017-4724383	q1	q2	13.5413	8.26516	-0.712254	0.00722119	0.0879764	no
clementina_scaffold_10:4728099-4731641	q1	q2	25.7696	16.6983	-0.625973	0.0272337	0.192384	no
clementina_scaffold_10:4734329-4735630	q1	q2	31.5502	32.0229	0.0214528	0.951842	0.979592	no
clementina_scaffold_10:4735736-4741415	q1	q2	40.3063	23.007	-0.808937	0.0082407	0.0952729	no
clementina_scaffold_10:4741504-4743499	q1	q2	7.59131	2.58145	-1.55617	0.140498	0.425257	no
clementina_scaffold_10:4743628-4747162	q1	q2	7.04471	1.54962	-2.18463	0.00290351	0.0499894	yes
clementina_scaffold_10:4765828-4768733	q1	q2	18.4046	17.4058	-0.0804957	0.81363	0.916408	no
clementina_scaffold_10:4836799-4838791	q1	q2	14.6845	17.5257	0.255177	0.431521	0.689033	no
clementina_scaffold_10:4855703-4857832	q1	q2	41.3891	46.472	0.167113	0.548367	0.768579	no
clementina_scaffold_10:4869479-4871894	q1	q2	8.11016	11.8314	0.54482	0.278458	0.564272	no
clementina_scaffold_10:4917137-4921100	q1	q2	23.6266	13.9688	-0.7582	0.12466	0.405589	no
clementina_scaffold_10:4924162-4924881	q1	q2	2.20036	2.7043	0.297515	0.710463	0.863007	no
clementina_scaffold_10:4952577-4955525	q1	q2	57.2854	94.4282	0.721049	0.00324825	0.0534661	no
clementina_scaffold_10:4960174-4961763	q1	q2	79.4969	143.491	0.851991	8.91866e-05	0.0042292	yes
clementina_scaffold_10:4983273-4983843	q1	q2	1.71307	4.15123	1.27696	0.329332	0.607447	no
clementina_scaffold_10:4984208-4984966	q1	q2	3.05099	4.82009	0.659785	0.514494	0.746188	no
clementina_scaffold_10:4985133-4987057	q1	q2	3.42365	0.786102	-2.12275	0.154794	0.44699	no
clementina_scaffold_10:5013426-5015363	q1	q2	12.2804	18.4507	0.587311	0.0805051	0.332639	no
clementina_scaffold_10:5015571-5018502	q1	q2	11.9415	5.45314	-1.13083	0.0546031	0.275583	no
clementina_scaffold_10:5018566-5019828	q1	q2	3.54828	1.21951	-1.54082	0.113171	0.388677	no
clementina_scaffold_10:5019968-5023015	q1	q2	3.83314	0.491378	-2.96362	0.114114	0.390122	no
clementina_scaffold_10:5026575-5028232	q1	q2	18.2202	23.1155	0.343317	0.253339	0.542878	no
clementina_scaffold_10:5033758-5035174	q1	q2	10.0263	7.42453	-0.433415	0.26205	0.550663	no
clementina_scaffold_10:5065399-5068806	q1	q2	17.0952	13.9028	-0.298217	0.290665	0.575459	no
clementina_scaffold_10:5075288-5081589	q1	q2	63.2432	73.3065	0.213032	0.197408	0.490402	no
clementina_scaffold_10:5082230-5088324	q1	q2	42.0532	36.2653	-0.213624	0.254133	0.543694	no
clementina_scaffold_10:5105915-5111882	q1	q2	47.1286	44.9469	-0.0683804	0.798416	0.90893	no
clementina_scaffold_10:5114660-5120622	q1	q2	34.1136	29.3833	-0.21535	0.393072	0.66234	no
clementina_scaffold_10:5120825-5121249	q1	q2	11.7657	3.91068	-1.58909	0.0601285	0.289617	no
clementina_scaffold_10:5175873-5176388	q1	q2	5.24653	1.40098	-1.90493	0.129347	0.413176	no
clementina_scaffold_10:5188657-5193304	q1	q2	20.5966	30.4992	0.566366	0.40297	0.669725	no
clementina_scaffold_10:5188657-5193304	q1	q2	6.4304	4.98082	-0.368523	0.500378	0.737009	no
clementina_scaffold_10:5203739-5205284	q1	q2	5.24518	4.82214	-0.121318	0.868536	0.943415	no
clementina_scaffold_10:5241671-5242900	q1	q2	13.1197	13.0275	-0.0101747	0.983979	0.993524	no
clementina_scaffold_10:5243019-5244293	q1	q2	2.91618	8.68029	1.57366	0.215381	0.50669	no
clementina_scaffold_10:5262953-5264194	q1	q2	10.3892	12.7453	0.294879	0.705364	0.860522	no
clementina_scaffold_10:5265339-5268029	q1	q2	2.60026	4.44026	0.771987	0.275802	0.562143	no
clementina_scaffold_10:5271010-5272071	q1	q2	7.98919	8.80141	0.139685	0.816329	0.917744	no
clementina_scaffold_10:5342422-5348335	q1	q2	18.5552	29.6332	0.675385	0.0575048	0.282929	no
clementina_scaffold_10:5353891-5356583	q1	q2	7.03488	1.11442	-2.65824	0.0267276	0.190804	no
clementina_scaffold_10:5416473-5420205	q1	q2	49.8704	48.4152	-0.0427238	0.87145	0.945012	no
clementina_scaffold_10:5444120-5449306	q1	q2	12.191	16.1222	0.403234	0.163383	0.454517	no
clementina_scaffold_10:5457929-5459750	q1	q2	7.58661	10.4439	0.46113	0.316865	0.597555	no
clementina_scaffold_10:5460664-5465022	q1	q2	91.9693	121.995	0.407603	0.150376	0.44006	no
clementina_scaffold_10:5473278-5479699	q1	q2	49.6022	30.417	-0.705527	7.90702e-06	0.000612184	yes
clementina_scaffold_10:5515927-5517786	q1	q2	6.6882	5.08244	-0.396098	0.41413	0.676595	no
clementina_scaffold_10:5541610-5543258	q1	q2	22.2854	22.1113	-0.0113194	0.963681	0.983738	no
clementina_scaffold_10:5543505-5545849	q1	q2	10.1833	12.7653	0.32602	0.280707	0.566576	no
clementina_scaffold_10:5547107-5548152	q1	q2	12.7596	9.26495	-0.461728	0.206645	0.49738	no
clementina_scaffold_10:5548264-5548730	q1	q2	2.98797	6.26945	1.06917	0.420125	0.681458	no
clementina_scaffold_10:5549946-5552194	q1	q2	42.6398	39.2409	-0.119845	0.661182	0.836596	no
clementina_scaffold_10:5553724-5557734	q1	q2	3.42981	5.92798	0.789413	0.110526	0.385105	no
clementina_scaffold_10:5559625-5562867	q1	q2	35.351	29.7083	-0.250882	0.378055	0.651295	no
clementina_scaffold_10:5563150-5564913	q1	q2	4.47141	4.78063	0.0964707	0.834882	0.926354	no
clementina_scaffold_10:5582289-5590446	q1	q2	14.0494	9.41526	-0.577435	0.0578904	0.283718	no
clementina_scaffold_10:5592006-5593368	q1	q2	4.20624	1.90282	-1.14439	0.225279	0.515615	no
clementina_scaffold_10:5594085-5595117	q1	q2	6.60378	1.57686	-2.06623	0.105582	0.376097	no
clementina_scaffold_10:5622279-5623757	q1	q2	1.90448	2.78603	0.548809	0.548155	0.768579	no
clementina_scaffold_10:5672264-5679335	q1	q2	25.6998	22.3055	-0.204357	0.257148	0.545779	no
clementina_scaffold_10:5704432-5706780	q1	q2	17.803	14.9341	-0.253515	0.360098	0.634567	no
[truncated: 23,820 more rows]
