# Supplementary material for: Transcriptional profile of sweet orange in response to chitosan and salicylic acid
Source: BMC Genomics. 2015 Apr 12;16(1):288. doi: 10.1186/s12864-015-1440-5 (PMC4415254; doi:10.1186/s12864-015-1440-5)
Supplement: Additional file 2: Table S2. — Differential expression analysis in CHI-treated plants. [file 12864_2015_1440_MOESM2_ESM.xlsx]

## Sheet: S2
Table S2 Differential expression analysis in CHI-treated plants.
locus	HCl	Chitosan	FPKM*-HCl	FPKM-Chitosan	Log2(fold_change)	p_value	FDR**	significant
clementina_scaffold_1:394079-395520	q1	q2	490.558	575.393	0.230122	0.273542	0.632125	no
clementina_scaffold_1:436849-439663	q1	q2	18.876	101.302	-0.89789	0.000458177	0.0215295	yes
clementina_scaffold_1:626521-632181	q1	q2	161.514	179.447	0.151902	0.25101	0.613194	no
clementina_scaffold_1:633687-634490	q1	q2	175.126	137.134	-0.352806	0.489062	0.735612	no
clementina_scaffold_1:635469-640405	q1	q2	243.062	267.419	0.137777	0.718687	0.862192	no
clementina_scaffold_1:640533-642826	q1	q2	698.244	906.899	0.377212	0.0590492	0.35541	no
clementina_scaffold_1:933454-935993	q1	q2	14.069	867.282	-0.697947	0.156452	0.533469	no
clementina_scaffold_1:936486-939060	q1	q2	410.117	297.525	-0.463022	0.0656427	0.37307	no
clementina_scaffold_1:973402-978925	q1	q2	158.683	123.748	-0.358736	0.287157	0.637218	no
clementina_scaffold_1:1017953-1021079	q1	q2	970.887	733.293	-0.404914	0.00901536	0.127762	no
clementina_scaffold_1:1025190-1028703	q1	q2	532.739	335.899	-0.665404	0.100526	0.000217136	yes
clementina_scaffold_1:1132130-1135160	q1	q2	161.162	141.054	-0.192271	0.227429	0.602521	no
clementina_scaffold_1:1255687-1256711	q1	q2	774.748	595.481	-0.379673	0.623054	0.809261	no
clementina_scaffold_1:1340210-1345843	q1	q2	125.359	992.025	-0.337613	0.0546114	0.340643	no
clementina_scaffold_1:1375399-1377047	q1	q2	145.558	173.369	0.252248	0.647238	0.819535	no
clementina_scaffold_1:1396709-1405131	q1	q2	40.654	648.096	0.67281	0.215653	0.591088	no
clementina_scaffold_1:1480105-1481120	q1	q2	106.804	282.353	-19194	0.0956556	0.442388	no
clementina_scaffold_1:1701500-1702608	q1	q2	8.041	154.439	0.941586	0.0175859	0.185661	no
clementina_scaffold_1:1725180-1728624	q1	q2	701.478	708.537	0.0144471	0.951234	0.981291	no
clementina_scaffold_1:1738027-1739892	q1	q2	914.549	801.529	-0.190305	0.394291	0.685936	no
clementina_scaffold_1:1753845-1764749	q1	q2	0.03977	386.153	-0.0425082	0.850585	0.932277	no
clementina_scaffold_1:1809149-1810601	q1	q2	194.693	456.755	123022	0.00012024	0.555259	yes
clementina_scaffold_1:1860986-1865618	q1	q2	942.138	678.275	-0.474067	0.0370268	0.278589	no
clementina_scaffold_1:1989121-1990301	q1	q2	114.821	975.603	-0.235015	0.558533	0.767915	no
clementina_scaffold_1:2066873-2072110	q1	q2	937.007	992.935	0.0836394	0.691251	0.848046	no
clementina_scaffold_1:2075407-2079070	q1	q2	367.161	390.696	0.0896339	0.727234	0.867408	no
clementina_scaffold_1:2197864-2199459	q1	q2	311.666	143.061	-112338	4.27018	0.00417461	yes
clementina_scaffold_1:2201018-2203046	q1	q2	267.991	227.027	-0.239317	0.622937	0.809215	no
clementina_scaffold_1:2203205-2203773	q1	q2	344.948	444.095	0.364487	0.340736	0.66489	no
clementina_scaffold_1:2204426-2205108	q1	q2	407.816	337.229	-0.274191	0.410815	0.691812	no
clementina_scaffold_1:2291629-2293249	q1	q2	256.811	153.363	-0.743756	0.044241	0.305466	no
clementina_scaffold_1:2337028-2338205	q1	q2	979.868	14.063	-280068	0.289734	0.63746	no
clementina_scaffold_1:2339461-2340444	q1	q2	181.813	204.934	0.172703	0.709034	0.857125	no
clementina_scaffold_1:2367659-2370655	q1	q2	445.746	402.619	-0.14681	0.565265	0.772926	no
clementina_scaffold_1:2374704-2380749	q1	q2	648.621	658.265	0.0212938	0.910289	0.960607	no
clementina_scaffold_1:2550823-2551449	q1	q2	381.892	30.593	-0.319964	0.364135	0.669219	no
clementina_scaffold_1:2692504-2694478	q1	q2	319.546	261.756	-0.287802	0.129646	0.501618	no
clementina_scaffold_1:2705805-2707767	q1	q2	187.343	177.854	-0.0749932	0.895662	0.952306	no
clementina_scaffold_1:2707893-2708705	q1	q2	35.526	28.159	-0.335282	0.329761	0.65675	no
clementina_scaffold_1:2713548-2717725	q1	q2	0.07581	564.277	-0.425985	0.012803	0.154376	no
clementina_scaffold_1:2744375-2749760	q1	q2	269.854	190.469	-0.502627	0.397949	0.687218	no
clementina_scaffold_1:2767177-2767852	q1	q2	297.041	0.01314	-117669	0.0689853	0.38204	no
clementina_scaffold_1:2806939-2809723	q1	q2	359.213	104.781	154447	0.0850544	0.418844	no
clementina_scaffold_1:2813864-2816382	q1	q2	279.845	276.703	-0.0162902	0.946662	0.979238	no
clementina_scaffold_1:2978612-2980658	q1	q2	281.515	302.559	0.104007	0.72138	0.863991	no
clementina_scaffold_1:2985683-2987855	q1	q2	173.948	238.485	0.455246	0.096144	0.44295	no
clementina_scaffold_1:3033530-3035669	q1	q2	448.507	323.337	-0.472095	0.00648451	0.10781	no
clementina_scaffold_1:3089661-3090534	q1	q2	221.282	160.559	-0.462778	0.212993	0.588131	no
clementina_scaffold_1:3185167-3192244	q1	q2	101.148	110.347	0.125572	0.631146	0.8137	no
clementina_scaffold_1:3198925-3206510	q1	q2	192.115	121.649	-0.659245	0.0298485	8.43292	yes
clementina_scaffold_1:3332973-3335602	q1	q2	364.904	405.656	0.15274	0.506522	0.745338	no
clementina_scaffold_1:3494526-3499744	q1	q2	277.281	288.065	0.0550442	0.851645	0.932829	no
clementina_scaffold_1:3529264-3530046	q1	q2	119.201	168.544	0.499735	0.443347	0.707743	no
clementina_scaffold_1:3595537-3596976	q1	q2	508.046	550.541	0.115892	0.550197	0.762182	no
clementina_scaffold_1:3660960-3663123	q1	q2	918.321	126.492	0.461975	0.454797	0.715574	no
clementina_scaffold_1:3722803-3723570	q1	q2	4.279	124.248	-178405	0.341053	0.665121	no
clementina_scaffold_1:3724471-3731434	q1	q2	278.235	178.349	-0.641602	0.0572635	0.349771	no
clementina_scaffold_1:3731543-3736944	q1	q2	458.251	679.177	0.567651	0.0886905	0.42541	no
clementina_scaffold_1:3745878-3747459	q1	q2	491.311	284.663	-0.787382	0.278605	0.635414	no
clementina_scaffold_1:3755814-3756193	q1	q2	129.318	556.567	-121629	0.411761	0.692629	no
clementina_scaffold_1:3756541-3757065	q1	q2	129.341	5.421	-125455	0.0590404	0.35541	no
clementina_scaffold_1:3758696-3761580	q1	q2	156.343	778.808	-100537	0.114212	0.474786	no
clementina_scaffold_1:3762454-3766869	q1	q2	32.641	359.733	0.14024	0.504746	0.744249	no
clementina_scaffold_1:3816280-3820295	q1	q2	237.348	268.076	0.175641	0.496038	0.738679	no
clementina_scaffold_1:4044629-4048470	q1	q2	801.037	828.282	0.0482529	0.796163	0.904642	no
clementina_scaffold_1:4061726-4063961	q1	q2	160.966	970.074	-0.730586	0.0660506	0.374096	no
clementina_scaffold_1:4073513-4084325	q1	q2	113.993	110.909	-0.0395645	0.791936	0.902989	no
clementina_scaffold_1:4092711-4093878	q1	q2	143.241	109.341	-0.389613	0.279091	0.635414	no
clementina_scaffold_1:4130799-4132530	q1	q2	219.365	138.257	-0.665984	0.275912	0.632716	no
clementina_scaffold_1:4159852-4165054	q1	q2	102.417	84.044	-0.285239	0.0469585	0.314592	no
clementina_scaffold_1:4200044-4200629	q1	q2	846.423	109.214	0.367702	0.549732	0.762182	no
clementina_scaffold_1:4201185-4202376	q1	q2	142.769	935.076	-0.610525	0.39479	0.685936	no
clementina_scaffold_1:4203306-4204387	q1	q2	235.837	263.726	0.161246	0.591428	0.787738	no
clementina_scaffold_1:4231652-4234717	q1	q2	118.102	124.614	0.0774321	0.871633	0.942214	no
clementina_scaffold_1:4467700-4468338	q1	q2	502.726	542.552	0.109989	0.881854	0.945919	no
clementina_scaffold_1:4485923-4491718	q1	q2	887.475	517.762	-0.777418	0.00197702	0.0540331	no
clementina_scaffold_1:4485923-4491718	q1	q2	1.01494	826.494	-0.296311	0.249228	0.613092	no
clementina_scaffold_1:4494383-4495691	q1	q2	16.156	147.766	-0.128758	0.804747	0.909351	no
clementina_scaffold_1:4509382-4509749	q1	q2	104.313	232.803	-216373	0.226872	0.601935	no
clementina_scaffold_1:4524292-4524532	q1	q2	157.335	134.346	-0.227889	0.774452	0.892937	no
clementina_scaffold_1:4525471-4526038	q1	q2	866.775	250.386	-17915	0.143815	0.518825	no
clementina_scaffold_1:4527926-4528960	q1	q2	667.458	347.077	-0.94342	0.229507	0.604317	no
clementina_scaffold_1:4560300-4561933	q1	q2	191.229	268.933	0.491942	0.178873	0.558503	no
clementina_scaffold_1:4564817-4565891	q1	q2	555.151	475.809	-0.222496	0.710386	0.857805	no
clementina_scaffold_1:4570046-4571212	q1	q2	950.936	78.271	-0.28087	0.44546	0.709304	no
clementina_scaffold_1:4571374-4578338	q1	q2	499.547	471.378	-0.0837361	0.595218	0.790398	no
clementina_scaffold_1:4635225-4638237	q1	q2	302.665	297.973	-0.0225417	0.940167	0.976603	no
clementina_scaffold_1:4913798-4915148	q1	q2	162.703	125.444	-0.375197	0.428183	0.700145	no
clementina_scaffold_1:4930422-4935249	q1	q2	304.039	290.976	-0.0633533	0.7404	0.873891	no
clementina_scaffold_1:4983717-4987112	q1	q2	295.089	266.429	-0.147402	0.536178	0.756028	no
clementina_scaffold_1:5117358-5119785	q1	q2	300.831	324.562	0.109539	0.591214	0.787738	no
clementina_scaffold_1:5135145-5135562	q1	q2	238.285	116.495	-103242	0.048626	0.320788	no
clementina_scaffold_1:5135833-5137695	q1	q2	819.126	746.413	-0.134111	0.544321	0.75838	no
clementina_scaffold_1:5144912-5145317	q1	q2	564.519	111.148	0.977387	0.25056	0.613092	no
clementina_scaffold_1:5145641-5147326	q1	q2	345.212	285.222	-0.275401	0.297387	0.639367	no
clementina_scaffold_1:5148346-5148850	q1	q2	155.351	114.181	-0.444201	0.389649	0.684261	no
clementina_scaffold_1:5149124-5150761	q1	q2	310.964	357.436	0.200938	0.434613	0.702679	no
clementina_scaffold_1:5154463-5154956	q1	q2	164.671	567.179	-153771	0.0166346	0.179961	no
clementina_scaffold_1:5155022-5156738	q1	q2	586.869	45.573	-0.36486	0.0771825	0.401955	no
clementina_scaffold_1:5159890-5162152	q1	q2	108.731	729.663	-0.575459	0.000460829	0.0216065	yes
clementina_scaffold_1:5162776-5163717	q1	q2	15.507	984.825	-0.65498	0.273492	0.632125	no
clementina_scaffold_1:5163932-5165233	q1	q2	22.425	440.566	0.974252	0.00195083	0.0537562	no
clementina_scaffold_1:5166493-5169299	q1	q2	355.222	174.494	-102554	0.0624305	0.36478	no
clementina_scaffold_1:5176593-5177104	q1	q2	110.888	57.926	-0.936818	0.377115	0.677742	no
clementina_scaffold_1:5177308-5180751	q1	q2	990.394	82.513	-0.263382	0.585877	0.78455	no
clementina_scaffold_1:5198007-5201899	q1	q2	18.468	160.346	-0.203844	0.495048	0.737924	no
clementina_scaffold_1:5355443-5356533	q1	q2	411.318	484.387	0.235906	0.686303	0.844332	no
clementina_scaffold_1:5373812-5377432	q1	q2	674.065	873.497	0.373914	0.0360132	0.2752	no
clementina_scaffold_1:6024462-6026264	q1	q2	233.582	26.431	0.178306	0.560285	0.768785	no
clementina_scaffold_1:6038801-6045885	q1	q2	61.003	539.187	-0.178095	0.46683	0.722427	no
clementina_scaffold_1:6088539-6090317	q1	q2	147.607	973.795	-0.600068	0.21241	0.587362	no
clementina_scaffold_1:6106452-6108170	q1	q2	173.153	238.044	0.459182	0.0327855	0.26205	no
clementina_scaffold_1:6110688-6116811	q1	q2	953.575	125.038	0.390945	0.453211	0.714299	no
clementina_scaffold_1:6153450-6154281	q1	q2	159.616	154.935	-0.0429484	0.946475	0.979238	no
clementina_scaffold_1:6154605-6157358	q1	q2	491.645	55.798	0.182597	0.428099	0.700145	no
clementina_scaffold_1:6160461-6161300	q1	q2	777.402	315.254	-130215	0.113275	0.472699	no
clementina_scaffold_1:6171188-6171709	q1	q2	208.694	117.164	-0.832858	0.333723	0.658381	no
clementina_scaffold_1:6171827-6172887	q1	q2	423.658	505.528	0.254891	0.367217	0.67027	no
clementina_scaffold_1:6172996-6173672	q1	q2	356.155	400.936	0.170868	0.619979	0.806955	no
clementina_scaffold_1:6177189-6177917	q1	q2	533.914	852.128	0.674462	0.346867	0.667239	no
clementina_scaffold_1:6185001-6188356	q1	q2	179.562	157.349	-0.19051	0.0385971	0.284163	no
clementina_scaffold_1:6192457-6196537	q1	q2	445.974	301.475	-0.564922	0.0162221	0.177055	no
clementina_scaffold_1:6196669-6202189	q1	q2	375.363	190.045	-0.981944	0.0741164	0.394424	no
clementina_scaffold_1:6202291-6204744	q1	q2	392.647	375.047	-0.0661634	0.702384	0.85285	no
clementina_scaffold_1:6208587-6211130	q1	q2	507.314	242.324	-106594	0.382908	0.679372	no
clementina_scaffold_1:6212984-6215093	q1	q2	124.464	59.653	-106106	0.252324	0.61394	no
clementina_scaffold_1:6215622-6217757	q1	q2	934.111	330.899	-14972	0.032088	0.259488	no
clementina_scaffold_1:6217939-6220647	q1	q2	589.719	216.054	-144863	0.000196991	0.0123276	yes
clementina_scaffold_1:6221289-6223745	q1	q2	528.751	528.586	-0.000450097	0.998244	0.999567	no
clementina_scaffold_1:6244122-6245377	q1	q2	113.859	467.989	-12827	0.0531836	0.336112	no
clementina_scaffold_1:6245918-6247390	q1	q2	182.392	153.497	-0.24884	0.578957	0.781596	no
clementina_scaffold_1:6247822-6249949	q1	q2	420.006	387.493	-0.116242	0.664236	0.830886	no
clementina_scaffold_1:6315843-6317259	q1	q2	16.976	50.033	-176254	0.0268095	0.234585	no
clementina_scaffold_1:6317437-6318593	q1	q2	163.752	456.774	-184196	0.0321386	0.259746	no
clementina_scaffold_1:6318769-6323759	q1	q2	79.317	656.307	-0.273258	0.14671	0.522595	no
clementina_scaffold_1:6329008-6329658	q1	q2	29.555	137.732	-110154	0.150938	0.525926	no
clementina_scaffold_1:6331555-6334892	q1	q2	282.947	449.898	0.669068	0.00581221	0.100695	no
clementina_scaffold_1:6454543-6456697	q1	q2	168.738	107.027	-0.656808	0.0411771	0.29489	no
clementina_scaffold_1:6569099-6570377	q1	q2	144.298	492.386	-155119	0.18789	0.567075	no
clementina_scaffold_1:6570466-6572092	q1	q2	523.936	398.993	-0.393028	0.144121	0.519115	no
clementina_scaffold_1:6572276-6573336	q1	q2	559.482	68.889	0.300183	0.221096	0.595462	no
clementina_scaffold_1:6620855-6623509	q1	q2	224.824	394.511	0.81127	0.00334276	1.29757	yes
clementina_scaffold_1:6757781-6759035	q1	q2	489.522	101.249	104846	0.00174603	0.0499633	yes
clementina_scaffold_1:6798443-6799575	q1	q2	165.844	221.061	0.414618	0.279438	0.635414	no
clementina_scaffold_1:6805602-6806890	q1	q2	869.042	736.326	-0.239082	0.571509	0.776586	no
clementina_scaffold_1:6820525-6821953	q1	q2	232.848	98.965	208753	0.140752	0.51326	no
clementina_scaffold_1:6834700-6836254	q1	q2	141.398	92.722	-0.608774	0.0612999	0.361029	no
clementina_scaffold_1:6837226-6840210	q1	q2	48.321	339.015	-0.511301	0.0407588	0.292912	no
clementina_scaffold_1:6849565-6851015	q1	q2	112.776	148.574	0.397728	0.248076	0.613092	no
clementina_scaffold_1:6859692-6860773	q1	q2	559.041	195.507	-151573	0.0867971	0.421919	no
clementina_scaffold_1:6885156-6889107	q1	q2	270.789	230.075	-0.235066	0.357023	0.668486	no
clementina_scaffold_1:6903920-6904938	q1	q2	657.249	101.098	0.621243	0.305941	0.64368	no
clementina_scaffold_1:6904997-6905738	q1	q2	862.529	152.702	0.824077	0.113027	0.472647	no
clementina_scaffold_1:6919073-6921932	q1	q2	272.805	120.763	214623	0.000172358	0.0110706	yes
clementina_scaffold_1:6932200-6932497	q1	q2	309.623	184.101	257191	0.332847	0.658078	no
clementina_scaffold_1:6935275-6939152	q1	q2	261.272	294.839	0.174372	0.260466	0.620337	no
clementina_scaffold_1:7291298-7293001	q1	q2	110.175	18.512	0.748659	0.128656	0.499698	no
clementina_scaffold_1:7356962-7359338	q1	q2	195.966	169.913	-0.205803	0.561838	0.77004	no
clementina_scaffold_1:7360870-7367858	q1	q2	68.376	474.989	-0.525596	0.06608	0.374183	no
clementina_scaffold_1:7375702-7377545	q1	q2	405.219	610.058	0.590245	0.0136309	0.160692	no
clementina_scaffold_1:7383506-7386510	q1	q2	159.195	141.222	-0.172832	0.227453	0.602521	no
clementina_scaffold_1:7402189-7404386	q1	q2	217.765	835.978	-138123	0.0014252	0.0430356	yes
clementina_scaffold_1:7404505-7406466	q1	q2	657.022	505.686	-0.377699	0.229849	0.604517	no
clementina_scaffold_1:7432607-7437819	q1	q2	208.041	154.303	-0.4311	9.44894	0.00731446	yes
clementina_scaffold_1:7439081-7442015	q1	q2	515.762	288.055	-0.840363	0.00124772	0.04008	yes
clementina_scaffold_1:7442171-7444650	q1	q2	757.474	774.157	0.0314304	0.887661	0.948577	no
clementina_scaffold_1:7445346-7450688	q1	q2	261.843	173.268	-0.595702	0.00243225	0.10179	yes
clementina_scaffold_1:7458211-7459900	q1	q2	237.738	745.159	-167375	0.00516967	0.0961779	no
clementina_scaffold_1:7459969-7461012	q1	q2	904.628	134.965	0.577194	0.314066	0.647974	no
clementina_scaffold_1:7624718-7625230	q1	q2	899.184	417.285	-110758	0.334187	0.658748	no
clementina_scaffold_1:7660925-7662431	q1	q2	119.677	546.898	-11298	0.0783258	0.404513	no
clementina_scaffold_1:7711802-7712183	q1	q2	771.041	333.457	-120931	0.305995	0.64368	no
clementina_scaffold_1:7764491-7765139	q1	q2	140.301	107.334	-0.386415	0.424433	0.69769	no
clementina_scaffold_1:7771597-7772118	q1	q2	133.845	151.186	0.175766	0.839093	0.926583	no
clementina_scaffold_1:7772201-7772507	q1	q2	112.916	202.873	0.845332	0.259441	0.619605	no
clementina_scaffold_1:7786623-7787384	q1	q2	147.696	126.322	-0.225525	0.620604	0.807275	no
clementina_scaffold_1:7798554-7800120	q1	q2	593.854	518.907	-0.194632	0.403088	0.690982	no
clementina_scaffold_1:7822449-7823838	q1	q2	531.676	559.894	0.0746054	0.722112	0.864559	no
clementina_scaffold_1:7826509-7829143	q1	q2	327.787	237.544	-0.464564	0.161098	0.538074	no
clementina_scaffold_1:7829316-7831295	q1	q2	255.282	224.648	-0.184425	0.717912	0.861996	no
clementina_scaffold_1:7831331-7832471	q1	q2	40.426	301.911	-0.42116	0.290292	0.637734	no
clementina_scaffold_1:7853830-7855122	q1	q2	123.721	136.304	0.139744	0.689481	0.846918	no
clementina_scaffold_1:7886146-7887121	q1	q2	675.209	839.454	0.314117	0.806344	0.910304	no
clementina_scaffold_1:7929006-7932596	q1	q2	547.043	549.753	0.00712962	0.964355	0.987508	no
clementina_scaffold_1:8058758-8060034	q1	q2	114.978	128.304	0.158214	0.698963	0.850987	no
clementina_scaffold_1:8107852-8108777	q1	q2	226.918	106.975	-10849	0.088505	0.425129	no
clementina_scaffold_1:8135026-8136277	q1	q2	169.829	869.218	-0.966292	0.30043	0.641719	no
clementina_scaffold_1:8136682-8138018	q1	q2	427.889	398.571	-0.1024	0.705314	0.854527	no
clementina_scaffold_1:8183266-8185111	q1	q2	169.484	130.889	-0.37281	0.137157	0.50874	no
clementina_scaffold_1:8190723-8194128	q1	q2	48.212	472.206	-0.0299775	0.92741	0.970227	no
clementina_scaffold_1:8201967-8202665	q1	q2	141.221	0.00668	-108003	0.0816962	0.410997	no
clementina_scaffold_1:8202817-8204586	q1	q2	41.275	520.879	0.335679	0.144955	0.520223	no
clementina_scaffold_1:8205876-8208885	q1	q2	15.773	192.747	0.289258	0.333644	0.658381	no
clementina_scaffold_1:8209414-8212362	q1	q2	433.907	457.644	0.0768378	0.672409	0.835606	no
clementina_scaffold_1:8214890-8216458	q1	q2	131.943	165.307	0.325233	0.486645	0.733436	no
clementina_scaffold_1:8230771-8231508	q1	q2	882.994	524.413	-0.7517	0.290962	0.637734	no
clementina_scaffold_1:8241754-8243341	q1	q2	205.817	164.243	-0.325528	0.405119	0.691342	no
clementina_scaffold_1:8247569-8250182	q1	q2	61.916	612.953	-0.0145347	0.942697	0.977567	no
clementina_scaffold_1:8265150-8268126	q1	q2	638.651	410.891	-0.636271	0.00931678	0.128645	no
clementina_scaffold_1:8270891-8273567	q1	q2	292.749	349.919	0.257356	0.525271	0.752267	no
clementina_scaffold_1:8284930-8286800	q1	q2	105.225	627.131	-0.746634	0.0893443	0.426712	no
clementina_scaffold_1:8287398-8287842	q1	q2	843.145	646.114	-0.383993	0.629428	0.812737	no
clementina_scaffold_1:8287977-8288954	q1	q2	257.761	274.385	0.0901687	0.764695	0.886419	no
clementina_scaffold_1:8290242-8293248	q1	q2	241.577	303.209	0.327825	0.362401	0.668541	no
clementina_scaffold_1:8326906-8327714	q1	q2	13.254	109.691	-0.272986	0.599372	0.793161	no
clementina_scaffold_1:8338419-8339467	q1	q2	193.128	190.874	-0.0169392	0.964751	0.987731	no
clementina_scaffold_1:8397929-8398516	q1	q2	759.417	750.506	-0.0170272	0.984831	0.996336	no
clementina_scaffold_1:8413298-8417878	q1	q2	313.952	425.809	0.439664	0.0901006	0.428794	no
clementina_scaffold_1:8434722-8438168	q1	q2	600.999	105.965	0.818157	0.0022374	0.0585793	no
clementina_scaffold_1:8460499-8461731	q1	q2	192.384	257.347	-29022	0.000539983	0.0239056	yes
clementina_scaffold_1:8461794-8468318	q1	q2	51.951	426.105	-0.285942	0.189288	0.568627	no
clementina_scaffold_1:8479913-8481684	q1	q2	218.124	189.123	-0.205822	0.538305	0.756749	no
clementina_scaffold_1:8502006-8503096	q1	q2	870.697	237.677	-187317	0.0312823	0.256191	no
clementina_scaffold_1:8503353-8505293	q1	q2	156.876	154.941	-0.017906	0.949229	0.980605	no
clementina_scaffold_1:8513565-8514284	q1	q2	682.304	138.764	-229778	0.215452	0.591005	no
clementina_scaffold_1:8517050-8518784	q1	q2	161.407	15.331	-0.0742521	0.868326	0.940942	no
clementina_scaffold_1:8533999-8535033	q1	q2	133.296	120.442	-0.146302	0.772798	0.891875	no
clementina_scaffold_1:8535510-8537878	q1	q2	164.586	189.013	0.199643	0.45642	0.716469	no
clementina_scaffold_1:8640788-8643213	q1	q2	401.669	393.389	-0.030048	0.923606	0.968005	no
clementina_scaffold_1:8714975-8719209	q1	q2	439.698	347.926	-0.337734	0.16412	0.542542	no
clementina_scaffold_1:8753735-8755727	q1	q2	151.146	685.336	-114106	0.0152583	0.170852	no
clementina_scaffold_1:8761355-8764101	q1	q2	143.824	684.008	-107222	0.000349787	0.0182982	yes
clementina_scaffold_1:8769438-8771220	q1	q2	572.253	0.000751096	-292958	0.266263	0.626265	no
clementina_scaffold_1:8772194-8776749	q1	q2	334.272	290.908	-0.20046	0.33381	0.658381	no
clementina_scaffold_1:8777752-8779549	q1	q2	513.969	278.779	-0.882561	0.0822972	0.412108	no
clementina_scaffold_1:8779643-8782481	q1	q2	208.146	199.141	-0.0638099	0.795015	0.904306	no
clementina_scaffold_1:8855852-8857918	q1	q2	559.329	661.798	0.242692	0.28849	0.63746	no
clementina_scaffold_1:8858189-8862230	q1	q2	551.279	515.624	-0.0964628	0.630471	0.813525	no
clementina_scaffold_1:8867877-8870409	q1	q2	178.077	978.747	-0.863492	0.0101863	0.135168	no
clementina_scaffold_1:8871051-8874239	q1	q2	423.301	368.812	-0.198798	0.380137	0.677746	no
clementina_scaffold_1:8874652-8878513	q1	q2	377.407	397.208	0.0737757	0.795137	0.904368	no
clementina_scaffold_1:8879576-8880985	q1	q2	286.096	114.088	-132635	0.0424378	0.29975	no
clementina_scaffold_1:8881122-8884013	q1	q2	479.058	487.955	0.0265469	0.904382	0.957103	no
clementina_scaffold_1:8887841-8891014	q1	q2	774.369	507.289	-0.610214	0.0336876	0.266235	no
clementina_scaffold_1:8915005-8917010	q1	q2	222.059	257.813	0.215381	0.44502	0.708899	no
clementina_scaffold_1:8921943-8924389	q1	q2	14.973	182.222	0.283335	0.442139	0.707367	no
clementina_scaffold_1:8925813-8927241	q1	q2	396.626	484.588	0.288981	0.220132	0.594578	no
clementina_scaffold_1:8952491-8959342	q1	q2	115.007	130.723	0.18479	0.226387	0.601622	no
clementina_scaffold_1:9023532-9024783	q1	q2	108.936	493.724	-11417	0.00918589	0.127762	no
clementina_scaffold_1:9025014-9025668	q1	q2	148.129	146.984	-0.0111961	0.982423	0.995094	no
clementina_scaffold_1:9116473-9118816	q1	q2	48.993	409.769	-0.257765	0.282789	0.636472	no
clementina_scaffold_1:9159458-9163155	q1	q2	175.971	259.645	0.561204	0.213968	0.589873	no
clementina_scaffold_1:9164240-9166021	q1	q2	284.227	263.269	-0.110506	0.677935	0.83894	no
clementina_scaffold_1:9327809-9332270	q1	q2	803.367	397.499	-101511	0.0646351	0.370951	no
clementina_scaffold_1:9332399-9334731	q1	q2	383.094	344.529	-3475	0.0000454175	0.0300536	yes
clementina_scaffold_1:9335028-9337299	q1	q2	599.229	573.627	-0.0629927	0.770591	0.890479	no
clementina_scaffold_1:9341799-9344551	q1	q2	374.504	312.473	-0.26125	0.19412	0.574319	no
clementina_scaffold_1:9348729-9353740	q1	q2	202.265	192.445	-0.0718017	0.66939	0.83402	no
clementina_scaffold_1:9383047-9389856	q1	q2	203.168	137.498	-0.563268	0.00400562	0.0829108	no
clementina_scaffold_1:9392695-9393236	q1	q2	814.906	31.678	-136316	0.249153	0.613092	no
clementina_scaffold_1:9393413-9394896	q1	q2	223.574	227.869	0.0274512	0.929039	0.9714	no
clementina_scaffold_1:9425736-9427492	q1	q2	163.951	300.936	0.876189	0.246226	0.611974	no
clementina_scaffold_1:9441758-9442807	q1	q2	76.753	989.817	0.366939	0.520495	0.751692	no
clementina_scaffold_1:9464252-9468344	q1	q2	542.082	441.619	-0.295706	0.174124	0.553623	no
clementina_scaffold_1:9510251-9513323	q1	q2	322.698	248.815	-0.375108	0.0161944	0.17697	no
clementina_scaffold_1:9513551-9516389	q1	q2	847.742	488.688	-0.794713	0.000194821	0.0122491	yes
clementina_scaffold_1:9538763-9541250	q1	q2	126.175	119.101	-0.0832365	0.811616	0.913183	no
clementina_scaffold_1:9566122-9568305	q1	q2	24.561	222.061	-0.145417	0.552578	0.763581	no
clementina_scaffold_1:9630268-9634511	q1	q2	279.188	181.205	-0.623619	0.00584284	0.100957	no
clementina_scaffold_1:9644279-9647912	q1	q2	118.616	296.197	-200166	2.18771	0.00252568	yes
clementina_scaffold_1:9650637-9652228	q1	q2	212.935	413.118	-236579	0.248514	0.000446725	yes
clementina_scaffold_1:9652340-9659929	q1	q2	175.145	155.743	-0.169387	0.203262	0.5802	no
clementina_scaffold_1:9667860-9669519	q1	q2	83.909	115.205	0.457306	0.550466	0.762183	no
clementina_scaffold_1:9669588-9669947	q1	q2	166.531	102.121	-0.705508	0.343423	0.665932	no
clementina_scaffold_1:9670154-9672824	q1	q2	521.074	652.275	0.323993	0.281736	0.636264	no
clementina_scaffold_1:9688460-9689478	q1	q2	222.308	211.503	-0.0718836	0.847287	0.930491	no
clementina_scaffold_1:9689748-9690998	q1	q2	371.932	299.907	-0.310525	0.350244	0.667239	no
clementina_scaffold_1:9692272-9698444	q1	q2	625.198	664.405	0.0877494	0.628207	0.811992	no
clementina_scaffold_1:9742193-9743273	q1	q2	192.254	136.601	-0.493049	0.218849	0.593899	no
clementina_scaffold_1:9743359-9744712	q1	q2	695.693	467.675	-0.572943	0.0293474	0.246877	no
clementina_scaffold_1:9745025-9746986	q1	q2	125.754	112.559	-0.159921	0.461596	0.719602	no
clementina_scaffold_1:9749525-9751094	q1	q2	195.274	175.235	-0.15621	0.609943	0.800074	no
clementina_scaffold_1:9753491-9754506	q1	q2	123.665	556.058	21688	0.246097	0.611965	no
clementina_scaffold_1:9768249-9769560	q1	q2	778.685	109.365	0.49004	0.383209	0.679591	no
clementina_scaffold_1:9779620-9784323	q1	q2	805.612	828.092	0.0397052	0.752376	0.879562	no
clementina_scaffold_1:9791384-9795485	q1	q2	425.639	0.43093	0.0178224	0.882004	0.946003	no
clementina_scaffold_1:9804490-9805359	q1	q2	81.008	836.477	0.0462616	0.921788	0.967065	no
clementina_scaffold_1:9817230-9818224	q1	q2	886.017	335.522	-140093	0.0861761	0.420656	no
clementina_scaffold_1:9818435-9819162	q1	q2	91.999	861.028	-0.0955583	0.870048	0.94168	no
clementina_scaffold_1:9828994-9830348	q1	q2	476.426	105.354	114492	0.00584621	0.100957	no
clementina_scaffold_1:9913738-9914776	q1	q2	565.027	182.229	-163257	0.254746	0.616484	no
clementina_scaffold_1:9914869-9916853	q1	q2	120.988	971.925	-0.315948	0.439615	0.706473	no
clementina_scaffold_1:9922650-9923181	q1	q2	982.571	426.285	-120474	0.144511	0.519713	no
clementina_scaffold_1:9923663-9925660	q1	q2	236.739	112.171	-10776	0.0112677	0.144192	no
clementina_scaffold_1:9925728-9929216	q1	q2	577.977	60.007	0.0541202	0.745044	0.876342	no
clementina_scaffold_1:9942486-9943896	q1	q2	179.893	208.462	0.212646	0.450177	0.71157	no
clementina_scaffold_1:9994580-9997212	q1	q2	112.593	941.085	-0.258719	0.523234	0.752233	no
clementina_scaffold_1:10005274-10007801	q1	q2	278.733	287.731	0.0458411	0.884157	0.947402	no
clementina_scaffold_1:10029099-10030080	q1	q2	298.904	0.0274	-0.125509	0.747268	0.877079	no
clementina_scaffold_1:10047075-10047976	q1	q2	798.619	479.355	-0.736414	0.244435	0.610124	no
clementina_scaffold_1:10049634-10051605	q1	q2	789.247	760.059	-0.054365	0.789178	0.901187	no
clementina_scaffold_1:10064123-10065711	q1	q2	657.025	295.616	-115222	0.202405	0.580085	no
clementina_scaffold_1:10088803-10093549	q1	q2	132.333	142.588	0.107687	0.550309	0.762182	no
clementina_scaffold_1:10103271-10105305	q1	q2	322.572	166.883	-0.95078	0.308256	0.645096	no
clementina_scaffold_1:10107507-10109644	q1	q2	542.908	466.913	-0.217555	0.353846	0.667239	no
clementina_scaffold_1:10109960-10110891	q1	q2	849.319	330.316	-136246	0.0386862	0.284506	no
clementina_scaffold_1:10112218-10113131	q1	q2	984.799	386.312	-135006	0.135278	0.507747	no
clementina_scaffold_1:10148631-10150341	q1	q2	361.627	309.698	-0.223641	0.278377	0.635367	no
clementina_scaffold_1:10188973-10191049	q1	q2	111.978	209.744	0.905413	0.0495462	0.324008	no
clementina_scaffold_1:10202799-10203458	q1	q2	355.696	107.963	160181	0.0497648	0.324533	no
clementina_scaffold_1:10221685-10224418	q1	q2	464.946	54.667	0.233608	0.393512	0.685936	no
clementina_scaffold_1:10224993-10228225	q1	q2	323.394	415.877	0.362866	0.219668	0.594224	no
clementina_scaffold_1:10249370-10253824	q1	q2	137.685	431.491	-167397	0.00191208	0.0530724	no
clementina_scaffold_1:10253900-10254628	q1	q2	94.867	295.759	-168149	0.247065	0.612421	no
clementina_scaffold_1:10255646-10255910	q1	q2	211.947	557.686	-192618	0.175812	0.554909	no
clementina_scaffold_1:10256845-10260255	q1	q2	49.359	58.655	0.24894	0.64759	0.819825	no
clementina_scaffold_1:10260597-10261684	q1	q2	442.792	588.188	0.409646	0.0979762	0.446184	no
clementina_scaffold_1:10309087-10310247	q1	q2	131.932	134.208	0.0246738	0.947881	0.979839	no
clementina_scaffold_1:10330359-10333374	q1	q2	138.531	119.727	-0.210455	0.283669	0.636472	no
clementina_scaffold_1:10338248-10339727	q1	q2	30.393	882.106	153721	0.197712	0.577958	no
clementina_scaffold_1:10339906-10340768	q1	q2	512.136	907.913	0.826028	0.2294	0.604214	no
clementina_scaffold_1:10341353-10342175	q1	q2	118.088	188.982	0.678384	0.120895	0.486465	no
clementina_scaffold_1:10351141-10354845	q1	q2	203.272	230.459	0.181098	0.512969	0.747254	no
clementina_scaffold_1:10357324-10359235	q1	q2	687.855	162.913	-2078	0.141839	0.514972	no
clementina_scaffold_1:10367820-10370019	q1	q2	115.459	717.712	-0.685901	0.0383993	0.283018	no
clementina_scaffold_1:10379185-10379841	q1	q2	335.628	799.889	125294	0.17171	0.550677	no
clementina_scaffold_1:10400512-10401529	q1	q2	697.604	728.708	0.0629321	0.89619	0.952522	no
clementina_scaffold_1:10459804-10460289	q1	q2	103.014	420.553	-129249	0.149549	0.525106	no
clementina_scaffold_1:10490466-10492003	q1	q2	146.627	191.301	0.383695	0.166472	0.544287	no
clementina_scaffold_1:10519635-10520617	q1	q2	651.651	219.742	-156829	0.074738	0.396212	no
clementina_scaffold_1:10520865-10526812	q1	q2	222.314	217.951	-0.0285957	0.931635	0.972464	no
clementina_scaffold_1:10540866-10541405	q1	q2	750.752	0	-1.79769e+308	0.00921106	0.127762	no
clementina_scaffold_1:10543345-10546285	q1	q2	466.028	472.378	0.0195233	0.923272	0.967901	no
clementina_scaffold_1:10547099-10548271	q1	q2	753.008	405.204	-0.894014	0.110454	0.467434	no
clementina_scaffold_1:10549197-10552256	q1	q2	318.328	365.013	0.197436	0.407074	0.691342	no
clementina_scaffold_1:10590656-10592612	q1	q2	90.137	11.461	0.34654	0.421904	0.695829	no
clementina_scaffold_1:10592911-10595754	q1	q2	210.063	305.851	0.542011	0.130906	0.50215	no
clementina_scaffold_1:10614235-10617596	q1	q2	301.796	657.544	112351	0.0671205	0.37657	no
clementina_scaffold_1:10645331-10646842	q1	q2	109.783	0.10157	-0.112169	0.606217	0.798197	no
clementina_scaffold_1:10660209-10663042	q1	q2	340.991	34.532	0.0182006	0.934605	0.97394	no
clementina_scaffold_1:10711774-10714941	q1	q2	210.375	204.318	-0.0421484	0.895595	0.952306	no
clementina_scaffold_1:10741185-10747829	q1	q2	15.497	221.208	0.513413	0.148297	0.524008	no
clementina_scaffold_1:10757562-10759176	q1	q2	119.647	172.231	0.525559	0.284941	0.636982	no
clementina_scaffold_1:10759409-10761081	q1	q2	169.581	210.459	0.311567	0.404395	0.691342	no
clementina_scaffold_1:10831616-10834781	q1	q2	568.992	425.409	-0.419558	0.070306	0.384223	no
clementina_scaffold_1:10839512-10840543	q1	q2	14.644	746.499	-0.972101	0.297534	0.639432	no
clementina_scaffold_1:10840798-10841890	q1	q2	129.923	626.583	-105208	0.0574991	0.350411	no
clementina_scaffold_1:10842197-10844036	q1	q2	256.796	263.356	0.0363915	0.924264	0.968373	no
clementina_scaffold_1:10847314-10847993	q1	q2	10.063	19.973	-233294	0.0958777	0.442769	no
clementina_scaffold_1:10848161-10849129	q1	q2	595.222	207.829	-151803	0.197503	0.577958	no
clementina_scaffold_1:10860989-10865877	q1	q2	265.312	217.089	-0.289407	0.227257	0.60248	no
clementina_scaffold_1:10881375-10883951	q1	q2	301.381	381.537	0.340234	0.257848	0.618639	no
clementina_scaffold_1:10913934-10918790	q1	q2	722.974	51.912	-0.477874	0.0264084	0.233124	no
clementina_scaffold_1:10935360-10936263	q1	q2	19.928	951.232	-106693	0.314647	0.648041	no
clementina_scaffold_1:10936498-10938317	q1	q2	294.016	248.542	-0.242407	0.567365	0.774295	no
clementina_scaffold_1:10955919-10957443	q1	q2	421.807	0.000788568	-241927	0.0330539	0.263173	no
clementina_scaffold_1:10958109-10965150	q1	q2	171.456	128.113	-0.420425	0.0750271	0.397079	no
clementina_scaffold_1:11032645-11033732	q1	q2	110.174	957.029	-0.203151	0.68803	0.845951	no
clementina_scaffold_1:11034594-11036542	q1	q2	488.824	523.768	0.099613	0.624095	0.809881	no
clementina_scaffold_1:11048278-11050421	q1	q2	220.154	258.793	0.233286	0.334698	0.659351	no
clementina_scaffold_1:11062755-11065336	q1	q2	353.794	446.074	0.334375	0.0432733	0.302857	no
clementina_scaffold_1:11066302-11072197	q1	q2	147.041	973.627	-0.594776	0.00211993	0.0566044	no
clementina_scaffold_1:11075036-11077906	q1	q2	245.193	310.441	0.3404	0.106518	0.459193	no
clementina_scaffold_1:11098467-11099384	q1	q2	783.105	106.987	0.450151	0.385419	0.681481	no
clementina_scaffold_1:11099900-11101560	q1	q2	228.969	288.757	0.334705	0.238962	0.608251	no
clementina_scaffold_1:11121687-11124839	q1	q2	216.039	507.297	-209039	0.000292445	0.0162171	yes
clementina_scaffold_1:11125050-11128577	q1	q2	300.829	315.599	0.0691513	0.736131	0.870899	no
clementina_scaffold_1:11168217-11170566	q1	q2	508.604	284.479	-0.838218	0.0355362	0.272879	no
clementina_scaffold_1:11175779-11178640	q1	q2	162.044	189.478	0.225651	0.621004	0.807521	no
clementina_scaffold_1:11185436-11187944	q1	q2	294.743	236.253	-0.319124	0.00684666	0.110871	no
clementina_scaffold_1:11188519-11189060	q1	q2	808.109	375.788	-110463	0.35973	0.668486	no
clementina_scaffold_1:11189644-11190049	q1	q2	999.073	705.535	-0.501873	0.539924	0.756749	no
clementina_scaffold_1:11190956-11191253	q1	q2	313.561	316.602	0.0139263	0.978639	0.993671	no
clementina_scaffold_1:11191444-11193034	q1	q2	480.291	527.123	0.134231	0.627777	0.811674	no
clementina_scaffold_1:11229717-11230814	q1	q2	120.969	550.763	-113514	0.171005	0.549804	no
clementina_scaffold_1:11231196-11233544	q1	q2	160.644	186.244	0.213321	0.561925	0.770088	no
clementina_scaffold_1:11262845-11265724	q1	q2	487.296	0.05205	0.0950988	0.678178	0.839005	no
clementina_scaffold_1:11293527-11295896	q1	q2	788.036	820.689	0.0585744	0.783411	0.898102	no
clementina_scaffold_1:11301224-11303716	q1	q2	481.935	533.853	0.147604	0.487343	0.734139	no
clementina_scaffold_1:11335074-11336347	q1	q2	222.908	204.572	-0.123839	0.736504	0.871133	no
clementina_scaffold_1:11344034-11345620	q1	q2	117.377	858.764	-0.450819	0.464943	0.721204	no
clementina_scaffold_1:11345709-11350584	q1	q2	547.819	434.249	-0.335175	0.183142	0.562983	no
clementina_scaffold_1:11353001-11354200	q1	q2	142.704	172.676	0.275041	0.492605	0.736803	no
clementina_scaffold_1:11386302-11390442	q1	q2	635.727	498.846	-0.349813	0.105201	0.457669	no
clementina_scaffold_1:11420609-11421052	q1	q2	154.913	254.755	0.717651	0.0984696	0.446598	no
clementina_scaffold_1:11421866-11423290	q1	q2	327.732	348.709	0.0895101	0.780102	0.896595	no
clementina_scaffold_1:11440246-11441722	q1	q2	122.917	165.357	0.427902	0.0113185	0.144704	no
clementina_scaffold_1:11469428-11470234	q1	q2	861.131	16.296	-240172	0.194369	0.574369	no
clementina_scaffold_1:11475253-11477498	q1	q2	203.544	336.537	0.725427	0.0481841	0.319289	no
clementina_scaffold_1:11546017-11546897	q1	q2	376.456	138.675	-144077	0.325584	0.656532	no
clementina_scaffold_1:11547384-11549324	q1	q2	770.432	716.071	-0.105565	0.542413	0.757021	no
clementina_scaffold_1:11552854-11553755	q1	q2	149.881	150.206	0.00312257	0.994242	0.998944	no
clementina_scaffold_1:11586851-11589688	q1	q2	266.251	133.331	-0.997777	0.0435022	0.303202	no
clementina_scaffold_1:11589800-11590403	q1	q2	153.195	114.982	-0.41396	0.537207	0.756749	no
clementina_scaffold_1:11595402-11596837	q1	q2	790.569	532.003	-0.571455	0.219069	0.594171	no
clementina_scaffold_1:11617129-11622297	q1	q2	803.606	506.007	-0.667331	2.16498	0.00252117	yes
clementina_scaffold_1:11623353-11626442	q1	q2	297.361	378.486	0.348023	0.115291	0.476685	no
clementina_scaffold_1:11691650-11694817	q1	q2	455.643	569.824	0.322613	0.0746124	0.396025	no
clementina_scaffold_1:11700208-11700671	q1	q2	67.812	453.467	-0.580543	0.510687	0.746521	no
clementina_scaffold_1:11702087-11703259	q1	q2	151.426	12.023	-0.332813	0.462992	0.720465	no
clementina_scaffold_1:11843259-11848856	q1	q2	122.335	981.241	-0.318162	0.011665	0.147306	no
clementina_scaffold_1:11850133-11852042	q1	q2	195.762	181.574	-0.108548	0.786932	0.899821	no
clementina_scaffold_1:11864964-11869935	q1	q2	181.132	165.737	-0.12815	0.555869	0.765892	no
clementina_scaffold_1:11870524-11873378	q1	q2	124.826	112.357	-0.151827	0.417995	0.693561	no
clementina_scaffold_1:11879191-11882073	q1	q2	878.405	937.966	0.0946493	0.664364	0.830928	no
clementina_scaffold_1:11924864-11925754	q1	q2	755.755	83.382	0.141817	0.823981	0.919563	no
clementina_scaffold_1:11944212-11944929	q1	q2	58.264	374.441	-0.637865	0.401427	0.690012	no
clementina_scaffold_1:11945815-11946776	q1	q2	497.293	11.688	123286	0.0861975	0.420684	no
clementina_scaffold_1:11947157-11948386	q1	q2	719.645	164.553	11932	0.166094	0.543847	no
clementina_scaffold_1:11967516-11970438	q1	q2	322.462	474.813	0.558231	0.0118811	0.148695	no
clementina_scaffold_1:11975221-11976017	q1	q2	582.941	576.891	-0.0150515	0.978317	0.993522	no
clementina_scaffold_1:11997986-12000823	q1	q2	523.129	450.547	-0.21549	0.316352	0.649136	no
clementina_scaffold_1:12066339-12067220	q1	q2	221.749	162.024	-0.45272	0.288175	0.63746	no
clementina_scaffold_1:12067556-12070654	q1	q2	167.374	143.569	-0.221329	0.577493	0.781033	no
clementina_scaffold_1:12070908-12073210	q1	q2	541.209	684.825	0.33955	0.184015	0.563159	no
clementina_scaffold_1:12112648-12116573	q1	q2	891.524	858.468	-0.0545095	0.678588	0.839236	no
clementina_scaffold_1:12139790-12141533	q1	q2	787.578	128.863	0.710347	0.149348	0.524861	no
clementina_scaffold_1:12141613-12142451	q1	q2	87.833	10.085	0.199379	0.744844	0.876264	no
clementina_scaffold_1:12161890-12163022	q1	q2	851.904	131.279	0.623874	0.203338	0.5802	no
clementina_scaffold_1:12168298-12169346	q1	q2	34.059	568.264	0.738527	0.00336092	0.0755191	no
clementina_scaffold_1:12191729-12192413	q1	q2	110.289	351.191	-165096	0.0260245	0.231742	no
clementina_scaffold_1:12192510-12193512	q1	q2	808.023	752.408	-0.102881	0.872887	0.94287	no
clementina_scaffold_1:12193569-12196184	q1	q2	413.399	549.652	0.410985	0.0325054	0.260979	no
clementina_scaffold_1:12220894-12222537	q1	q2	366.642	182.632	-100544	0.000251966	0.0143928	yes
clementina_scaffold_1:12222650-12227384	q1	q2	122.434	139.574	0.189032	0.258769	0.619014	no
clementina_scaffold_1:12265374-12268119	q1	q2	209.889	199.183	-0.0755309	0.74727	0.877079	no
clementina_scaffold_1:12270597-12272620	q1	q2	191.263	253.506	0.40646	0.207563	0.584085	no
clementina_scaffold_1:12333409-12334254	q1	q2	938.196	517.517	-0.858283	0.190951	0.571042	no
clementina_scaffold_1:12334703-12336235	q1	q2	201.401	121.713	-0.726581	0.341077	0.665121	no
clementina_scaffold_1:12337136-12338540	q1	q2	0.02386	197.138	-0.275393	0.414142	0.693561	no
clementina_scaffold_1:12347655-12352514	q1	q2	272.431	251.196	-0.117081	0.633637	0.814124	no
clementina_scaffold_1:12353595-12354392	q1	q2	240.633	233.904	-0.0409142	0.931288	0.972263	no
clementina_scaffold_1:12354513-12356056	q1	q2	32.059	497.092	0.632783	0.0182811	0.189154	no
clementina_scaffold_1:12372254-12373162	q1	q2	902.423	129.472	0.520766	0.392266	0.685936	no
clementina_scaffold_1:12383105-12385694	q1	q2	212.136	269.733	0.346544	0.382678	0.67928	no
clementina_scaffold_1:12405141-12407594	q1	q2	382.181	407.879	0.0938827	0.651105	0.822303	no
clementina_scaffold_1:12446808-12450184	q1	q2	202.406	266.058	0.394492	0.203107	0.580177	no
clementina_scaffold_1:12471838-12477255	q1	q2	520.503	492.421	-0.0800125	0.658603	0.82726	no
clementina_scaffold_1:12502038-12502905	q1	q2	199.681	0.19866	-0.00739309	0.958034	0.98465	no
clementina_scaffold_1:12505527-12507313	q1	q2	189.111	292.831	0.630839	0.0544483	0.340052	no
clementina_scaffold_1:12511537-12512680	q1	q2	265.515	273.938	0.0450532	0.898207	0.953531	no
clementina_scaffold_1:12513449-12514662	q1	q2	152.829	173.445	0.182561	0.395426	0.685936	no
clementina_scaffold_1:12596746-12597930	q1	q2	105.813	110.844	0.0670137	0.8814	0.945708	no
clementina_scaffold_1:12634093-12634876	q1	q2	759.144	230.001	-172273	0.13749	0.508923	no
clementina_scaffold_1:12645187-12651402	q1	q2	303.538	339.236	0.160412	0.390547	0.684896	no
clementina_scaffold_1:12675794-12679802	q1	q2	269.408	202.315	-0.41319	0.064726	0.370958	no
clementina_scaffold_1:12685915-12688237	q1	q2	140.547	222.402	0.662117	0.103398	0.454371	no
clementina_scaffold_1:12728398-12729010	q1	q2	100.948	903.895	-0.159387	0.7682	0.888824	no
clementina_scaffold_1:12764310-12766770	q1	q2	294.236	440.024	0.58061	0.0176154	0.185753	no
clementina_scaffold_1:12768094-12770332	q1	q2	710.751	753.465	0.084195	0.709716	0.857615	no
clementina_scaffold_1:12783703-12784025	q1	q2	87.387	255.414	-177458	0.347253	0.667239	no
clementina_scaffold_1:12785587-12788267	q1	q2	338.883	303.986	-0.156782	0.593575	0.789221	no
clementina_scaffold_1:12794171-12796831	q1	q2	968.452	990.345	0.0322503	0.859713	0.937303	no
clementina_scaffold_1:12812537-12814366	q1	q2	250.569	236.667	-0.0823547	0.807837	0.911205	no
clementina_scaffold_1:12814588-12815279	q1	q2	164.105	237.876	0.535591	0.489348	0.735794	no
clementina_scaffold_1:12823627-12824929	q1	q2	959.856	0.000956235	-332738	0.524879	0.752267	no
clementina_scaffold_1:12826277-12828998	q1	q2	121.837	140.373	0.204305	0.560654	0.769134	no
clementina_scaffold_1:12864223-12868120	q1	q2	158.799	162.725	0.0352258	0.929561	0.971567	no
clementina_scaffold_1:12871440-12876592	q1	q2	629.378	529.563	-0.249124	0.310978	0.645647	no
clementina_scaffold_1:12877257-12879369	q1	q2	396.575	154.868	-135655	0.0374976	0.279681	no
clementina_scaffold_1:12879850-12883220	q1	q2	591.211	664.043	0.167604	0.487785	0.734599	no
clementina_scaffold_1:12938642-12939403	q1	q2	923.536	834.431	-0.146375	0.773011	0.892016	no
clementina_scaffold_1:13040352-13042189	q1	q2	115.354	12.268	0.0888327	0.786265	0.899486	no
clementina_scaffold_1:13063227-13066041	q1	q2	714.871	235.104	-160438	0.0682683	0.380046	no
clementina_scaffold_1:13066463-13068581	q1	q2	102.195	149.386	0.547722	0.369234	0.671481	no
clementina_scaffold_1:13068647-13069441	q1	q2	305.287	339.238	0.152133	0.7139	0.860401	no
clementina_scaffold_1:13069594-13072999	q1	q2	396.886	572.658	0.528952	0.0267432	0.234325	no
clementina_scaffold_1:360016-360706	q1	q2	463.525	111.828	127056	0.0592824	0.355774	no
clementina_scaffold_1:567983-568697	q1	q2	106.806	559.771	-0.932078	0.132984	0.504369	no
clementina_scaffold_1:697004-697348	q1	q2	335.831	598.117	0.832693	0.435648	0.703391	no
clementina_scaffold_1:878072-879564	q1	q2	35.475	401.717	0.179375	0.456317	0.716469	no
clementina_scaffold_1:901507-903072	q1	q2	120.147	142.032	0.241407	0.116947	0.4799	no
clementina_scaffold_1:958752-962904	q1	q2	62.467	958.667	0.617935	0.388774	0.683801	no
clementina_scaffold_1:1265172-1266393	q1	q2	380.894	666.842	0.807954	0.231654	0.604975	no
clementina_scaffold_1:1284914-1286824	q1	q2	710.394	181.071	134986	5.36499	0.0049995	yes
clementina_scaffold_1:1300827-1305941	q1	q2	273.635	170.695	-0.680831	0.0453497	0.30942	no
clementina_scaffold_1:1326766-1330038	q1	q2	382.049	298.469	-0.356176	0.088573	0.425205	no
clementina_scaffold_1:1396709-1405131	q1	q2	180.021	132.942	-0.437364	0.000598161	0.0258823	yes
clementina_scaffold_1:1420163-1421509	q1	q2	590.434	54.875	-0.105626	0.638352	0.815064	no
clementina_scaffold_1:1672203-1674315	q1	q2	246.424	207.865	-0.245497	0.503071	0.743079	no
clementina_scaffold_1:1741846-1743873	q1	q2	162.796	139.618	-0.221584	0.539068	0.756749	no
clementina_scaffold_1:1766207-1768187	q1	q2	144.526	140.037	-0.045524	0.896814	0.952845	no
clementina_scaffold_1:1866151-1870397	q1	q2	311.064	320.008	0.0408976	0.84925	0.931643	no
clementina_scaffold_1:1921519-1924763	q1	q2	288.456	345.174	0.258973	0.282988	0.636472	no
clementina_scaffold_1:1924863-1929223	q1	q2	316.857	333.036	0.0718474	0.778361	0.895593	no
clementina_scaffold_1:1930041-1930469	q1	q2	135.493	144.414	0.0919853	0.874866	0.94392	no
clementina_scaffold_1:1990942-1992255	q1	q2	289.713	195.266	-0.569184	0.041046	0.294108	no
clementina_scaffold_1:2025936-2028852	q1	q2	284.021	113.919	200394	0.0460322	0.31166	no
clementina_scaffold_1:2041282-2044591	q1	q2	626.525	460.781	-0.443291	0.0011527	0.0380688	yes
clementina_scaffold_1:2124907-2126379	q1	q2	122.193	149.044	0.286576	0.202434	0.580085	no
clementina_scaffold_1:2131796-2134834	q1	q2	647.055	400.222	-0.693088	0.00427976	0.0864662	no
clementina_scaffold_1:2176619-2178517	q1	q2	685.087	856.724	0.322543	0.555574	0.765693	no
clementina_scaffold_1:2342968-2344025	q1	q2	151.803	143.182	-0.0843501	0.810846	0.912845	no
clementina_scaffold_1:2345089-2348366	q1	q2	110.349	842.371	-0.389541	0.572417	0.777463	no
clementina_scaffold_1:2382811-2388371	q1	q2	313.453	228.579	-0.455558	0.0659147	0.373965	no
clementina_scaffold_1:2388501-2390739	q1	q2	249.404	714.477	15184	0.0419424	0.297757	no
clementina_scaffold_1:2412402-2414023	q1	q2	871.731	271.519	-168283	0.0353911	0.272233	no
clementina_scaffold_1:2488849-2491513	q1	q2	417.097	282.979	-0.559688	0.11477	0.475847	no
clementina_scaffold_1:2694784-2700312	q1	q2	176.269	135.358	-0.380996	0.237781	0.607762	no
clementina_scaffold_1:2709224-2712449	q1	q2	273.024	291.654	0.0952301	0.726004	0.866894	no
clementina_scaffold_1:3111459-3112716	q1	q2	721.252	661.942	-0.123798	0.8639	0.938748	no
clementina_scaffold_1:3129780-3142103	q1	q2	167.513	0.12692	-0.400353	0.0120507	0.149775	no
clementina_scaffold_1:3144460-3147302	q1	q2	817.676	916.433	0.1645	0.493953	0.737385	no
clementina_scaffold_1:3154896-3156357	q1	q2	382.878	409.014	0.0952658	0.732249	0.869135	no
clementina_scaffold_1:3159113-3164938	q1	q2	452.117	414.813	-0.124234	0.700606	0.851549	no
clementina_scaffold_1:3165783-3170976	q1	q2	245.912	139.387	-0.819048	0.0389688	0.285643	no
clementina_scaffold_1:3185167-3192244	q1	q2	522.876	887.322	0.762988	0.149841	0.525109	no
clementina_scaffold_1:3208278-3210132	q1	q2	712.772	459.613	-0.63302	0.395281	0.685936	no
clementina_scaffold_1:3210631-3211995	q1	q2	121.638	875.774	-0.473968	0.312803	0.647108	no
clementina_scaffold_1:3262382-3264618	q1	q2	259.399	323.846	0.320133	0.282726	0.636472	no
clementina_scaffold_1:3264724-3266835	q1	q2	142.095	178.718	0.330824	0.441111	0.707045	no
clementina_scaffold_1:3284671-3285700	q1	q2	714.694	639.914	-0.159449	0.742195	0.874655	no
clementina_scaffold_1:3285763-3286457	q1	q2	104.222	349.595	-15759	0.0519856	0.33385	no
clementina_scaffold_1:3320551-3321410	q1	q2	619.989	515.738	-0.265604	0.667925	0.83301	no
clementina_scaffold_1:3340178-3340718	q1	q2	244.225	836.794	-154527	0.0500516	0.32578	no
clementina_scaffold_1:3344005-3347392	q1	q2	0.000689328	672.509	328629	0.408316	0.691794	no
clementina_scaffold_1:3360179-3361559	q1	q2	150.715	752.264	-100252	0.0359259	0.274847	no
clementina_scaffold_1:3369442-3370473	q1	q2	117.668	405.724	-153616	0.0249562	0.226279	no
clementina_scaffold_1:3390280-3391325	q1	q2	126.695	695.079	-0.86611	0.0617012	0.362334	no
clementina_scaffold_1:3411574-3412183	q1	q2	861.704	382.118	-117317	0.263507	0.623828	no
clementina_scaffold_1:3440278-3441109	q1	q2	813.041	29.879	-144419	0.0536108	0.337385	no
clementina_scaffold_1:3441351-3444650	q1	q2	897.348	581.753	-0.62526	0.271014	0.629617	no
clementina_scaffold_1:3579862-3581221	q1	q2	161.297	741.219	-112174	0.00917202	0.127762	no
clementina_scaffold_1:3581919-3583229	q1	q2	654.854	161.209	-202224	0.279474	0.635414	no
clementina_scaffold_1:3605434-3607507	q1	q2	343.301	430.921	0.327949	0.237375	0.607684	no
clementina_scaffold_1:3670833-3672359	q1	q2	537.215	398.798	-0.429841	0.0259229	0.231233	no
clementina_scaffold_1:3672460-3673002	q1	q2	116.887	890.811	-0.391922	0.633485	0.814124	no
clementina_scaffold_1:3673058-3673742	q1	q2	520.962	399.399	-0.383347	0.630531	0.813525	no
clementina_scaffold_1:3693567-3697218	q1	q2	263.014	322.763	0.295335	0.210637	0.587228	no
clementina_scaffold_1:3717354-3719250	q1	q2	804.297	136.106	0.758928	0.0832726	0.414655	no
clementina_scaffold_1:3793933-3798344	q1	q2	203.688	196.335	-0.0530441	0.858051	0.936213	no
clementina_scaffold_1:3829234-3831295	q1	q2	122.181	134.736	0.141115	0.522439	0.752233	no
clementina_scaffold_1:3834043-3838228	q1	q2	148.797	100.311	-0.568868	0.0853144	0.418924	no
clementina_scaffold_1:4028468-4029493	q1	q2	37.971	351.612	-0.110915	0.897575	0.953238	no
clementina_scaffold_1:4030159-4040611	q1	q2	135.787	112.268	-0.274399	0.463199	0.720591	no
clementina_scaffold_1:4040938-4042663	q1	q2	789.121	0.000648024	-360613	0.16941	0.548029	no
clementina_scaffold_1:4065833-4067786	q1	q2	65.127	442.371	-0.558001	0.0392324	0.28676	no
clementina_scaffold_1:4130799-4132530	q1	q2	548.589	320.815	-0.773982	0.331695	0.657133	no
clementina_scaffold_1:4166776-4171464	q1	q2	555.491	685.126	0.302607	0.387178	0.682518	no
clementina_scaffold_1:4246489-4250112	q1	q2	253.319	270.187	0.0930037	0.699565	0.851224	no
clementina_scaffold_1:4270801-4274294	q1	q2	647.643	102.369	0.660514	3.39333	0.00356419	yes
clementina_scaffold_1:4369261-4373195	q1	q2	875.878	574.834	-0.607586	0.481997	0.729657	no
clementina_scaffold_1:4485923-4491718	q1	q2	0.13325	759.641	-0.810742	0.000235385	0.0138258	yes
clementina_scaffold_1:4533252-4535774	q1	q2	182.731	290.187	0.667263	0.293072	0.637734	no
clementina_scaffold_1:4537157-4538373	q1	q2	222.743	117.334	-0.924757	0.0309319	0.254526	no
clementina_scaffold_1:4546625-4547871	q1	q2	104.013	114.984	0.144676	0.733826	0.870067	no
clementina_scaffold_1:4571374-4578338	q1	q2	652.604	135.435	105332	0.0230115	0.215806	no
clementina_scaffold_1:4578419-4579187	q1	q2	957.145	226.232	124099	0.0686289	0.381123	no
clementina_scaffold_1:4579928-4580755	q1	q2	10.536	746.373	-0.497355	0.343115	0.665932	no
clementina_scaffold_1:4581146-4589402	q1	q2	259.427	282.042	0.12058	0.584035	0.783197	no
clementina_scaffold_1:4664753-4665747	q1	q2	156.877	146.653	-0.0972311	0.821302	0.917989	no
clementina_scaffold_1:4665976-4666539	q1	q2	59.187	150.549	134688	0.0452916	0.30942	no
clementina_scaffold_1:4842316-4844368	q1	q2	18.813	164.212	-0.196176	0.505941	0.745062	no
clementina_scaffold_1:4869561-4871494	q1	q2	13.949	169.725	0.283031	0.51561	0.748679	no
clementina_scaffold_1:4869561-4871494	q1	q2	222.051	114.805	-0.951702	0.022068	0.210344	no
clementina_scaffold_1:4880887-4882281	q1	q2	469.143	470.321	0.00361895	0.995982	0.999303	no
clementina_scaffold_1:4901453-4904161	q1	q2	169.893	185.126	0.12388	0.568928	0.775164	no
clementina_scaffold_1:4939304-4944265	q1	q2	250.654	260.535	0.0557777	0.883917	0.947263	no
clementina_scaffold_1:4964163-4968193	q1	q2	140.925	162.512	0.20562	0.341078	0.665121	no
clementina_scaffold_1:4971143-4974205	q1	q2	223.587	291.585	0.38308	0.359725	0.668486	no
clementina_scaffold_1:4977559-4981678	q1	q2	831.097	778.822	-0.0937231	0.605094	0.797423	no
clementina_scaffold_1:4990945-4993476	q1	q2	223.833	305.778	0.450062	0.119729	0.484342	no
clementina_scaffold_1:5047826-5048999	q1	q2	113.614	118.339	0.058784	0.89944	0.954046	no
clementina_scaffold_1:5091980-5094107	q1	q2	377.455	775.241	103834	7.73708	0.00639401	yes
clementina_scaffold_1:5171732-5173527	q1	q2	683.812	500.023	-0.451605	0.432427	0.701097	no
clementina_scaffold_1:5173636-5175311	q1	q2	130.261	10.143	-0.36092	0.458059	0.717297	no
clementina_scaffold_1:5177308-5180751	q1	q2	181.809	235.755	0.374862	0.172128	0.55127	no
clementina_scaffold_1:5180889-5181968	q1	q2	377.965	358.259	-0.0772511	0.811879	0.913276	no
clementina_scaffold_1:5198007-5201899	q1	q2	863.371	144.319	0.741207	0.112369	0.471572	no
clementina_scaffold_1:5202019-5204300	q1	q2	156.003	223.778	0.520497	0.183723	0.563159	no
clementina_scaffold_1:5209900-5210878	q1	q2	832.662	158.473	0.928439	0.216592	0.591967	no
clementina_scaffold_1:5335709-5337468	q1	q2	159.716	143.011	-0.159379	0.592919	0.788673	no
clementina_scaffold_1:5359475-5361147	q1	q2	185.487	209.343	0.174548	0.593622	0.789221	no
clementina_scaffold_1:5361904-5365613	q1	q2	166.633	139.166	-0.259863	0.652825	0.823611	no
clementina_scaffold_1:5399012-5399726	q1	q2	346.087	36.162	0.0633392	0.835861	0.925226	no
clementina_scaffold_1:5399927-5400510	q1	q2	206.128	127.865	-0.688914	0.207661	0.584085	no
clementina_scaffold_1:5400640-5401177	q1	q2	383.792	349.772	-0.133912	0.733541	0.869967	no
clementina_scaffold_1:5404700-5405193	q1	q2	133.728	561.494	-125196	0.0852368	0.418924	no
clementina_scaffold_1:5419088-5423014	q1	q2	415.774	397.074	-0.0663927	0.719121	0.86252	no
clementina_scaffold_1:5444961-5445333	q1	q2	291.716	199.618	-0.54732	0.29018	0.637692	no
clementina_scaffold_1:5456932-5458254	q1	q2	187.184	169.567	-0.1426	0.755	0.880679	no
clementina_scaffold_1:5458346-5459366	q1	q2	590.916	160.476	-18806	0.230677	0.604965	no
clementina_scaffold_1:5495876-5497395	q1	q2	121.104	129.977	0.102009	0.805864	0.910091	no
clementina_scaffold_1:5503004-5505447	q1	q2	13.777	136.744	-0.0107823	0.975735	0.992413	no
clementina_scaffold_1:5562988-5563618	q1	q2	646.469	149.773	121212	0.023924	0.22086	no
clementina_scaffold_1:5592628-5594098	q1	q2	135.148	156.182	0.208687	0.48262	0.730124	no
clementina_scaffold_1:5594579-5597730	q1	q2	812.787	259.868	-16451	0.00271977	0.066224	no
clementina_scaffold_1:5606728-5608812	q1	q2	191.025	216.635	0.181506	0.468173	0.72331	no
clementina_scaffold_1:5640049-5640844	q1	q2	367.007	270.065	-0.442502	0.19919	0.578769	no
clementina_scaffold_1:5668112-5672189	q1	q2	231.958	254.702	0.13495	0.381701	0.67867	no
clementina_scaffold_1:6070649-6075566	q1	q2	617.831	703.171	0.186662	0.386638	0.682226	no
clementina_scaffold_1:6110688-6116811	q1	q2	54.012	495.383	-0.124734	0.568523	0.77488	no
clementina_scaffold_1:6117265-6119659	q1	q2	251.059	154.719	-0.698378	0.2536	0.61523	no
clementina_scaffold_1:6123326-6124458	q1	q2	811.454	0.000619052	-371238	0.477318	0.728959	no
clementina_scaffold_1:6124564-6125990	q1	q2	737.651	260.555	-150135	0.0888949	0.425558	no
clementina_scaffold_1:6139596-6143526	q1	q2	586.483	523.617	-0.163575	0.435697	0.703418	no
clementina_scaffold_1:6143728-6145540	q1	q2	179.659	839.366	-109789	0.134158	0.506164	no
clementina_scaffold_1:6145734-6146491	q1	q2	126.123	113.236	-347743	0.185614	0.565452	no
clementina_scaffold_1:6234823-6235875	q1	q2	160.592	137.261	-0.226487	0.649104	0.82116	no
clementina_scaffold_1:6237835-6238995	q1	q2	594.025	153.275	-19544	0.295921	0.638612	no
clementina_scaffold_1:6266252-6267020	q1	q2	229.294	587.574	135757	0.359593	0.668486	no
clementina_scaffold_1:6297178-6297718	q1	q2	74.702	145.067	-236443	0.374594	0.675825	no
clementina_scaffold_1:6299494-6302210	q1	q2	710.186	105.388	0.569447	0.116061	0.478391	no
clementina_scaffold_1:6302719-6305559	q1	q2	181.271	175.584	-0.0459922	0.831474	0.922773	no
clementina_scaffold_1:6355912-6356880	q1	q2	993.765	103.578	0.0597426	0.900769	0.954906	no
clementina_scaffold_1:6399641-6400341	q1	q2	734.659	822.574	0.16307	0.814491	0.914251	no
clementina_scaffold_1:6453587-6454178	q1	q2	119.638	821.542	-0.542267	0.378933	0.677746	no
clementina_scaffold_1:6465854-6467095	q1	q2	124.516	199.101	0.677167	0.0851859	0.418924	no
clementina_scaffold_1:6467253-6468652	q1	q2	13.751	726.755	-0.919997	0.0524006	0.334728	no
clementina_scaffold_1:6493213-6496726	q1	q2	18.929	215.565	0.18752	0.523091	0.752233	no
clementina_scaffold_1:6500022-6500960	q1	q2	798.752	100.895	0.337038	0.50468	0.744249	no
clementina_scaffold_1:6575496-6577528	q1	q2	612.811	327.329	-0.904699	0.279627	0.635414	no
clementina_scaffold_1:6582694-6584774	q1	q2	248.775	177.584	-0.486337	0.0834854	0.415395	no
clementina_scaffold_1:6584929-6585325	q1	q2	769.715	103.159	0.422477	0.572528	0.777463	no
clementina_scaffold_1:6585478-6587993	q1	q2	874.987	208.832	-206692	0.0174917	0.185371	no
clementina_scaffold_1:6590084-6591701	q1	q2	591.717	441.214	-0.423428	0.0804374	0.408471	no
clementina_scaffold_1:6934274-6934830	q1	q2	314.143	110.504	-150732	0.0483771	0.320092	no
clementina_scaffold_1:6955114-6956430	q1	q2	10.236	128.579	0.329011	0.378455	0.677746	no
clementina_scaffold_1:6965751-6966672	q1	q2	10.579	458.605	-120587	0.0985877	0.447024	no
clementina_scaffold_1:7039589-7040663	q1	q2	114.088	74.771	-0.609595	0.19943	0.578769	no
clementina_scaffold_1:7222394-7224605	q1	q2	58.204	108.589	0.899691	0.0719821	0.388782	no
clementina_scaffold_1:7284748-7286392	q1	q2	555.892	112.096	101186	0.0264957	0.233441	no
clementina_scaffold_1:7381094-7383063	q1	q2	267.406	302.155	0.176255	0.435091	0.703008	no
clementina_scaffold_1:7406593-7409404	q1	q2	475.123	401.318	-0.243556	0.216634	0.591967	no
clementina_scaffold_1:7410294-7412379	q1	q2	755.272	763.008	0.0147007	0.977003	0.992885	no
clementina_scaffold_1:7426289-7430024	q1	q2	560.246	402.026	-0.478773	0.0134529	0.159365	no
clementina_scaffold_1:7809480-7812375	q1	q2	332.408	28.625	-0.21568	0.352092	0.667239	no
clementina_scaffold_1:8061419-8063343	q1	q2	915.495	516.285	-0.826384	0.0303715	0.251889	no
clementina_scaffold_1:8139119-8140641	q1	q2	294.287	668.838	118443	0.0821146	0.411633	no
clementina_scaffold_1:8144375-8147389	q1	q2	380.054	278.624	-0.447886	0.118408	0.482174	no
clementina_scaffold_1:8149613-8150932	q1	q2	916.547	943.867	0.0423757	0.941584	0.977044	no
clementina_scaffold_1:8320993-8323075	q1	q2	767.759	46.191	-0.733039	0.0666967	0.375435	no
clementina_scaffold_1:8341237-8344203	q1	q2	185.006	127.936	-0.532152	0.325152	0.65635	no
clementina_scaffold_1:8399412-8401150	q1	q2	152.483	148.034	-0.0427185	0.9116	0.961423	no
clementina_scaffold_1:8401325-8404283	q1	q2	142.555	944.274	-0.594245	0.212321	0.587271	no
clementina_scaffold_1:8444132-8446618	q1	q2	150.504	207.958	0.46649	0.215562	0.591088	no
clementina_scaffold_1:8448721-8450362	q1	q2	34.299	435.376	0.344095	0.154401	0.530392	no
clementina_scaffold_1:8450468-8452116	q1	q2	120.983	71.532	-0.758145	0.0727467	0.390923	no
clementina_scaffold_1:8452540-8453456	q1	q2	614.782	0.000452587	-376381	0.471143	0.724756	no
clementina_scaffold_1:8461794-8468318	q1	q2	914.695	125.729	0.458959	0.0521906	0.334621	no
clementina_scaffold_1:8469667-8473026	q1	q2	212.716	988.406	-110576	0.65878	0.00563731	yes
clementina_scaffold_1:8474189-8476398	q1	q2	328.011	362.914	0.145886	0.582891	0.782591	no
clementina_scaffold_1:8538403-8544784	q1	q2	100.041	957.166	-0.0637565	0.713592	0.860164	no
clementina_scaffold_1:8590921-8593524	q1	q2	340.652	428.776	0.331927	0.130035	0.501618	no
clementina_scaffold_1:8660185-8661765	q1	q2	258.088	14.146	-0.867471	0.0627333	0.365617	no
clementina_scaffold_1:8761355-8764101	q1	q2	335.057	370.842	0.146399	0.52914	0.753255	no
clementina_scaffold_1:8764203-8766157	q1	q2	265.084	157.264	-0.753258	0.0077853	0.120324	no
clementina_scaffold_1:8766524-8768697	q1	q2	118.853	405.419	177024	1.11002	0.00144324	yes
clementina_scaffold_1:8792707-8793406	q1	q2	194.399	511.455	139558	0.0772972	0.402318	no
clementina_scaffold_1:8805298-8806473	q1	q2	180.298	264.228	0.5514	0.146858	0.522595	no
clementina_scaffold_1:8839153-8840476	q1	q2	752.795	842.379	0.162212	0.501688	0.742022	no
clementina_scaffold_1:8927789-8932903	q1	q2	181.751	159.078	-0.192223	0.159582	0.536951	no
clementina_scaffold_1:8935642-8937779	q1	q2	249.399	235.303	-0.083935	0.810218	0.912527	no
clementina_scaffold_1:8947771-8950248	q1	q2	540.669	445.536	-0.279204	0.248267	0.613092	no
clementina_scaffold_1:8952491-8959342	q1	q2	12.047	911.803	-0.401878	0.19895	0.578769	no
clementina_scaffold_1:8967792-8971181	q1	q2	410.115	296.441	-0.46828	0.00196235	0.0539227	no
clementina_scaffold_1:9006176-9009035	q1	q2	551.302	451.406	-0.288417	0.0754352	0.398217	no
clementina_scaffold_1:9154082-9154759	q1	q2	720.251	55.651	-0.372092	0.526354	0.752288	no
clementina_scaffold_1:9154983-9157098	q1	q2	92.799	109.604	0.240119	0.76252	0.885175	no
clementina_scaffold_1:9179550-9182234	q1	q2	156.362	865.725	-0.852908	7.80262	0.0064106	yes
clementina_scaffold_1:9234839-9236276	q1	q2	195.397	23.048	0.238232	0.393642	0.685936	no
clementina_scaffold_1:9236348-9236811	q1	q2	935.423	829.752	-0.17294	0.786974	0.899821	no
clementina_scaffold_1:9236903-9238647	q1	q2	919.972	307.292	-158198	0.00369754	0.0789751	no
clementina_scaffold_1:9241631-9242861	q1	q2	751.029	389.212	-0.948312	0.180583	0.559735	no
clementina_scaffold_1:9248126-9250361	q1	q2	707.671	265.962	-141186	0.155643	0.53221	no
clementina_scaffold_1:9301830-9304938	q1	q2	548.641	488.077	-0.168754	0.438152	0.705669	no
clementina_scaffold_1:9319999-9320378	q1	q2	565.608	171.771	160261	0.0728934	0.391179	no
clementina_scaffold_1:9362139-9365639	q1	q2	309.321	236.776	-0.385584	0.116292	0.478394	no
clementina_scaffold_1:9383047-9389856	q1	q2	209.494	111.589	-0.908722	2.99198	0.00319271	yes
clementina_scaffold_1:9397871-9398580	q1	q2	107.178	543.902	-0.978594	0.133966	0.506043	no
clementina_scaffold_1:9405106-9409014	q1	q2	111.736	983.929	-0.183466	0.128819	0.500042	no
clementina_scaffold_1:9412012-9413579	q1	q2	526.513	586.253	0.155054	0.738752	0.872893	no
clementina_scaffold_1:9506929-9508623	q1	q2	402.679	508.929	0.337835	0.186524	0.566075	no
clementina_scaffold_1:9522330-9525657	q1	q2	877.396	998.526	0.186572	0.220506	0.594974	no
clementina_scaffold_1:9527027-9527594	q1	q2	436.888	40.491	-0.10966	0.90311	0.956196	no
clementina_scaffold_1:9590980-9594463	q1	q2	369.808	391.828	0.0834468	0.730063	0.868588	no
clementina_scaffold_1:9599383-9601359	q1	q2	943.897	153.429	0.70087	0.104462	0.456728	no
clementina_scaffold_1:9605497-9608253	q1	q2	334.226	422.839	0.339286	0.140335	0.512745	no
clementina_scaffold_1:9608467-9609391	q1	q2	64.702	271.589	-125238	0.129292	0.50115	no
clementina_scaffold_1:9614768-9617834	q1	q2	511.272	364.342	-0.488795	0.0393515	0.287113	no
clementina_scaffold_1:9619450-9621549	q1	q2	127.742	101.121	-0.337156	0.30247	0.642316	no
clementina_scaffold_1:9734924-9736129	q1	q2	969.968	657.978	-0.559897	0.369572	0.671761	no
clementina_scaffold_1:9759875-9763967	q1	q2	809.132	901.334	0.155688	0.47643	0.728309	no
clementina_scaffold_1:9773008-9777608	q1	q2	106.187	907.047	-0.227356	0.23519	0.607645	no
clementina_scaffold_1:9779620-9784323	q1	q2	192.206	137.053	-0.487915	0.0540638	0.338544	no
clementina_scaffold_1:9785614-9787210	q1	q2	427.501	775.316	0.858858	0.00100771	0.0353741	yes
clementina_scaffold_1:9832158-9834604	q1	q2	206.073	228.848	0.151233	0.503381	0.743372	no
clementina_scaffold_1:9838997-9844854	q1	q2	372.453	268.103	-0.474271	0.212052	0.587228	no
clementina_scaffold_1:9844935-9845326	q1	q2	126.427	51.266	-130223	0.212127	0.587228	no
clementina_scaffold_1:9849959-9851727	q1	q2	447.095	354.783	-0.333646	0.562603	0.770545	no
clementina_scaffold_1:10001592-10004113	q1	q2	780.214	862.261	0.144254	0.675564	0.837638	no
clementina_scaffold_1:10020599-10021308	q1	q2	120.589	98.517	-0.291657	0.552045	0.763334	no
clementina_scaffold_1:10030275-10035973	q1	q2	281.241	178.982	-0.651997	0.00881658	0.127762	no
clementina_scaffold_1:10036426-10040666	q1	q2	297.084	377.931	0.347253	0.242293	0.610051	no
clementina_scaffold_1:10040810-10041756	q1	q2	810.572	20.736	-19668	0.0492564	0.323116	no
clementina_scaffold_1:10114054-10120339	q1	q2	106.659	151.855	0.509687	0.107763	0.462034	no
clementina_scaffold_1:10135968-10141594	q1	q2	750.157	590.314	-0.345711	0.0268682	0.234869	no
clementina_scaffold_1:10148631-10150341	q1	q2	478.111	514.759	0.106551	0.819617	0.916994	no
clementina_scaffold_1:10156964-10159049	q1	q2	152.189	185.957	0.289112	0.271626	0.630495	no
clementina_scaffold_1:10170363-10171505	q1	q2	161.299	737.503	219291	0.0759113	0.399094	no
clementina_scaffold_1:10186342-10188590	q1	q2	566.825	807.381	0.510346	0.128248	0.498869	no
clementina_scaffold_1:10236447-10240694	q1	q2	171.387	136.256	-0.330932	0.459011	0.717865	no
clementina_scaffold_1:10268046-10271171	q1	q2	800.663	681.913	-0.231608	0.174757	0.554125	no
clementina_scaffold_1:10271255-10271907	q1	q2	240.286	126.878	-0.921312	0.029552	0.248118	no
clementina_scaffold_1:10279968-10283834	q1	q2	119.627	103.294	-0.211782	0.151173	0.526051	no
clementina_scaffold_1:10286230-10288673	q1	q2	212.366	175.855	-0.272168	0.281268	0.636226	no
clementina_scaffold_1:10289185-10291092	q1	q2	122.306	640.656	-0.932869	0.0254567	0.229307	no
clementina_scaffold_1:10344368-10348933	q1	q2	255.964	210.953	-0.27902	0.294966	0.638584	no
clementina_scaffold_1:10372467-10377322	q1	q2	396.165	270.453	-0.550722	0.0235798	0.21914	no
clementina_scaffold_1:10413398-10415088	q1	q2	203.485	265.882	0.385865	0.440833	0.706829	no
clementina_scaffold_1:10415327-10415863	q1	q2	11.711	455.651	-136186	0.249602	0.613092	no
clementina_scaffold_1:10418786-10419643	q1	q2	3.016	786.001	13819	0.0450131	0.308399	no
clementina_scaffold_1:10498570-10499985	q1	q2	104.765	115.988	0.14682	0.786001	0.899443	no
clementina_scaffold_1:10503556-10508146	q1	q2	0.09407	848.311	-0.149142	0.342357	0.665932	no
clementina_scaffold_1:10520865-10526812	q1	q2	614.816	815.941	0.40831	0.0138615	0.162448	no
clementina_scaffold_1:10553690-10554919	q1	q2	132.276	62.842	-107375	0.310633	0.00052	yes
clementina_scaffold_1:10564512-10567755	q1	q2	158.989	133.672	-0.250235	0.28502	0.636982	no
clementina_scaffold_1:10617738-10619375	q1	q2	354.803	340.152	-0.0608398	0.811762	0.913226	no
clementina_scaffold_1:10621592-10624715	q1	q2	236.907	133.427	-0.828272	0.233422	0.606564	no
clementina_scaffold_1:10681847-10686443	q1	q2	931.362	109.485	0.233321	0.194018	0.574188	no
clementina_scaffold_1:10741185-10747829	q1	q2	176.292	156.573	-0.171136	0.585873	0.78455	no
clementina_scaffold_1:10766073-10767842	q1	q2	215.854	24.422	0.178122	0.705502	0.854527	no
clementina_scaffold_1:10768455-10769057	q1	q2	354.446	124.075	-151435	0.425584	0.698366	no
clementina_scaffold_1:10769287-10769961	q1	q2	89.294	585.202	-0.609628	0.584346	0.783458	no
clementina_scaffold_1:10927526-10929462	q1	q2	273.217	19.782	-0.465857	0.149626	0.525109	no
clementina_scaffold_1:10938905-10940914	q1	q2	453.994	452.334	-0.00528329	0.985024	0.996336	no
clementina_scaffold_1:10965213-10970912	q1	q2	56.555	610.512	0.110365	0.501716	0.742022	no
clementina_scaffold_1:10973816-10977345	q1	q2	229.444	241.047	0.0711679	0.709919	0.857744	no
clementina_scaffold_1:10985946-10992562	q1	q2	441.836	51.035	0.207974	0.22078	0.595049	no
clementina_scaffold_1:10992704-10994224	q1	q2	756.869	266.678	-150495	0.0150704	0.169707	no
clementina_scaffold_1:11041020-11043527	q1	q2	162.426	274.863	0.75893	0.00841097	0.125774	no
clementina_scaffold_1:11043965-11044667	q1	q2	516.986	179.736	-152425	0.294055	0.638548	no
clementina_scaffold_1:11045496-11047993	q1	q2	335.005	300.804	-0.155359	0.48867	0.735367	no
clementina_scaffold_1:11082396-11084810	q1	q2	161.032	186.361	0.210752	0.509681	0.746521	no
clementina_scaffold_1:11129056-11130365	q1	q2	539.776	310.589	-0.797357	0.278714	0.635414	no
clementina_scaffold_1:11134126-11136418	q1	q2	291.727	282.174	-0.0480372	0.839718	0.926746	no
clementina_scaffold_1:11140205-11140557	q1	q2	866.444	103.445	0.255683	0.769839	0.88989	no
clementina_scaffold_1:11140781-11141158	q1	q2	0	157.628	1.79769e+308	0.00364518	0.0781685	no
clementina_scaffold_1:11141378-11142105	q1	q2	490.172	143.715	-177007	0.34848	0.667239	no
clementina_scaffold_1:11148740-11155004	q1	q2	169.399	0.13058	-0.375498	0.0349884	0.27069	no
clementina_scaffold_1:11171634-11172709	q1	q2	173.907	146.571	-0.246717	0.556757	0.766338	no
clementina_scaffold_1:11211559-11216345	q1	q2	223.277	24.154	0.113431	0.671458	0.835087	no
clementina_scaffold_1:11268274-11272506	q1	q2	250.457	197.887	-0.339888	0.0857814	0.419674	no
clementina_scaffold_1:11281415-11286997	q1	q2	244.297	349.436	0.516391	0.0196171	0.19642	no
clementina_scaffold_1:11306705-11308940	q1	q2	625.024	629.567	0.0104473	0.964991	0.987822	no
clementina_scaffold_1:11376249-11379745	q1	q2	253.521	217.437	-0.221507	0.439779	0.706473	no
clementina_scaffold_1:11397762-11401874	q1	q2	415.208	464.589	0.16212	0.654633	0.824649	no
clementina_scaffold_1:11411476-11416209	q1	q2	18.296	195.052	0.0923294	0.869527	0.941633	no
clementina_scaffold_1:11416767-11417581	q1	q2	11.184	169.651	0.60114	0.237641	0.607684	no
clementina_scaffold_1:11418376-11418677	q1	q2	192.472	118.688	-0.697473	0.310537	0.64556	no
clementina_scaffold_1:11425349-11429053	q1	q2	126.583	882.524	-0.520381	0.0759858	0.399294	no
clementina_scaffold_1:11459493-11461519	q1	q2	340.511	285.469	-0.254369	0.403974	0.691342	no
clementina_scaffold_1:11501347-11506300	q1	q2	152.487	171.999	0.173719	0.403256	0.691075	no
clementina_scaffold_1:11563029-11564817	q1	q2	613.552	525.495	-0.22351	0.36945	0.671645	no
clementina_scaffold_1:11564918-11570655	q1	q2	961.525	798.806	-0.267479	0.256798	0.617995	no
clementina_scaffold_1:11571455-11574384	q1	q2	132.234	122.991	-0.10453	0.812648	0.913538	no
clementina_scaffold_1:11574886-11575318	q1	q2	132.738	219.654	-259527	0.161787	0.539221	no
clementina_scaffold_1:11576134-11578711	q1	q2	663.318	628.638	-0.0774713	0.831841	0.923028	no
clementina_scaffold_1:11628116-11631022	q1	q2	18.533	188.836	0.0270347	0.92534	0.968969	no
clementina_scaffold_1:11631158-11632262	q1	q2	178.644	531.647	-174855	0.00657569	0.108328	no
clementina_scaffold_1:11632785-11635919	q1	q2	522.924	579.063	0.147119	0.523201	0.752233	no
clementina_scaffold_1:11639075-11642502	q1	q2	816.044	698.272	-0.224858	0.23306	0.606345	no
clementina_scaffold_1:11680448-11681891	q1	q2	527.967	626.503	0.246874	0.33202	0.657133	no
clementina_scaffold_1:11682015-11683288	q1	q2	554.791	516.957	-0.101902	0.67045	0.834668	no
clementina_scaffold_1:11695734-11696933	q1	q2	187.185	146.527	-0.353298	0.377967	0.677746	no
clementina_scaffold_1:11706786-11709115	q1	q2	268.622	418.431	0.639415	0.0455681	0.310085	no
clementina_scaffold_1:11709598-11710791	q1	q2	158.755	175.604	0.145525	0.699957	0.85129	no
clementina_scaffold_1:11711372-11712061	q1	q2	124.375	899.567	-0.46739	0.398236	0.687378	no
clementina_scaffold_1:11721575-11725367	q1	q2	739.639	759.396	0.0380315	0.859856	0.93735	no
clementina_scaffold_1:11735669-11738463	q1	q2	0.12241	140.656	0.200446	0.354969	0.667958	no
clementina_scaffold_1:11741320-11744464	q1	q2	104.436	938.911	-0.153564	0.678961	0.839418	no
clementina_scaffold_1:11853546-11857065	q1	q2	224.503	305.482	0.444355	0.0725489	0.39019	no
clementina_scaffold_1:11873902-11875452	q1	q2	176.691	320.731	0.860133	0.0105721	0.138806	no
clementina_scaffold_1:11875727-11876930	q1	q2	127.094	110.773	-0.198291	0.637551	0.814588	no
clementina_scaffold_1:11887827-11892637	q1	q2	344.071	250.608	-0.457275	0.0443218	0.305751	no
clementina_scaffold_1:11898334-11904033	q1	q2	181.401	149.747	-0.276655	0.133969	0.506043	no
clementina_scaffold_1:11927627-11928267	q1	q2	890.215	156.876	0.8174	0.0880077	0.424634	no
clementina_scaffold_1:11935785-11938351	q1	q2	906.523	761.254	-0.251967	0.602635	0.795867	no
clementina_scaffold_1:11952784-11954099	q1	q2	321.376	344.027	0.0982612	0.709087	0.857125	no
clementina_scaffold_1:11989443-11990737	q1	q2	800.468	868.347	0.117429	0.796047	0.904596	no
clementina_scaffold_1:11990829-11992693	q1	q2	910.233	494.466	-0.880366	0.111774	0.469903	no
clementina_scaffold_1:12089638-12093646	q1	q2	100.971	0.07743	-0.382975	0.00454491	0.0892455	no
clementina_scaffold_1:12094187-12094957	q1	q2	619.777	910.507	0.554921	0.366598	0.669962	no
clementina_scaffold_1:12149736-12150822	q1	q2	705.631	256.835	-145807	0.151687	0.526747	no
clementina_scaffold_1:12156213-12158066	q1	q2	153.315	216.964	0.500959	0.0196984	0.196781	no
clementina_scaffold_1:12196816-12198346	q1	q2	128.602	112.937	-0.187386	0.662186	0.82956	no
clementina_scaffold_1:12199531-12200935	q1	q2	480.804	148.502	-169497	0.14205	0.514981	no
clementina_scaffold_1:12202018-12205028	q1	q2	318.635	243.894	-0.385648	0.136259	0.508425	no
clementina_scaffold_1:12205214-12206760	q1	q2	169.226	671.974	-133248	0.053551	0.337228	no
clementina_scaffold_1:12244497-12245410	q1	q2	742.002	109.689	0.563922	0.0132575	0.157747	no
clementina_scaffold_1:12249642-12252976	q1	q2	218.944	217.226	-0.0113677	0.962807	0.986754	no
clementina_scaffold_1:12272852-12276382	q1	q2	204.626	195.873	-0.0630658	0.736753	0.871261	no
clementina_scaffold_1:12315455-12317297	q1	q2	894.169	572.873	-0.642334	0.212491	0.587466	no
clementina_scaffold_1:12317465-12318804	q1	q2	301.797	14.099	-109798	0.185445	0.565161	no
clementina_scaffold_1:12374843-12379741	q1	q2	285.835	28.094	-0.0249161	0.912022	0.961693	no
clementina_scaffold_1:12386351-12388863	q1	q2	362.348	508.861	0.489896	0.307364	0.644793	no
clementina_scaffold_1:12389713-12393304	q1	q2	176.097	220.708	0.325768	0.292707	0.637734	no
clementina_scaffold_1:12395589-12399036	q1	q2	218.658	221.082	0.0159065	0.945811	0.979038	no
clementina_scaffold_1:12420719-12425453	q1	q2	412.432	432.736	0.0693328	0.759712	0.883472	no
clementina_scaffold_1:12429451-12432363	q1	q2	525.321	438.879	-0.259377	0.249735	0.613092	no
clementina_scaffold_1:12432469-12433913	q1	q2	151.599	663.801	-119144	0.00450941	0.0888088	no
clementina_scaffold_1:12434097-12436418	q1	q2	729.543	15.196	-226331	0.186608	0.566075	no
clementina_scaffold_1:12437232-12441280	q1	q2	852.964	150.377	-25039	0.262923	0.000463406	yes
clementina_scaffold_1:12459133-12462831	q1	q2	123.195	165.941	0.429726	0.0754757	0.398239	no
clementina_scaffold_1:12492872-12495330	q1	q2	122.826	104.358	-0.235077	0.413398	0.693561	no
clementina_scaffold_1:12557938-12560047	q1	q2	10.831	133.709	0.303924	0.383197	0.679591	no
clementina_scaffold_1:12570586-12574761	q1	q2	348.432	316.067	-0.140649	0.536229	0.756033	no
clementina_scaffold_1:12576928-12577677	q1	q2	806.721	206.473	-196611	0.0119038	0.148778	no
clementina_scaffold_1:12588575-12593063	q1	q2	564.619	429.167	-0.395738	0.0691275	0.382119	no
clementina_scaffold_1:12623363-12625534	q1	q2	518.226	574.374	0.148409	0.57793	0.781347	no
clementina_scaffold_1:12655254-12657313	q1	q2	107.865	120.564	0.16058	0.466577	0.722226	no
clementina_scaffold_1:12682704-12685005	q1	q2	229.118	277.642	0.277134	0.40093	0.689472	no
clementina_scaffold_1:12740018-12744884	q1	q2	588.395	698.513	0.247502	0.187955	0.567106	no
clementina_scaffold_1:12759928-12762964	q1	q2	143.363	134.346	-0.0937248	0.751018	0.878587	no
clementina_scaffold_1:12789985-12793087	q1	q2	307.052	187.651	-0.710428	0.000424792	0.0204741	yes
clementina_scaffold_1:12797361-12801576	q1	q2	116.856	126.538	0.11483	0.479848	0.729092	no
clementina_scaffold_1:12829858-12832588	q1	q2	379.676	437.905	0.205848	0.376136	0.677141	no
clementina_scaffold_1:13101808-13106114	q1	q2	627.289	396.914	-0.660302	0.00278768	0.0671948	no
clementina_scaffold_1:13108673-13110990	q1	q2	495.941	358.994	-0.466211	0.129518	0.501618	no
clementina_scaffold_1:13127994-13129057	q1	q2	477.259	837.675	0.811619	0.254207	0.616003	no
clementina_scaffold_1:13161680-13164215	q1	q2	42.164	325.172	-0.374809	0.132952	0.504318	no
clementina_scaffold_1:13164770-13167730	q1	q2	12.297	152.818	0.313504	0.590133	0.787324	no
clementina_scaffold_1:200057-200476	q1	q2	282.809	603.159	109271	0.0180391	0.188119	no
clementina_scaffold_1:270430-270864	q1	q2	187.309	480.195	-196373	0.165856	0.543842	no
clementina_scaffold_1:360016-360706	q1	q2	102.492	0	-1.79769e+308	1	1	no
clementina_scaffold_1:466267-466753	q1	q2	143.759	980.821	-0.551588	0.468393	0.72331	no
clementina_scaffold_1:467270-467587	q1	q2	254.209	207.927	-0.289936	0.740402	0.873891	no
clementina_scaffold_1:475407-475714	q1	q2	212.596	489.007	120174	0.122044	0.487853	no
clementina_scaffold_1:565519-565806	q1	q2	100.799	0.10059	-0.00299684	0.994677	0.998944	no
clementina_scaffold_1:567286-567715	q1	q2	157.647	282.186	0.839942	0.170333	0.549664	no
clementina_scaffold_1:735547-735789	q1	q2	127.653	225.967	0.823891	0.0659331	0.373965	no
clementina_scaffold_1:838264-838567	q1	q2	300.313	327.207	0.123735	0.867662	0.940516	no
clementina_scaffold_1:878072-879564	q1	q2	809.884	702.649	-0.204911	0.692946	0.848807	no
clementina_scaffold_1:883675-883882	q1	q2	99.596	667.785	-0.576704	0.513486	0.747254	no
clementina_scaffold_1:886392-888249	q1	q2	562.668	705.619	0.326605	0.140456	0.512745	no
clementina_scaffold_1:895036-895185	q1	q2	0.16596	387.476	122327	0.186926	0.566075	no
clementina_scaffold_1:901507-903072	q1	q2	104.062	399.795	-13801	0.0369648	0.278589	no
clementina_scaffold_1:963074-963958	q1	q2	120.001	122.576	0.030626	0.947822	0.979832	no
clementina_scaffold_1:972740-973129	q1	q2	819.413	193.438	123921	0.242851	0.610051	no
clementina_scaffold_1:984112-984321	q1	q2	89.063	56.606	-0.653872	0.496877	0.738783	no
clementina_scaffold_1:1021805-1022209	q1	q2	139.146	151.607	0.123735	0.878362	0.944063	no
clementina_scaffold_1:1025190-1028703	q1	q2	115.662	360.334	-168251	0.0954923	0.442054	no
clementina_scaffold_1:1138689-1139236	q1	q2	518.785	129.198	131638	0.15102	0.525926	no
clementina_scaffold_1:1219386-1220538	q1	q2	700.274	352.012	-0.992297	0.123576	0.490372	no
clementina_scaffold_1:1257227-1257456	q1	q2	662.652	120.332	-246123	0.354072	0.667239	no
clementina_scaffold_1:1258273-1258878	q1	q2	196.697	76.046	-137103	0.0381432	0.282061	no
clementina_scaffold_1:1300827-1305941	q1	q2	170.245	559.235	-160608	1	1	no
clementina_scaffold_1:1300827-1305941	q1	q2	164.457	520.945	-16585	0.0666068	0.375392	no
clementina_scaffold_1:1324538-1325065	q1	q2	472.022	137.145	153877	0.136951	0.50874	no
clementina_scaffold_1:1326766-1330038	q1	q2	0	116.046	1.79769e+308	0.292894	1	no
clementina_scaffold_1:1340210-1345843	q1	q2	302.056	627.336	-226751	0.000123004	0.00888014	yes
clementina_scaffold_1:1390072-1390648	q1	q2	136.736	119.185	-0.198193	0.742725	0.874655	no
clementina_scaffold_1:1396709-1405131	q1	q2	467.079	630.385	0.432568	0.368281	0.670987	no
clementina_scaffold_1:1548057-1548518	q1	q2	273.318	284.502	0.0578592	0.935001	0.974059	no
clementina_scaffold_1:1553933-1554158	q1	q2	87.612	700.024	-0.323724	0.662133	0.82956	no
clementina_scaffold_1:1556838-1557165	q1	q2	20.161	219.665	-319819	0.54145	0.756749	no
clementina_scaffold_1:1558540-1558692	q1	q2	243.147	203.989	-0.253334	0.779666	0.896365	no
clementina_scaffold_1:1567026-1567771	q1	q2	169.548	220.652	0.380075	0.368378	0.670998	no
clementina_scaffold_1:1631011-1631764	q1	q2	719.411	591.674	-0.282013	0.30357	0.642602	no
clementina_scaffold_1:1641057-1641459	q1	q2	153.305	695.976	-11393	0.344851	0.665932	no
clementina_scaffold_1:1730075-1730922	q1	q2	206.185	194.408	-0.0848513	0.826121	0.919958	no
clementina_scaffold_1:1731150-1731702	q1	q2	219.162	955.153	212374	0.25811	0.618639	no
clementina_scaffold_1:1740688-1740982	q1	q2	608.867	663.393	0.123735	0.816167	0.915022	no
clementina_scaffold_1:1741846-1743873	q1	q2	6.623	759.653	0.197855	0.803162	0.908518	no
clementina_scaffold_1:1829508-1830269	q1	q2	100.648	144.553	0.522285	0.308044	0.645096	no
clementina_scaffold_1:1870768-1871620	q1	q2	649.362	300.087	-111365	0.223181	0.598005	no
clementina_scaffold_1:1871882-1872463	q1	q2	107.947	147.017	-287626	0.275871	0.632716	no
clementina_scaffold_1:1921519-1924763	q1	q2	190.651	157.268	-0.277711	0.366439	0.669762	no
clementina_scaffold_1:1985926-1986283	q1	q2	213.489	196.822	-0.117273	0.878188	0.944063	no
clementina_scaffold_1:2030749-2032127	q1	q2	500.183	103.374	104734	0.208196	0.584215	no
clementina_scaffold_1:2041282-2044591	q1	q2	161.563	152.321	-0.0849801	0.760283	0.883829	no
clementina_scaffold_1:2049208-2050986	q1	q2	435.517	41.734	-0.0615065	0.794111	0.904073	no
clementina_scaffold_1:2054902-2057343	q1	q2	627.216	582.557	-0.106562	0.623225	0.809331	no
clementina_scaffold_1:2124907-2126379	q1	q2	2.51139	2.48558	-0.014902	0.967064	0.988846	no
clementina_scaffold_1:2146772-2146902	q1	q2	194.342	585.569	159124	0.174084	0.553623	no
clementina_scaffold_1:2336792-2336916	q1	q2	499.371	148.389	-175073	0.353771	0.667239	no
clementina_scaffold_1:2352147-2352567	q1	q2	10.552	319.361	159767	0.0343371	0.267974	no
clementina_scaffold_1:2370961-2371336	q1	q2	530.931	417.789	-0.34575	0.463663	0.720762	no
clementina_scaffold_1:2388501-2390739	q1	q2	248.726	143.637	-0.792134	0.116226	0.478394	no
clementina_scaffold_1:2411690-2412316	q1	q2	13.268	229.985	0.793587	0.108697	0.463987	no
clementina_scaffold_1:2603745-2603851	q1	q2	2.06471	1.817	-0.184387	0.728419	0.867765	no
clementina_scaffold_1:2620612-2620980	q1	q2	230.384	284.484	0.304308	0.634305	0.814124	no
clementina_scaffold_1:2694784-2700312	q1	q2	433.273	199.543	220335	0.0364808	0.276722	no
clementina_scaffold_1:2694784-2700312	q1	q2	233.216	494.759	-223687	0.310922	0.645647	no
clementina_scaffold_1:2722262-2722380	q1	q2	379.077	590.035	0.638309	0.525705	0.752267	no
clementina_scaffold_1:2738576-2740632	q1	q2	149.007	145.815	-0.0312393	0.916423	0.964339	no
clementina_scaffold_1:2749864-2750452	q1	q2	589.569	375.315	-0.651558	0.0582791	0.352995	no
clementina_scaffold_1:2769384-2769690	q1	q2	262.043	778.661	-175073	0.353771	0.667239	no
clementina_scaffold_1:2806712-2806919	q1	q2	919.347	834.731	-0.139299	0.864237	0.938748	no
clementina_scaffold_1:2809909-2810557	q1	q2	166.273	306.104	0.880464	0.0433933	0.303133	no
clementina_scaffold_1:2813864-2816382	q1	q2	61.615	134.265	-219819	0.237282	0.607646	no
clementina_scaffold_1:2963060-2963503	q1	q2	169.713	208.195	0.294839	0.633707	0.814124	no
clementina_scaffold_1:2987919-2988177	q1	q2	306.326	500.638	0.708698	0.430858	0.700145	no
clementina_scaffold_1:3060891-3061222	q1	q2	242.226	313.962	0.37424	0.598959	0.793007	no
clementina_scaffold_1:3061907-3062626	q1	q2	269.651	407.034	0.594056	0.323156	0.65449	no
clementina_scaffold_1:3097019-3097439	q1	q2	351.735	178.842	234613	0.207947	0.584085	no
clementina_scaffold_1:3107312-3107849	q1	q2	129.749	0.0158	0.2842	0.633107	0.814124	no
clementina_scaffold_1:3129780-3142103	q1	q2	171.443	146.582	-0.226025	0.351544	0.667239	no
clementina_scaffold_1:3154896-3156357	q1	q2	816.689	706.375	-0.209352	0.67502	0.837297	no
clementina_scaffold_1:3165783-3170976	q1	q2	130.347	283.753	112228	1	1	no
clementina_scaffold_1:3185167-3192244	q1	q2	0.000885859	134.344	392271	0.445982	0.709629	no
clementina_scaffold_1:3206783-3207047	q1	q2	35.789	38.994	-319819	0.54145	0.756749	no
clementina_scaffold_1:3257240-3257282	q1	q2	52.3331	8.1345	-26856	0.309988	0.645508	no
clementina_scaffold_1:3262382-3264618	q1	q2	198.054	196.472	-0.0115672	0.990175	0.997454	no
clementina_scaffold_1:3264724-3266835	q1	q2	357.978	204.743	-0.806058	0.119532	0.484054	no
clementina_scaffold_1:3284671-3285700	q1	q2	698.825	580.296	-0.268143	1	1	no
clementina_scaffold_1:3319933-3320375	q1	q2	18.107	162.471	-0.156373	0.809526	0.911997	no
clementina_scaffold_1:3340178-3340718	q1	q2	101.588	529.909	238301	0.0493155	0.323225	no
clementina_scaffold_1:3344005-3347392	q1	q2	114.078	765.137	-0.576228	0.545627	0.759567	no
clementina_scaffold_1:3390280-3391325	q1	q2	0	0	2.75668e-316	1	1	no
clementina_scaffold_1:3394390-3394679	q1	q2	379.192	363.225	-0.0620638	0.932242	0.972699	no
clementina_scaffold_1:3428483-3428723	q1	q2	993.567	107.533	0.114096	0.837301	0.925749	no
clementina_scaffold_1:3444714-3444821	q1	q2	1.05387	341.627	-16252	0.249375	0.613092	no
clementina_scaffold_1:3525645-3526207	q1	q2	157.312	260.559	0.727983	0.14498	0.520223	no
clementina_scaffold_1:3579862-3581221	q1	q2	194.037	212.372	0.130263	1	1	no
clementina_scaffold_1:3605434-3607507	q1	q2	724.007	464.025	-0.641799	0.391892	0.685773	no
clementina_scaffold_1:3613190-3613470	q1	q2	756.385	395.578	-0.935158	0.150131	0.525109	no
clementina_scaffold_1:3613494-3613731	q1	q2	545.274	108.019	-23357	0.380427	0.677746	no
clementina_scaffold_1:3621606-3622517	q1	q2	122.647	227.957	0.894254	0.0277829	0.239581	no
clementina_scaffold_1:3635841-3635889	q1	q2	16.5181	22.0468	0.416517	0.633294	0.814124	no
clementina_scaffold_1:3670833-3672359	q1	q2	293.032	353.096	0.268999	0.736749	0.871261	no
clementina_scaffold_1:3672460-3673002	q1	q2	120.788	139.728	0.210146	0.946562	0.979238	no
clementina_scaffold_1:3673058-3673742	q1	q2	315.281	0	-1.79769e+308	0.022317	0.211889	no
clementina_scaffold_1:3673800-3674091	q1	q2	435.428	0	-1.79769e+308	0.000687138	0.0276104	yes
clementina_scaffold_1:3693567-3697218	q1	q2	171.054	513.666	158638	1	1	no
clementina_scaffold_1:3697304-3697926	q1	q2	852.368	530.685	-0.68362	0.431108	0.700145	no
clementina_scaffold_1:3713631-3714135	q1	q2	262.441	304.463	0.214275	0.642927	0.817283	no
clementina_scaffold_1:3714454-3714947	q1	q2	210.951	363.752	0.786047	0.0997207	0.449068	no
clementina_scaffold_1:3717354-3719250	q1	q2	452.825	284.548	-0.670282	0.359677	0.668486	no
clementina_scaffold_1:3719728-3720055	q1	q2	241.932	439.329	-246123	0.354072	0.667239	no
clementina_scaffold_1:3793933-3798344	q1	q2	362.256	915.856	-198382	1	1	no
clementina_scaffold_1:3806082-3806568	q1	q2	108.025	0.000980821	-346123	0.508051	0.745338	no
clementina_scaffold_1:3807250-3807594	q1	q2	214.456	0	-1.79769e+308	0.00364518	0.0781685	no
clementina_scaffold_1:3857423-3857752	q1	q2	324.488	0.03899	0.264938	0.6651	0.831306	no
clementina_scaffold_1:3858446-3858559	q1	q2	2.27478	1.65233	-0.461227	0.340014	0.66424	no
clementina_scaffold_1:3865289-3865703	q1	q2	144.664	131.349	-0.139299	0.864237	0.938748	no
clementina_scaffold_1:3912337-3912389	q1	q2	16.3461	15.0699	-0.117273	0.878188	0.944063	no
clementina_scaffold_1:3918112-3918609	q1	q2	421.902	845.128	100226	0.00408765	0.0837031	no
clementina_scaffold_1:3963214-3963912	q1	q2	792.191	165.829	106578	0.0620468	0.363583	no
clementina_scaffold_1:3987602-3988690	q1	q2	172.278	109.047	-0.659794	0.100962	0.450892	no
clementina_scaffold_1:4028468-4029493	q1	q2	311.324	679.618	112631	0.0142345	0.16469	no
clementina_scaffold_1:4028468-4029493	q1	q2	218.049	495.255	118352	0.149423	0.524941	no
clementina_scaffold_1:4049042-4049525	q1	q2	100.079	118.954	0.249266	0.750774	0.878417	no
clementina_scaffold_1:4049702-4051005	q1	q2	775.929	435.363	-0.833704	0.000536906	0.0238136	yes
clementina_scaffold_1:4064508-4065479	q1	q2	11.308	579.794	-0.963727	0.0805237	0.408471	no
clementina_scaffold_1:4113903-4114472	q1	q2	648.965	648.391	-0.00127742	0.998488	0.999586	no
clementina_scaffold_1:4225722-4226791	q1	q2	162.251	237.851	0.551829	0.112789	0.472183	no
clementina_scaffold_1:4270801-4274294	q1	q2	0.42534	150.795	-149603	0.456904	0.716787	no
clementina_scaffold_1:4344048-4344445	q1	q2	122.316	242.661	0.988329	0.199403	0.578769	no
clementina_scaffold_1:4369261-4373195	q1	q2	325.314	269.281	30492	0.171372	0.550364	no
clementina_scaffold_1:4533252-4535774	q1	q2	0	690.911	1.79769e+308	0.010126	0.134933	no
clementina_scaffold_1:4533252-4535774	q1	q2	139.244	246.008	0.821089	1	1	no
clementina_scaffold_1:4533252-4535774	q1	q2	158.458	710.739	-11567	0.285282	0.636982	no
clementina_scaffold_1:4537157-4538373	q1	q2	112.434	797.377	-0.495745	0.282812	0.636472	no
clementina_scaffold_1:4546625-4547871	q1	q2	656.226	385.598	-0.767095	0.332664	0.657902	no
clementina_scaffold_1:4578419-4579187	q1	q2	672.604	369.307	-0.864938	0.357156	0.668486	no
clementina_scaffold_1:4607935-4608095	q1	q2	129.279	201.223	0.638309	0.525705	0.752267	no
clementina_scaffold_1:4608150-4608436	q1	q2	199.715	49.737	131638	0.15102	0.525926	no
clementina_scaffold_1:4608795-4609650	q1	q2	144.911	554.744	-138528	0.0197045	0.196781	no
clementina_scaffold_1:4611075-4611494	q1	q2	117.784	898.321	-0.390838	0.697608	0.850299	no
clementina_scaffold_1:4628119-4629102	q1	q2	818.696	999.054	0.287234	0.567715	0.774403	no
clementina_scaffold_1:4767934-4767993	q1	q2	17.4155	27.672	0.668056	0.168951	0.547644	no
clementina_scaffold_1:4814206-4814354	q1	q2	315.602	264.511	-35767	0.493761	0.737215	no
clementina_scaffold_1:4842316-4844368	q1	q2	121.934	0	-1.79769e+308	0.282714	1	no
clementina_scaffold_1:4852192-4853415	q1	q2	893.816	729.878	-0.292324	0.672009	0.835418	no
clementina_scaffold_1:4855601-4856713	q1	q2	0.01321	214.364	0.69843	0.0553063	0.342979	no
clementina_scaffold_1:4869561-4871494	q1	q2	252.374	449.824	0.833797	0.813808	0.913884	no
clementina_scaffold_1:4869561-4871494	q1	q2	139.911	363.208	137628	0.240677	0.608694	no
clementina_scaffold_1:4886161-4888538	q1	q2	319.895	561.255	0.81106	0.000330384	0.0177335	yes
clementina_scaffold_1:4901453-4904161	q1	q2	245.472	182.772	-0.425516	0.168743	0.547634	no
clementina_scaffold_1:4939304-4944265	q1	q2	155.577	180.778	0.216593	0.683257	0.842364	no
clementina_scaffold_1:4970005-4970602	q1	q2	38.841	987.451	134613	0.199499	0.578769	no
clementina_scaffold_1:4971143-4974205	q1	q2	225.161	839.151	189797	0.163051	0.541002	no
clementina_scaffold_1:4971143-4974205	q1	q2	157.028	534.934	-155359	0.00619115	0.104555	no
clementina_scaffold_1:4974754-4975364	q1	q2	238.159	956.002	-131684	0.0207826	0.203823	no
clementina_scaffold_1:4977559-4981678	q1	q2	475.487	220.353	-110959	0.0797829	0.407455	no
clementina_scaffold_1:4993613-4994073	q1	q2	257.624	118.755	-111727	0.0969363	0.444123	no
clementina_scaffold_1:4999788-5000301	q1	q2	460.412	244.983	-0.910245	0.0361752	0.276045	no
clementina_scaffold_1:5028853-5029344	q1	q2	132.696	183.134	0.464772	0.456282	0.716469	no
clementina_scaffold_1:5041521-5042035	q1	q2	163.893	446.424	-187626	0.103346	0.454295	no
clementina_scaffold_1:5045462-5046013	q1	q2	505.516	494.909	-0.0305928	0.92904	0.9714	no
clementina_scaffold_1:5046448-5047556	q1	q2	132.684	147.642	0.154109	0.691961	0.848359	no
clementina_scaffold_1:5047826-5048999	q1	q2	801.051	163.572	-229197	0.167242	0.545605	no
clementina_scaffold_1:5083815-5084753	q1	q2	16.475	180.787	0.134015	0.729202	0.868351	no
clementina_scaffold_1:5091980-5094107	q1	q2	191.699	158.082	-0.278167	0.337476	0.662597	no
clementina_scaffold_1:5171732-5173527	q1	q2	765.355	105.282	0.460063	0.533592	0.754762	no
clementina_scaffold_1:5176218-5176422	q1	q2	884.512	175.222	-23357	0.380427	0.677746	no
clementina_scaffold_1:5202019-5204300	q1	q2	527.728	10.362	-23485	0.46053	0.718711	no
clementina_scaffold_1:5208127-5209366	q1	q2	220.258	272.231	0.305637	0.156518	0.533509	no
clementina_scaffold_1:5211282-5211653	q1	q2	241.461	213.756	-0.175825	0.79586	0.904558	no
clementina_scaffold_1:5235819-5235967	q1	q2	728.312	317.414	212374	0.25811	0.618639	no
clementina_scaffold_1:5320762-5321330	q1	q2	132.738	685.063	-0.954267	0.219509	0.594171	no
clementina_scaffold_1:5327867-5328601	q1	q2	152.909	370.267	127589	0.0533002	0.336459	no
clementina_scaffold_1:5329593-5329990	q1	q2	13.101	285.484	-219819	0.410676	0.691794	no
clementina_scaffold_1:5337533-5337763	q1	q2	490.177	593.415	-304619	0.561279	0.769676	no
clementina_scaffold_1:5384845-5385280	q1	q2	391.331	191.454	-10314	0.0594164	0.356081	no
clementina_scaffold_1:5405630-5406011	q1	q2	342.252	155.376	-11393	0.111321	0.469337	no
clementina_scaffold_1:5407782-5408170	q1	q2	48.997	424.088	-0.208329	0.653633	0.824126	no
clementina_scaffold_1:5409240-5409444	q1	q2	911.518	155.753	-254901	0.392041	0.685915	no
clementina_scaffold_1:5415738-5416604	q1	q2	127.105	100.718	-0.335696	0.493663	0.737215	no
clementina_scaffold_1:5454285-5454628	q1	q2	215.912	0	-1.79769e+308	0.00364518	0.0781685	no
clementina_scaffold_1:5458346-5459366	q1	q2	200.381	967.449	-105049	0.283885	0.636548	no
clementina_scaffold_1:5533467-5533798	q1	q2	195.758	277.719	0.504557	0.525788	0.752267	no
clementina_scaffold_1:5540730-5541757	q1	q2	713.038	641.781	-0.151899	0.784601	0.898565	no
clementina_scaffold_1:5560605-5561078	q1	q2	374.226	129.006	-153648	0.0111026	0.143036	no
clementina_scaffold_1:5561163-5561523	q1	q2	338.493	263.433	-0.361691	0.556212	0.765927	no
clementina_scaffold_1:5598293-5598773	q1	q2	248.298	300.593	-304619	0.0965689	0.443349	no
clementina_scaffold_1:5606728-5608812	q1	q2	239.408	256.772	0.101017	1	1	no
clementina_scaffold_1:5642002-5642371	q1	q2	198.494	831.804	-125478	0.29306	0.637734	no
clementina_scaffold_1:5646971-5647833	q1	q2	13.175	844.403	-0.641799	0.21001	0.586798	no
clementina_scaffold_1:5707707-5708245	q1	q2	144.583	116.235	-0.314857	0.618683	0.806072	no
clementina_scaffold_1:5949181-5950039	q1	q2	183.235	310.086	0.758971	0.0359976	0.2752	no
clementina_scaffold_1:6021024-6021936	q1	q2	111.668	627.962	-0.830461	0.138157	0.509661	no
clementina_scaffold_1:6032693-6033078	q1	q2	153.476	91.211	-0.750734	0.492067	0.736328	no
clementina_scaffold_1:6035581-6036716	q1	q2	59.762	471.926	-0.340668	0.175782	0.554878	no
clementina_scaffold_1:6038801-6045885	q1	q2	859.466	809.813	-0.0858524	0.693217	0.848807	no
clementina_scaffold_1:6038801-6045885	q1	q2	192.171	698.291	-146049	0.0709884	0.386319	no
clementina_scaffold_1:6053199-6053648	q1	q2	113.845	338.292	-175073	0.353771	0.667239	no
clementina_scaffold_1:6066426-6068040	q1	q2	144.922	104.609	-0.470272	0.175713	0.554792	no
clementina_scaffold_1:6083571-6083875	q1	q2	460.734	475.614	0.0458568	0.937909	0.975795	no
clementina_scaffold_1:6106017-6106402	q1	q2	167.428	279.714	0.740407	0.00564865	0.100695	no
clementina_scaffold_1:6126104-6126422	q1	q2	302.391	235.336	-368362	0.480737	0.729092	no
clementina_scaffold_1:6129437-6130417	q1	q2	72.323	727.106	0.00771157	0.974748	0.991946	no
clementina_scaffold_1:6137020-6138700	q1	q2	304.592	216.846	-0.490206	0.0701273	0.384039	no
clementina_scaffold_1:6146686-6147102	q1	q2	131.373	260.251	-23357	0.380427	0.677746	no
clementina_scaffold_1:6170461-6170695	q1	q2	103.169	28.102	-187626	0.103346	0.454295	no
clementina_scaffold_1:6228440-6228836	q1	q2	158.016	129.125	-0.291302	0.732424	0.869135	no
clementina_scaffold_1:6229103-6229462	q1	q2	275.718	706.846	-196373	0.165856	0.543842	no
clementina_scaffold_1:6229853-6230304	q1	q2	164.264	324.391	0.981716	0.0824592	0.412589	no
clementina_scaffold_1:6242995-6243391	q1	q2	13.168	143.473	-319819	0.54145	0.756749	no
clementina_scaffold_1:6245582-6245864	q1	q2	711.883	258.545	-146123	0.0715689	0.388037	no
clementina_scaffold_1:6255502-6255831	q1	q2	198.645	238.078	0.261239	0.755107	0.880679	no
clementina_scaffold_1:6296506-6296715	q1	q2	742.192	0	-1.79769e+308	0.00921106	0.127762	no
clementina_scaffold_1:6305890-6306216	q1	q2	203.123	663.938	-161323	0.395996	0.685936	no
clementina_scaffold_1:6327997-6328719	q1	q2	186.881	112.525	-0.731875	0.140499	0.512745	no
clementina_scaffold_1:6336811-6338282	q1	q2	219.905	269.026	0.290866	0.181638	0.561195	no
clementina_scaffold_1:6399641-6400341	q1	q2	174.499	152.235	312501	0.5324	0.7546	no
clementina_scaffold_1:6465854-6467095	q1	q2	918.445	0	-1.79769e+308	0.0116151	0.147003	no
clementina_scaffold_1:6499444-6499944	q1	q2	214.485	140.215	-0.61323	0.303525	0.642602	no
clementina_scaffold_1:6500022-6500960	q1	q2	199.922	777.854	196006	0.141942	0.514972	no
clementina_scaffold_1:6574183-6575390	q1	q2	941.654	748.689	-0.33083	0.477617	0.728959	no
clementina_scaffold_1:6582694-6584774	q1	q2	531.918	316.705	-0.748063	0.468553	0.72331	no
clementina_scaffold_1:6590084-6591701	q1	q2	1.52252	749.769	-102194	0.402272	0.690759	no
clementina_scaffold_1:6592295-6592770	q1	q2	505.685	438.736	-0.204887	0.596773	0.791795	no
clementina_scaffold_1:6760653-6760874	q1	q2	191.797	222.455	0.213933	0.643495	0.817568	no
clementina_scaffold_1:6800383-6800714	q1	q2	548.122	661.194	0.270577	0.57256	0.777463	no
clementina_scaffold_1:6807909-6808090	q1	q2	481.873	144.382	158317	0.28005	0.635414	no
clementina_scaffold_1:6822162-6822493	q1	q2	234.909	298.604	0.346128	0.632116	0.81374	no
clementina_scaffold_1:6837226-6840210	q1	q2	683.963	0	-1.79769e+308	0.00353589	0.0781685	no
clementina_scaffold_1:6858902-6859370	q1	q2	144.162	737.366	-0.967238	0.294592	0.638584	no
clementina_scaffold_1:6864370-6864929	q1	q2	171.893	171.679	-0.00179551	0.99731	0.999567	no
clementina_scaffold_1:6910951-6913148	q1	q2	196.606	171.375	-0.198153	0.466864	0.722427	no
clementina_scaffold_1:6924223-6924620	q1	q2	205.899	185.862	-0.147702	0.829146	0.921668	no
clementina_scaffold_1:6929891-6931920	q1	q2	177.344	183.564	0.0497275	0.859346	0.93701	no
clementina_scaffold_1:6932631-6933191	q1	q2	499.956	101.164	101682	0.28267	0.636472	no
clementina_scaffold_1:7040758-7041135	q1	q2	204.429	142.991	-0.515675	0.528639	0.753071	no
clementina_scaffold_1:7042334-7042969	q1	q2	110.275	755.159	-0.546252	0.428183	0.700145	no
clementina_scaffold_1:7043029-7043473	q1	q2	169.012	626.612	-143148	0.188751	0.567844	no
clementina_scaffold_1:7160662-7160702	q1	q2	65.1748	71.0114	0.123735	0.863403	0.938748	no
clementina_scaffold_1:7174701-7175843	q1	q2	789.322	145.267	0.88002	0.0434595	0.303133	no
clementina_scaffold_1:7221784-7222061	q1	q2	332.965	339.755	0.0291239	0.972648	0.991239	no
clementina_scaffold_1:7222394-7224605	q1	q2	935.374	0.000436963	-441996	0.702494	0.85285	no
clementina_scaffold_1:7225907-7226378	q1	q2	139.463	604.747	-120548	0.258387	0.618866	no
clementina_scaffold_1:7270410-7270791	q1	q2	242.651	134.875	-0.847265	0.295698	0.638612	no
clementina_scaffold_1:7284748-7286392	q1	q2	101.447	194.969	-237941	0.838672	0.926443	no
clementina_scaffold_1:7287452-7287879	q1	q2	167.227	82.748	-101501	0.289825	0.63746	no
clementina_scaffold_1:7307698-7307872	q1	q2	0.20722	409.255	-234009	0.250886	0.613092	no
clementina_scaffold_1:7356388-7356506	q1	q2	541.539	0.17701	-161323	0.395996	0.685936	no
clementina_scaffold_1:7360330-7360440	q1	q2	0.69559	227.365	-161323	0.395996	0.685936	no
clementina_scaffold_1:7381094-7383063	q1	q2	0	201.027	1.79769e+308	0.000129615	0.00915989	yes
clementina_scaffold_1:7394852-7395108	q1	q2	431.045	256.171	-0.750734	0.492067	0.736328	no
clementina_scaffold_1:7406593-7409404	q1	q2	788.564	576.027	-0.453092	0.229902	0.604525	no
clementina_scaffold_1:7419607-7421087	q1	q2	185.933	146.105	-0.347782	0.105895	0.458378	no
clementina_scaffold_1:7662588-7662743	q1	q2	0.22703	247.361	0.123735	0.878362	0.944063	no
clementina_scaffold_1:7763243-7763650	q1	q2	872.577	135.817	0.638309	0.525705	0.752267	no
clementina_scaffold_1:7806801-7807853	q1	q2	156.961	170.184	0.116683	0.825092	0.919807	no
clementina_scaffold_1:7809480-7812375	q1	q2	228.037	0	-1.79769e+308	0.00312477	1	no
clementina_scaffold_1:7826105-7826265	q1	q2	258.557	603.668	-209866	0.259994	0.619662	no
clementina_scaffold_1:7832690-7833367	q1	q2	269.182	404.737	0.588404	0.101719	0.452177	no
clementina_scaffold_1:7917684-7918140	q1	q2	171.097	120.898	-0.501021	0.484059	0.73133	no
clementina_scaffold_1:7918271-7918686	q1	q2	168.216	104.588	-0.6856	0.429578	0.700145	no
clementina_scaffold_1:7927325-7927747	q1	q2	0.01278	632.929	-101377	0.406626	0.691342	no
clementina_scaffold_1:7928278-7928866	q1	q2	165.609	36.088	-219819	0.0537492	0.337463	no
clementina_scaffold_1:7951511-7951946	q1	q2	219.418	167.348	293109	0.267862	0.627353	no
clementina_scaffold_1:8052558-8053820	q1	q2	184.391	205.357	0.155365	0.635233	0.814187	no
clementina_scaffold_1:8056429-8056724	q1	q2	419.724	85.746	-22913	0.216749	0.591967	no
clementina_scaffold_1:8060760-8060893	q1	q2	106.222	540.092	234613	0.207947	0.584085	no
clementina_scaffold_1:8061419-8063343	q1	q2	228.356	266.301	0.221773	1	1	no
clementina_scaffold_1:8061419-8063343	q1	q2	580.815	581.172	0.000885724	1	1	no
clementina_scaffold_1:8082372-8082901	q1	q2	103.856	103.061	-0.0110858	0.988008	0.996791	no
clementina_scaffold_1:8109918-8110373	q1	q2	131.566	220.183	-257901	0.330439	0.65675	no
clementina_scaffold_1:8119208-8119751	q1	q2	101.045	719.185	-0.490569	0.560079	0.768631	no
clementina_scaffold_1:8124626-8124936	q1	q2	261.715	326.842	0.320593	0.669528	0.834153	no
clementina_scaffold_1:8125014-8126074	q1	q2	0.01252	528.228	-1245	0.0187354	0.191604	no
clementina_scaffold_1:8134747-8134831	q1	q2	2.03316	452.089	-216905	0.362345	0.66853	no
clementina_scaffold_1:8144375-8147389	q1	q2	0.12009	0.04303	-14807	0.502078	0.742022	no
clementina_scaffold_1:8144375-8147389	q1	q2	512.228	0.13676	141679	1	1	no
clementina_scaffold_1:8148902-8149035	q1	q2	460.294	540.092	0.230651	0.742348	0.874655	no
clementina_scaffold_1:8151035-8151576	q1	q2	829.654	986.129	0.249266	0.750774	0.878417	no
clementina_scaffold_1:8194254-8194637	q1	q2	225.912	491.774	112223	0.0433434	0.303043	no
clementina_scaffold_1:8216534-8216813	q1	q2	213.917	532.739	131638	0.15102	0.525926	no
clementina_scaffold_1:8231985-8232895	q1	q2	252.865	236.151	-0.0986571	0.775355	0.893286	no
clementina_scaffold_1:8234405-8236216	q1	q2	149.437	135.105	-0.145451	0.643855	0.817782	no
clementina_scaffold_1:8241302-8241396	q1	q2	2.32477	266.628	-312419	0.235369	0.607645	no
clementina_scaffold_1:8284132-8284631	q1	q2	860.826	131.308	0.609162	0.434767	0.702679	no
clementina_scaffold_1:8300947-8301428	q1	q2	211.032	901.977	-12263	0.105772	0.458378	no
clementina_scaffold_1:8301490-8301953	q1	q2	282.477	238.354	-0.245032	0.633215	0.814124	no
clementina_scaffold_1:8320993-8323075	q1	q2	462.054	237.805	-0.958285	1	1	no
clementina_scaffold_1:8320993-8323075	q1	q2	657.162	381.438	-0.7848	0.201763	0.580085	no
clementina_scaffold_1:8323751-8324478	q1	q2	107.164	371.511	-152834	0.0842064	0.416815	no
clementina_scaffold_1:8341237-8344203	q1	q2	923.212	802.065	-0.202943	0.520271	0.751641	no
clementina_scaffold_1:8393351-8394133	q1	q2	226.781	252.214	0.153344	0.765335	0.887007	no
clementina_scaffold_1:8394240-8394448	q1	q2	100.816	410.774	-12953	0.277328	0.633994	no
clementina_scaffold_1:8398899-8399250	q1	q2	494.819	594.903	0.265754	0.572744	0.777568	no
clementina_scaffold_1:8399412-8401150	q1	q2	110.089	157.979	0.521067	0.530185	0.753723	no
clementina_scaffold_1:8411668-8412275	q1	q2	820.786	123.825	0.593221	0.370339	0.671984	no
clementina_scaffold_1:8426855-8427410	q1	q2	8.692	15.784	0.860701	0.199664	0.578769	no
clementina_scaffold_1:8442084-8443443	q1	q2	144.353	0.01526	0.0801507	0.836628	0.925495	no
clementina_scaffold_1:8444132-8446618	q1	q2	295.552	417.657	0.498908	0.283109	0.636472	no
clementina_scaffold_1:8444132-8446618	q1	q2	0.000749977	542.196	28539	0.480169	0.729092	no
clementina_scaffold_1:8450468-8452116	q1	q2	259.893	200.355	-0.375359	0.893175	0.951167	no
clementina_scaffold_1:8454009-8454331	q1	q2	293.135	684.398	-209866	0.259994	0.619662	no
clementina_scaffold_1:8469667-8473026	q1	q2	309.945	693.227	116131	1	1	no
clementina_scaffold_1:8469667-8473026	q1	q2	199.696	201.029	0.00959565	1	1	no
clementina_scaffold_1:8474189-8476398	q1	q2	789.316	157.723	0.998713	0.356262	0.668486	no
clementina_scaffold_1:8476853-8478079	q1	q2	16.985	136.074	-0.319871	0.375078	0.675958	no
clementina_scaffold_1:8479105-8479510	q1	q2	289.515	219.438	-0.399827	0.495994	0.738654	no
clementina_scaffold_1:8483271-8484015	q1	q2	990.855	462.681	-109866	0.153518	0.528786	no
clementina_scaffold_1:8524324-8525319	q1	q2	109.658	316.266	-17938	0.0144304	0.165953	no
clementina_scaffold_1:8533265-8533550	q1	q2	288.067	156.932	-0.876265	0.480148	0.729092	no
clementina_scaffold_1:8538403-8544784	q1	q2	115.042	982.644	-0.227423	1	1	no
clementina_scaffold_1:8573321-8574510	q1	q2	903.976	10.649	0.236362	0.686136	0.844205	no
clementina_scaffold_1:8594291-8594500	q1	q2	816.411	808.657	-0.0137682	0.986884	0.996354	no
clementina_scaffold_1:8611197-8611568	q1	q2	332.189	126.322	-139489	0.0979046	0.446184	no
clementina_scaffold_1:8635245-8635322	q1	q2	4.33494	4.16861	-0.0564458	0.929617	0.971567	no
clementina_scaffold_1:8654175-8654932	q1	q2	122.797	171.478	0.481739	0.450583	0.711954	no
clementina_scaffold_1:8660185-8661765	q1	q2	199.002	176.305	314722	0.0481399	0.319177	no
clementina_scaffold_1:8708401-8708716	q1	q2	30.968	144.605	-109866	0.295045	0.638584	no
clementina_scaffold_1:8714388-8714574	q1	q2	120.728	83.707	-0.528341	0.590493	0.787324	no
clementina_scaffold_1:8720831-8721086	q1	q2	396.458	431.962	344566	0.510621	0.746521	no
clementina_scaffold_1:8756644-8757772	q1	q2	174.012	249.784	0.521495	0.117994	0.481467	no
clementina_scaffold_1:8764203-8766157	q1	q2	226.991	130.337	-0.800389	0.222409	0.596894	no
clementina_scaffold_1:8766524-8768697	q1	q2	588.039	121.703	104938	1	1	no
clementina_scaffold_1:8831198-8832106	q1	q2	123.168	868.339	-0.504296	0.310288	0.645508	no
clementina_scaffold_1:8850636-8851079	q1	q2	116.677	115.569	-0.0137682	0.986884	0.996354	no
clementina_scaffold_1:8885480-8886004	q1	q2	794.029	605.595	-0.390838	0.697608	0.850299	no
clementina_scaffold_1:8933088-8933212	q1	q2	1.49811	593.554	-13357	0.0329591	0.262809	no
clementina_scaffold_1:8935642-8937779	q1	q2	686.404	139.308	102115	0.363425	0.668861	no
clementina_scaffold_1:8935642-8937779	q1	q2	469.313	292.868	-0.6803	0.459138	0.717979	no
clementina_scaffold_1:8947771-8950248	q1	q2	848.328	758.971	-0.160577	0.464104	0.720841	no
clementina_scaffold_1:8952491-8959342	q1	q2	489.019	923.011	0.916457	0.520019	0.751493	no
clementina_scaffold_1:8952491-8959342	q1	q2	166.203	467.613	-182956	1	1	no
clementina_scaffold_1:8962987-8963850	q1	q2	208.933	219.213	0.0692876	0.851963	0.932964	no
clementina_scaffold_1:8967792-8971181	q1	q2	210.405	43.757	105635	0.126749	0.496107	no
clementina_scaffold_1:9029415-9029861	q1	q2	197.829	121.886	-0.698723	0.330764	0.65675	no
clementina_scaffold_1:9120474-9120962	q1	q2	161.036	29.219	-246241	0.182844	0.562898	no
clementina_scaffold_1:9145855-9146150	q1	q2	331.122	200.114	-0.726543	0.446593	0.710135	no
clementina_scaffold_1:9196972-9197208	q1	q2	753.428	218.906	-178316	0.212223	0.587228	no
clementina_scaffold_1:9213725-9214547	q1	q2	143.084	142.336	-0.00756095	0.986725	0.996354	no
clementina_scaffold_1:9234839-9236276	q1	q2	230.436	370.257	0.684162	0.51178	0.747087	no
clementina_scaffold_1:9236348-9236811	q1	q2	0	0	-1.79769e+308	1	1	no
clementina_scaffold_1:9243014-9243350	q1	q2	207.749	411.552	-23357	0.380427	0.677746	no
clementina_scaffold_1:9248126-9250361	q1	q2	294.868	229.398	295971	0.694656	0.849665	no
clementina_scaffold_1:9272912-9273474	q1	q2	783.058	776.011	-0.0130414	0.987545	0.996555	no
clementina_scaffold_1:9281560-9282176	q1	q2	804.237	154.859	0.94526	0.134684	0.506585	no
clementina_scaffold_1:9282578-9282995	q1	q2	594.383	181.331	160916	0.173708	0.552806	no
clementina_scaffold_1:9301830-9304938	q1	q2	595.398	85.277	0.518303	0.270086	0.628606	no
clementina_scaffold_1:9337806-9339086	q1	q2	683.337	917.738	0.425486	0.061063	0.360166	no
clementina_scaffold_1:9362139-9365639	q1	q2	0	189.547	1.79769e+308	0.000650709	0.0271514	yes
clementina_scaffold_1:9362139-9365639	q1	q2	308.385	315.629	0.0334965	0.967656	0.98922	no
clementina_scaffold_1:9391225-9391639	q1	q2	216.996	197.024	-0.139299	0.826078	0.919948	no
clementina_scaffold_1:9423555-9423828	q1	q2	324.938	247.826	-0.390838	0.697608	0.850299	no
clementina_scaffold_1:9423989-9424416	q1	q2	147.686	160.912	0.123735	0.863403	0.938748	no
clementina_scaffold_1:9453723-9454081	q1	q2	228.479	142.251	-0.68362	0.431108	0.700145	no
clementina_scaffold_1:9455227-9455981	q1	q2	180.683	272.581	0.593221	0.134051	0.506048	no
clementina_scaffold_1:9458602-9459681	q1	q2	35.467	284.227	-0.319436	0.599934	0.793709	no
clementina_scaffold_1:9464252-9468344	q1	q2	841.331	561.989	-0.582131	0.506439	0.745338	no
clementina_scaffold_1:9564791-9565568	q1	q2	489.241	145.378	157119	0.0178713	0.187222	no
clementina_scaffold_1:9574331-9575809	q1	q2	144.329	0.01922	0.413242	0.200168	0.578822	no
clementina_scaffold_1:9590980-9594463	q1	q2	225.463	526.906	122466	0.00346505	0.0768913	no
clementina_scaffold_1:9599383-9601359	q1	q2	120.658	0	-1.79769e+308	0.00510484	0.0956139	no
clementina_scaffold_1:9619450-9621549	q1	q2	109.753	148.701	0.438144	0.569924	0.775854	no
clementina_scaffold_1:9621933-9622229	q1	q2	103.987	311.573	158317	0.28005	0.635414	no
clementina_scaffold_1:9629287-9629989	q1	q2	971.766	111.452	-312419	0.235369	0.607645	no
clementina_scaffold_1:9642060-9643765	q1	q2	93.602	352.309	-14097	0.00356207	0.0781685	no
clementina_scaffold_1:9702858-9703630	q1	q2	201.899	166.207	-0.280655	0.508251	0.745432	no
clementina_scaffold_1:9736741-9737006	q1	q2	601.751	269.969	-115637	0.202811	0.580085	no
clementina_scaffold_1:9739005-9739299	q1	q2	238.252	403.804	0.761165	0.35258	0.667239	no
clementina_scaffold_1:9770511-9771127	q1	q2	67.942	269.187	-13357	0.362108	0.668486	no
clementina_scaffold_1:9773008-9777608	q1	q2	110.204	48.816	-117476	0.009131	0.127762	no
clementina_scaffold_1:9773008-9777608	q1	q2	105.876	559.992	-0.9189	1	1	no
clementina_scaffold_1:9773008-9777608	q1	q2	881.709	1.01508	0.203217	1	1	no
clementina_scaffold_1:9785614-9787210	q1	q2	0	108.035	1.79769e+308	0.0185726	0.190705	no
clementina_scaffold_1:9788236-9788406	q1	q2	104.682	0.39105	190134	0.0307321	0.253859	no
clementina_scaffold_1:9830726-9831463	q1	q2	573.608	130.203	118263	0.0687759	0.381462	no
clementina_scaffold_1:9846732-9847166	q1	q2	110.182	240.097	-219819	0.410676	0.691794	no
clementina_scaffold_1:9847827-9848098	q1	q2	331.829	361.545	344566	0.510621	0.746521	no
clementina_scaffold_1:9849959-9851727	q1	q2	892.883	526.144	-0.763013	1	1	no
clementina_scaffold_1:9883245-9883852	q1	q2	947.061	619.123	-0.61323	0.449951	0.711338	no
clementina_scaffold_1:9884379-9885081	q1	q2	122.749	245.226	0.998395	0.0324595	0.260784	no
clementina_scaffold_1:9901759-9902152	q1	q2	213.973	393.555	0.879137	0.123589	0.490372	no
clementina_scaffold_1:9941612-9942041	q1	q2	258.992	490.758	-239983	0.0867271	0.421655	no
clementina_scaffold_1:9983356-9984703	q1	q2	180.069	222.462	0.305012	0.331956	0.657133	no
clementina_scaffold_1:9992335-9993956	q1	q2	123.657	115.877	-0.0937583	0.662717	0.829834	no
clementina_scaffold_1:10008680-10011386	q1	q2	139.546	143.584	0.041149	0.85154	0.932752	no
clementina_scaffold_1:10019606-10019864	q1	q2	191.454	417.198	112374	0.365217	0.669219	no
clementina_scaffold_1:10020090-10020401	q1	q2	251.343	199.165	-0.335696	0.715319	0.8606	no
clementina_scaffold_1:10021634-10022379	q1	q2	164.838	513.143	-168362	0.0143846	0.165856	no
clementina_scaffold_1:10028613-10028954	q1	q2	455.998	47.696	0.0648417	0.900787	0.954906	no
clementina_scaffold_1:10030275-10035973	q1	q2	815.985	451.782	-0.852916	1	1	no
clementina_scaffold_1:10036426-10040666	q1	q2	540.001	605.673	0.165577	1	1	no
clementina_scaffold_1:10036426-10040666	q1	q2	732.083	779.248	0.0900753	1	1	no
clementina_scaffold_1:10045443-10045937	q1	q2	963.113	572.379	-0.750734	0.492067	0.736328	no
clementina_scaffold_1:10063612-10064071	q1	q2	169.101	130.055	-0.378765	0.583141	0.782591	no
clementina_scaffold_1:10068667-10069027	q1	q2	483.562	193.184	-132372	0.0460147	0.31166	no
clementina_scaffold_1:10081152-10082214	q1	q2	413.389	382.362	-0.112563	0.685264	0.843481	no
clementina_scaffold_1:10105434-10106626	q1	q2	136.929	337.792	-201922	0.000738663	0.0291804	yes
clementina_scaffold_1:10114054-10120339	q1	q2	400.082	490.448	0.293805	0.626667	0.810821	no
clementina_scaffold_1:10114054-10120339	q1	q2	493.161	330.884	-0.575736	1	1	no
clementina_scaffold_1:10135968-10141594	q1	q2	796.244	214.753	143139	0.0200604	0.199221	no
clementina_scaffold_1:10135968-10141594	q1	q2	858.635	152.167	0.825543	1	1	no
clementina_scaffold_1:10156964-10159049	q1	q2	843.068	828.731	-0.0247453	0.950167	0.980787	no
clementina_scaffold_1:10170363-10171505	q1	q2	158.027	0	-1.79769e+308	0.001762	0.0503077	no
clementina_scaffold_1:10185840-10186235	q1	q2	158.829	432.632	-187626	0.31775	0.649239	no
clementina_scaffold_1:10186342-10188590	q1	q2	132.702	730.826	-0.860593	0.163038	0.541002	no
clementina_scaffold_1:10186342-10188590	q1	q2	0	0	0	1	1	no
clementina_scaffold_1:10203802-10204458	q1	q2	19.714	288.438	0.549041	0.189196	0.568627	no
clementina_scaffold_1:10204594-10205735	q1	q2	108.954	890.337	-0.291302	0.515307	0.748479	no
clementina_scaffold_1:10236447-10240694	q1	q2	140.909	283.022	100615	0.0388623	0.285097	no
clementina_scaffold_1:10289185-10291092	q1	q2	0	0	-1.79769e+308	1	1	no
clementina_scaffold_1:10302523-10304075	q1	q2	613.885	588.349	-0.0612965	0.788598	0.900832	no
clementina_scaffold_1:10307761-10308794	q1	q2	113.878	140.843	0.306599	0.467449	0.722838	no
clementina_scaffold_1:10313114-10314970	q1	q2	239.708	237.584	-0.0128377	0.961498	0.9862	no
clementina_scaffold_1:10320980-10321699	q1	q2	346.251	366.479	0.0819152	0.808397	0.91136	no
clementina_scaffold_1:10344368-10348933	q1	q2	0	0.0000157145	1.79769e+308	0.496212	1	no
clementina_scaffold_1:10367104-10367538	q1	q2	143.236	720.292	-0.991742	0.349962	0.667239	no
clementina_scaffold_1:10372467-10377322	q1	q2	40.375	474.021	0.231489	0.751136	0.878649	no
clementina_scaffold_1:10418786-10419643	q1	q2	210.127	63.285	-173133	0.480699	0.729092	no
clementina_scaffold_1:10419736-10420183	q1	q2	219.114	90.947	-126858	0.122874	0.489032	no
clementina_scaffold_1:10451798-10452439	q1	q2	157.274	190.397	0.275738	0.57038	0.775997	no
clementina_scaffold_1:10501540-10502140	q1	q2	152.909	195.302	0.353039	0.132755	0.503931	no
clementina_scaffold_1:10503556-10508146	q1	q2	305.863	541.627	0.824415	0.204505	0.581157	no
clementina_scaffold_1:10552550-10553380	q1	q2	334.344	281.311	-0.249165	0.246162	0.611974	no
clementina_scaffold_1:10553690-10554919	q1	q2	2.89198	1.20162	-126708	0.00386424	0.0809858	no
clementina_scaffold_1:10564512-10567755	q1	q2	0	0	3.05699e-316	1	1	no
clementina_scaffold_1:10630481-10631673	q1	q2	186.017	115.412	-0.688638	0.0665116	0.375353	no
clementina_scaffold_1:10631808-10632242	q1	q2	0.01212	720.292	-0.750734	0.492067	0.736328	no
clementina_scaffold_1:10640288-10641469	q1	q2	190.719	190.719	0	1	1	no
clementina_scaffold_1:10641677-10642469	q1	q2	108.365	566.734	-0.935158	0.150131	0.525109	no
clementina_scaffold_1:10667392-10668305	q1	q2	61.151	509.502	-0.263288	0.693364	0.848807	no
clementina_scaffold_1:10681847-10686443	q1	q2	39.288	128.386	-16136	0.394767	0.685936	no
clementina_scaffold_1:10681847-10686443	q1	q2	117.837	292.917	131371	0.512296	0.747187	no
clementina_scaffold_1:10715790-10716238	q1	q2	197.585	283.055	0.51861	0.343849	0.665932	no
clementina_scaffold_1:10735292-10735685	q1	q2	160.784	262.276	0.705968	0.302019	0.641954	no
clementina_scaffold_1:10741185-10747829	q1	q2	872.069	102.503	0.233152	0.792644	0.90316	no
clementina_scaffold_1:10749766-10751582	q1	q2	108.561	830.567	-0.386332	0.0737897	0.393676	no
clementina_scaffold_1:10756076-10756695	q1	q2	98.114	534.502	-0.876265	0.302956	0.642316	no
clementina_scaffold_1:10761330-10762734	q1	q2	309.344	386.754	0.322206	0.346685	0.667239	no
clementina_scaffold_1:10762898-10763493	q1	q2	780.772	779.801	-0.00179551	0.998175	0.999567	no
clementina_scaffold_1:10766073-10767842	q1	q2	827.853	224.252	143768	0.233147	0.606345	no
clementina_scaffold_1:10784588-10785322	q1	q2	331.684	424.237	0.355061	0.280455	0.63567	no
clementina_scaffold_1:10786370-10788599	q1	q2	409.118	333.367	-0.295409	0.559922	0.768631	no
clementina_scaffold_1:10804313-10804911	q1	q2	196.495	271.634	0.46717	0.466755	0.722425	no
clementina_scaffold_1:10906590-10907596	q1	q2	636.225	24.262	-139084	0.119589	0.484065	no
clementina_scaffold_1:10907858-10908715	q1	q2	507.594	0.000850847	-25767	0.330901	0.65675	no
clementina_scaffold_1:10909291-10910005	q1	q2	799.156	16.326	-22913	0.216749	0.591967	no
clementina_scaffold_1:10910258-10912110	q1	q2	103.867	354.707	-155004	0.000799411	0.0304813	yes
clementina_scaffold_1:10912355-10913738	q1	q2	244.735	707.924	-178955	0.543734	0.000827464	yes
clementina_scaffold_1:10927526-10929462	q1	q2	691.992	12.013	0.795769	0.454049	0.714946	no
clementina_scaffold_1:10934103-10934533	q1	q2	179.379	488.608	-187626	0.187276	0.566075	no
clementina_scaffold_1:10938905-10940914	q1	q2	137.583	19.169	0.478474	0.442478	0.707367	no
clementina_scaffold_1:10965213-10970912	q1	q2	530.328	0	-1.79769e+308	0.0211845	0.206012	no
clementina_scaffold_1:10973816-10977345	q1	q2	569.307	100.164	0.81509	0.28177	0.636282	no
clementina_scaffold_1:10985946-10992562	q1	q2	144.494	579.135	-131903	0.166937	0.545008	no
clementina_scaffold_1:10985946-10992562	q1	q2	733.735	0	-1.79769e+308	0.73113	0.00615805	yes
clementina_scaffold_1:11041020-11043527	q1	q2	150.599	152.043	0.0137693	0.983173	0.995513	no
clementina_scaffold_1:11045496-11047993	q1	q2	235.041	201.368	-0.223077	0.852301	1	no
clementina_scaffold_1:11097862-11098308	q1	q2	314.302	799.045	-19758	0.0225639	0.213025	no
clementina_scaffold_1:11137563-11137673	q1	q2	765.149	0.83367	0.123735	0.878362	0.944063	no
clementina_scaffold_1:11139161-11139576	q1	q2	119.989	130.735	-319819	0.54145	0.756749	no
clementina_scaffold_1:11148740-11155004	q1	q2	395.011	180.489	-112998	0.101585	0.452083	no
clementina_scaffold_1:11183867-11185134	q1	q2	31.942	15.962	-100081	0.00152996	0.0454308	yes
clementina_scaffold_1:11198531-11199559	q1	q2	117.664	124.827	0.0852612	0.842896	0.928409	no
clementina_scaffold_1:11246241-11246820	q1	q2	813.893	517.288	-0.653872	0.496877	0.738783	no
clementina_scaffold_1:11248330-11248934	q1	q2	114.495	14.554	0.346128	0.550197	0.762182	no
clementina_scaffold_1:11281415-11286997	q1	q2	131.074	118.911	-0.140507	0.820482	0.917416	no
clementina_scaffold_1:11296240-11297885	q1	q2	101.608	155.342	0.612435	0.287849	0.63746	no
clementina_scaffold_1:11336543-11336676	q1	q2	318.665	0.38578	0.275738	0.759531	0.883415	no
clementina_scaffold_1:11336784-11338884	q1	q2	78.841	66.959	-0.235667	0.277152	0.633994	no
clementina_scaffold_1:11364423-11364999	q1	q2	109.389	595.926	-0.876265	0.302956	0.642316	no
clementina_scaffold_1:11365148-11366289	q1	q2	953.351	771.625	-0.305108	0.519878	0.75133	no
clementina_scaffold_1:11371544-11372873	q1	q2	481.145	343.719	-0.485244	0.0594265	0.356081	no
clementina_scaffold_1:11376249-11379745	q1	q2	161.309	171.465	0.0880927	0.882543	0.94643	no
clementina_scaffold_1:11376249-11379745	q1	q2	291.191	79.504	144906	1	1	no
clementina_scaffold_1:11410732-11411151	q1	q2	376.908	461.994	0.29366	0.513564	0.747286	no
clementina_scaffold_1:11411476-11416209	q1	q2	334.615	565.569	0.757201	0.337151	0.662478	no
clementina_scaffold_1:11458384-11458613	q1	q2	220.884	721.994	17087	0.239499	0.608251	no
clementina_scaffold_1:11459493-11461519	q1	q2	407.395	268.721	-0.600318	0.0156203	0.173671	no
clementina_scaffold_1:11501347-11506300	q1	q2	35.017	365.213	0.0606813	0.781417	0.897068	no
clementina_scaffold_1:11515874-11516885	q1	q2	265.747	141.444	-0.909827	0.120487	0.485941	no
clementina_scaffold_1:11539918-11540937	q1	q2	128.351	545.738	-123382	0.0216575	0.208585	no
clementina_scaffold_1:11549883-11550529	q1	q2	172.781	753.017	212374	0.25811	0.618639	no
clementina_scaffold_1:11560313-11561056	q1	q2	222.172	221.467	-0.00458873	0.990804	0.997553	no
clementina_scaffold_1:11564918-11570655	q1	q2	123.479	701.126	-0.816519	0.339513	0.664234	no
clementina_scaffold_1:11571455-11574384	q1	q2	633.876	232.055	-144973	0.305195	0.643119	no
clementina_scaffold_1:11585857-11586156	q1	q2	329.026	137.881	-125478	0.29306	0.637734	no
clementina_scaffold_1:11622521-11623236	q1	q2	10.967	108.628	-0.0137682	0.980192	0.994337	no
clementina_scaffold_1:11680056-11680312	q1	q2	862.091	939.293	0.123735	0.819011	0.916694	no
clementina_scaffold_1:11695734-11696933	q1	q2	917.866	496.635	-0.886099	0.36237	0.668531	no
clementina_scaffold_1:11697227-11697815	q1	q2	384.214	36.088	-0.0903894	0.806918	0.91063	no
clementina_scaffold_1:11706786-11709115	q1	q2	502.247	129.411	-195644	0.490432	0.736328	no
clementina_scaffold_1:11706786-11709115	q1	q2	226.722	184.854	-0.294538	0.807693	0.911173	no
clementina_scaffold_1:11706786-11709115	q1	q2	230.095	234.795	0.029174	0.972308	0.990993	no
clementina_scaffold_1:11721575-11725367	q1	q2	107.228	195.473	0.866283	0.0884831	0.4251	no
clementina_scaffold_1:11735669-11738463	q1	q2	501.561	132.608	-191926	0.000144515	0.0860153	yes
clementina_scaffold_1:11738911-11739438	q1	q2	204.543	428.577	-225478	0.0472744	0.315503	no
clementina_scaffold_1:11741320-11744464	q1	q2	522.298	145.318	147626	0.0809037	0.408956	no
clementina_scaffold_1:11745252-11746327	q1	q2	140.643	175.566	0.319973	0.395323	0.685936	no
clementina_scaffold_1:11751949-11752876	q1	q2	811.765	538.101	-0.593184	0.332793	0.65802	no
clementina_scaffold_1:11755285-11756370	q1	q2	868.972	183.046	107483	0.010773	0.140548	no
clementina_scaffold_1:11775237-11776234	q1	q2	39.678	552.673	0.478088	0.0777889	0.403597	no
clementina_scaffold_1:11802987-11803333	q1	q2	211.597	96.061	-11393	0.344851	0.665932	no
clementina_scaffold_1:11803525-11803915	q1	q2	303.683	326.372	0.103949	0.847281	0.930491	no
clementina_scaffold_1:11815859-11816477	q1	q2	122.937	602.759	-102827	0.183665	0.563159	no
clementina_scaffold_1:11853546-11857065	q1	q2	890.511	245.914	-185648	0.192087	0.572488	no
clementina_scaffold_1:11873902-11875452	q1	q2	564.435	440.754	-0.356832	0.557213	0.766809	no
clementina_scaffold_1:11878382-11878605	q1	q2	504.864	366.717	-0.461227	0.17663	0.556064	no
clementina_scaffold_1:11887827-11892637	q1	q2	288.287	449.228	0.639941	0.35384	0.667239	no
clementina_scaffold_1:11887827-11892637	q1	q2	376.927	405.214	0.104396	0.87213	0.942509	no
clementina_scaffold_1:11898334-11904033	q1	q2	0.000402667	25.796	267949	0.924901	1	no
clementina_scaffold_1:11926630-11927185	q1	q2	376.653	43.406	0.204655	0.580024	0.782128	no
clementina_scaffold_1:11933939-11934777	q1	q2	64.339	569.568	-0.175825	0.79586	0.904558	no
clementina_scaffold_1:11948480-11948859	q1	q2	144.195	785.542	-0.876265	0.480148	0.729092	no
clementina_scaffold_1:11952784-11954099	q1	q2	106.165	102.155	-0.0555452	0.923459	0.967946	no
clementina_scaffold_1:11976834-11977036	q1	q2	282.506	362.124	0.358201	0.408713	0.691794	no
clementina_scaffold_1:11977435-11977927	q1	q2	978.587	133.515	0.448231	0.110067	0.466563	no
clementina_scaffold_1:12001802-12002481	q1	q2	214.443	216.123	0.0112606	0.978908	0.993787	no
clementina_scaffold_1:12030662-12031207	q1	q2	126.725	568.537	-115637	0.202811	0.580085	no
clementina_scaffold_1:12039774-12040834	q1	q2	127.012	112.607	-0.173673	0.806148	0.910204	no
clementina_scaffold_1:12075997-12077992	q1	q2	214.279	234.867	0.132354	0.551661	0.763088	no
clementina_scaffold_1:12089638-12093646	q1	q2	0.000832215	188.895	118255	0.717099	1	no
clementina_scaffold_1:12144038-12144442	q1	q2	556.583	0.10199	0.873757	0.0173972	0.184981	no
clementina_scaffold_1:12156213-12158066	q1	q2	405.863	95.812	123921	0.242851	0.610051	no
clementina_scaffold_1:12163148-12163414	q1	q2	280.096	648.506	12112	0.149904	0.525109	no
clementina_scaffold_1:12202018-12205028	q1	q2	997.821	420.965	-124508	0.201842	0.580085	no
clementina_scaffold_1:12205214-12206760	q1	q2	492.439	585.693	0.250199	0.636735	0.814588	no
clementina_scaffold_1:12244497-12245410	q1	q2	233.499	299.504	0.359159	0.353107	0.667239	no
clementina_scaffold_1:12248627-12249048	q1	q2	606.896	120.804	0.993151	0.00360317	0.0781685	no
clementina_scaffold_1:12249642-12252976	q1	q2	0.000910852	0.000832521	-0.12973	0.971846	1	no
clementina_scaffold_1:12249642-12252976	q1	q2	0	37.293	1.79769e+308	0.181424	0.5608	no
clementina_scaffold_1:12276555-12276917	q1	q2	206.988	104.088	-0.991742	0.349962	0.667239	no
clementina_scaffold_1:12304749-12305465	q1	q2	164.185	205.992	0.327269	0.457485	0.71712	no
clementina_scaffold_1:12306197-12306522	q1	q2	163.725	245.281	0.583167	0.526349	0.752288	no
clementina_scaffold_1:12312925-12313752	q1	q2	906.501	121.811	0.426268	0.592004	0.787887	no
clementina_scaffold_1:12315455-12317297	q1	q2	100.925	157.063	0.638056	0.328265	0.65675	no
clementina_scaffold_1:12326386-12326624	q1	q2	0.03914	533.063	0.445663	0.637581	0.814588	no
clementina_scaffold_1:12327357-12327825	q1	q2	230.659	303.673	0.396754	0.43081	0.700145	no
clementina_scaffold_1:12336331-12336799	q1	q2	269.103	188.487	-0.513695	0.347777	0.667239	no
clementina_scaffold_1:12356463-12357068	q1	q2	101.521	786.577	-0.368118	0.605781	0.797819	no
clementina_scaffold_1:12374843-12379741	q1	q2	0	0	-1.79769e+308	1	1	no
clementina_scaffold_1:12386351-12388863	q1	q2	151.432	106.109	-383506	0.447001	0.710322	no
clementina_scaffold_1:12389713-12393304	q1	q2	330.416	107.624	170365	0.228467	0.603609	no
clementina_scaffold_1:12393343-12393996	q1	q2	396.901	679.556	0.775812	0.429426	0.700145	no
clementina_scaffold_1:12395589-12399036	q1	q2	0.000932153	150.277	0.688981	0.629479	1	no
clementina_scaffold_1:12407798-12408470	q1	q2	109.362	0.14109	0.367501	0.129054	0.50052	no
clementina_scaffold_1:12413342-12414179	q1	q2	144.991	197.468	0.445663	0.287414	0.637335	no
clementina_scaffold_1:12429451-12432363	q1	q2	698.679	114.103	0.707639	0.195821	0.576043	no
clementina_scaffold_1:12432469-12433913	q1	q2	189.321	254.948	-289256	0.813872	0.913917	no
clementina_scaffold_1:12434097-12436418	q1	q2	321.545	150.463	222632	0.643259	0.817433	no
clementina_scaffold_1:12436752-12437022	q1	q2	368.899	365.396	-33357	0.523844	0.752233	no
clementina_scaffold_1:12459133-12462831	q1	q2	286.394	0.000996552	-152298	0.338727	0.663474	no
clementina_scaffold_1:12459133-12462831	q1	q2	101.313	118.302	0.22366	0.789429	0.901273	no
clementina_scaffold_1:12462971-12463694	q1	q2	93.261	481.323	-0.954267	0.219509	0.594171	no
clementina_scaffold_1:12482667-12483939	q1	q2	131.474	130.225	-0.0137682	0.97056	0.990638	no
clementina_scaffold_1:12490917-12492717	q1	q2	811.551	129.233	0.671223	0.00186	0.0520565	no
clementina_scaffold_1:12538096-12538213	q1	q2	0.2791	852.634	161114	0.173081	0.552742	no
clementina_scaffold_1:12560173-12560350	q1	q2	143.091	566.929	-13357	0.362108	0.668486	no
clementina_scaffold_1:12561501-12561644	q1	q2	274.026	895.697	-161323	0.395996	0.685936	no
clementina_scaffold_1:12561710-12562545	q1	q2	84.845	572.266	-0.568142	0.377459	0.677742	no
clementina_scaffold_1:12613143-12613574	q1	q2	111.623	851.336	-0.390838	0.697608	0.850299	no
clementina_scaffold_1:12623363-12625534	q1	q2	486.394	740.994	0.607338	0.706207	0.855072	no
clementina_scaffold_1:12628526-12629032	q1	q2	117.742	0	-1.79769e+308	0.00141877	0.0428898	yes
clementina_scaffold_1:12638400-12639451	q1	q2	482.008	492.349	0.030626	0.962543	0.986709	no
clementina_scaffold_1:12640227-12641313	q1	q2	303.796	22.382	-0.440763	0.162002	0.539525	no
clementina_scaffold_1:12660173-12660697	q1	q2	794.029	259.541	-161323	0.395996	0.685936	no
clementina_scaffold_1:12685171-12685272	q1	q2	661.077	1.54345	122327	0.186926	0.566075	no
clementina_scaffold_1:12697119-12698734	q1	q2	124.544	936.866	-0.410746	0.0574354	0.350262	no
clementina_scaffold_1:12718102-12719400	q1	q2	359.395	455.148	0.340765	0.186486	0.566075	no
clementina_scaffold_1:12726813-12728076	q1	q2	156.696	175.982	0.167457	0.624551	0.810041	no
clementina_scaffold_1:12740018-12744884	q1	q2	709.174	156.103	-218364	1	1	no
clementina_scaffold_1:12759531-12759801	q1	q2	503.045	548.094	0.123735	0.852687	0.933127	no
clementina_scaffold_1:12788334-12788681	q1	q2	127.868	106.875	-0.258734	0.457086	0.716898	no
clementina_scaffold_1:12788847-12789197	q1	q2	446.525	598.784	0.423296	0.379429	0.677746	no
clementina_scaffold_1:12789985-12793087	q1	q2	725.654	983.384	0.438473	0.585977	0.78455	no
clementina_scaffold_1:12793274-12793865	q1	q2	256.359	100.267	-135431	0.0171	0.182983	no
clementina_scaffold_1:12794171-12796831	q1	q2	255.179	438.193	0.780055	0.425334	0.698227	no
clementina_scaffold_1:12802185-12802620	q1	q2	548.546	179.301	17087	0.146902	0.522595	no
clementina_scaffold_1:12804103-12804504	q1	q2	141.232	559.563	-13357	0.362108	0.668486	no
clementina_scaffold_1:12829858-12832588	q1	q2	0	115.667	1.79769e+308	0.241371	0.609499	no
clementina_scaffold_1:12837263-12837574	q1	q2	319.891	199.165	-0.68362	0.431108	0.700145	no
clementina_scaffold_1:12898197-12898393	q1	q2	101.338	210.839	105696	0.127238	0.497149	no
clementina_scaffold_1:12907518-12907728	q1	q2	657.559	127.368	0.95381	0.233191	0.606345	no
clementina_scaffold_1:12919471-12920585	q1	q2	166.516	189.976	0.190157	0.590025	0.787324	no
clementina_scaffold_1:12937541-12938033	q1	q2	123.423	672.378	-0.876265	0.347713	0.667239	no
clementina_scaffold_1:12974162-12974741	q1	q2	203.473	266.034	0.38677	0.398308	0.687424	no
clementina_scaffold_1:13030767-13031286	q1	q2	137.516	105.453	-0.383003	0.578496	0.781596	no
clementina_scaffold_1:13044342-13045079	q1	q2	670.129	13.043	0.960763	0.112132	0.470741	no
clementina_scaffold_1:13056440-13056851	q1	q2	195.645	532.912	-187626	0.187276	0.566075	no
clementina_scaffold_1:13056903-13057850	q1	q2	216.278	201.983	-0.0986571	0.783264	0.897994	no
clementina_scaffold_1:13073093-13073810	q1	q2	407.182	697.932	0.777411	0.00917857	0.127762	no
clementina_scaffold_1:13076460-13077111	q1	q2	968.195	107.352	0.148973	0.559747	0.768631	no
clementina_scaffold_1:13091679-13091968	q1	q2	305.013	151.058	-101377	0.406626	0.691342	no
clementina_scaffold_1:13097929-13098278	q1	q2	20.744	941.738	-11393	0.344851	0.665932	no
clementina_scaffold_1:13106177-13106598	q1	q2	210.079	635.813	-172426	0.137141	0.50874	no
clementina_scaffold_1:13107879-13108185	q1	q2	571.729	493.152	-0.2133	0.699102	0.850987	no
clementina_scaffold_1:13108246-13108421	q1	q2	405.838	162.133	19982	0.289884	0.63746	no
clementina_scaffold_1:13129118-13129247	q1	q2	157.817	429.874	144566	0.329269	0.65675	no
clementina_scaffold_1:13138419-13138567	q1	q2	194.217	290.963	0.583167	0.526349	0.752288	no
clementina_scaffold_1:13161680-13164215	q1	q2	971.213	549.777	-0.820942	0.402865	0.690919	no
clementina_scaffold_10:2773-6574	q1	q2	579.306	544.474	-0.0894623	0.627447	0.811391	no
clementina_scaffold_10:33651-36553	q1	q2	0.11808	125.298	0.0855922	0.626829	0.81088	no
clementina_scaffold_10:74354-76440	q1	q2	675.476	116.842	0.790578	0.0219662	0.209815	no
clementina_scaffold_10:80048-81733	q1	q2	449.808	515.681	0.197171	0.407034	0.691342	no
clementina_scaffold_10:86033-88326	q1	q2	172.493	216.933	0.330712	0.163744	0.542319	no
clementina_scaffold_10:124780-125692	q1	q2	82.002	175.854	110064	0.220257	0.594663	no
clementina_scaffold_10:126589-127087	q1	q2	132.018	152.005	0.203385	0.702487	0.85285	no
clementina_scaffold_10:131592-132249	q1	q2	75.835	352.733	-110429	0.366026	0.669681	no
clementina_scaffold_10:137249-139018	q1	q2	245.529	203.156	-0.273304	0.311364	0.645959	no
clementina_scaffold_10:140025-142136	q1	q2	433.119	10.881	-199296	0.286495	0.636982	no
clementina_scaffold_10:142419-145921	q1	q2	315.397	228.052	-0.46781	0.103215	0.454295	no
clementina_scaffold_10:153646-156262	q1	q2	471.901	358.155	-0.397902	0.0100065	0.134276	no
clementina_scaffold_10:178833-180706	q1	q2	130.401	124.162	-0.0707345	0.891823	0.950302	no
clementina_scaffold_10:190902-192205	q1	q2	11.834	163.014	0.462053	0.211413	0.587228	no
clementina_scaffold_10:196068-198362	q1	q2	924.343	988.385	0.0966459	0.624614	0.810041	no
clementina_scaffold_10:226908-233070	q1	q2	317.329	216.582	-0.551064	0.140227	0.512745	no
clementina_scaffold_10:255611-264099	q1	q2	0.14357	145.067	0.0149626	0.886194	0.948369	no
clementina_scaffold_10:277899-278685	q1	q2	174.392	123.655	-0.496012	0.269468	0.628409	no
clementina_scaffold_10:279216-281519	q1	q2	644.991	80.171	0.313802	0.167006	0.545033	no
clementina_scaffold_10:291999-294517	q1	q2	210.006	23.624	0.169821	0.565396	0.772996	no
clementina_scaffold_10:307186-312660	q1	q2	359.349	349.749	-0.0390676	0.839852	0.926772	no
clementina_scaffold_10:345443-346495	q1	q2	75.186	9.556	0.345941	0.521031	0.752146	no
clementina_scaffold_10:353998-355345	q1	q2	190.498	321.181	0.753609	0.0107186	0.14011	no
clementina_scaffold_10:358627-360370	q1	q2	164.666	228.341	0.471644	0.219628	0.594224	no
clementina_scaffold_10:361213-362313	q1	q2	355.988	764.438	110257	0.305203	0.643119	no
clementina_scaffold_10:380539-382275	q1	q2	449.844	563.364	0.324641	0.352746	0.667239	no
clementina_scaffold_10:390089-391569	q1	q2	702.166	365.262	-0.942879	0.19777	0.577958	no
clementina_scaffold_10:392341-397203	q1	q2	380.464	372.607	-0.0301054	0.879125	0.944436	no
clementina_scaffold_10:398046-402370	q1	q2	304.379	268.886	-0.178873	0.596196	0.791226	no
clementina_scaffold_10:405722-408746	q1	q2	600.812	868.134	0.531005	0.0207167	0.20355	no
clementina_scaffold_10:456283-457452	q1	q2	127.945	126.754	-0.0134872	0.969883	0.990481	no
clementina_scaffold_10:513027-513802	q1	q2	233.829	670.113	151895	0.305342	0.643119	no
clementina_scaffold_10:536464-540220	q1	q2	112.353	20.414	-246041	0.0287992	0.24441	no
clementina_scaffold_10:540340-542606	q1	q2	381.274	245.408	-0.635642	0.158661	0.535457	no
clementina_scaffold_10:543551-545804	q1	q2	498.577	42.254	-0.238731	0.315664	0.6485	no
clementina_scaffold_10:564019-566324	q1	q2	829.546	978.312	0.237972	0.580795	0.782128	no
clementina_scaffold_10:569356-573169	q1	q2	74.143	698.985	-0.0850498	0.584974	0.783946	no
clementina_scaffold_10:597275-601344	q1	q2	422.832	331.957	-0.349087	0.135882	0.507799	no
clementina_scaffold_10:634604-636440	q1	q2	102.923	61.786	-0.736207	0.138165	0.509661	no
clementina_scaffold_10:636965-637879	q1	q2	243.996	822.479	-156881	8.27002	0.00665115	yes
clementina_scaffold_10:638563-641158	q1	q2	495.609	445.781	-0.152868	0.475383	0.727497	no
clementina_scaffold_10:651554-653272	q1	q2	420.282	398.683	-0.0761174	0.752818	0.87981	no
clementina_scaffold_10:654839-657331	q1	q2	682.523	766.776	0.167927	0.478458	0.729092	no
clementina_scaffold_10:667980-672181	q1	q2	198.685	169.279	-0.231083	0.456524	0.716485	no
clementina_scaffold_10:689355-693646	q1	q2	426.407	353.384	-0.270992	0.399598	0.688329	no
clementina_scaffold_10:693990-697542	q1	q2	247.883	233.523	-0.0860959	0.575164	0.779496	no
clementina_scaffold_10:735248-740123	q1	q2	271.368	204.594	-0.407492	0.118808	0.482463	no
clementina_scaffold_10:754145-759353	q1	q2	43.016	378.565	-0.184335	0.385656	0.681608	no
clementina_scaffold_10:764873-766272	q1	q2	401.452	697.525	0.797016	0.326139	0.656532	no
clementina_scaffold_10:766327-767485	q1	q2	127.305	165.497	0.378515	0.311379	0.645959	no
clementina_scaffold_10:770053-770390	q1	q2	882.314	394.427	-116154	0.43313	0.701599	no
clementina_scaffold_10:771539-774638	q1	q2	198.688	181.009	-0.134443	0.647538	0.819799	no
clementina_scaffold_10:820824-823261	q1	q2	500.977	43.384	-0.207581	0.195437	0.57599	no
clementina_scaffold_10:874502-876522	q1	q2	202.995	180.951	-0.165842	0.671227	0.835028	no
clementina_scaffold_10:881691-882635	q1	q2	206.994	998.321	-105201	0.00659087	0.108328	no
clementina_scaffold_10:981123-981536	q1	q2	295.463	16.599	-0.831882	0.263494	0.623828	no
clementina_scaffold_10:981666-983558	q1	q2	727.752	676.559	-0.105231	0.56909	0.775266	no
clementina_scaffold_10:1021049-1024354	q1	q2	991.353	857.696	-0.208933	0.214653	0.590087	no
clementina_scaffold_10:1032216-1034053	q1	q2	514.751	577.083	0.164904	0.474134	0.726736	no
clementina_scaffold_10:1034241-1035175	q1	q2	624.686	90.836	0.540134	0.0497609	0.324533	no
clementina_scaffold_10:1041185-1044444	q1	q2	778.622	579.818	-0.425323	0.00273735	0.0664558	no
clementina_scaffold_10:1055299-1058413	q1	q2	701.987	522.831	-0.425099	0.0559971	0.344685	no
clementina_scaffold_10:1065966-1068516	q1	q2	612.419	0.000753329	-302317	0.251542	0.61341	no
clementina_scaffold_10:1069156-1072203	q1	q2	206.252	182.955	-0.172921	0.453856	0.714769	no
clementina_scaffold_10:1085104-1086424	q1	q2	53.015	534.539	0.0118969	0.988489	0.996956	no
clementina_scaffold_10:1088117-1094715	q1	q2	58.375	447.336	-0.383994	0.0594847	0.35623	no
clementina_scaffold_10:1163147-1166319	q1	q2	102.201	125.351	0.294559	0.0792909	0.406144	no
clementina_scaffold_10:1185258-1189000	q1	q2	417.668	274.115	-0.607573	0.0147488	0.167458	no
clementina_scaffold_10:1217001-1218159	q1	q2	824.722	53.071	-0.635983	0.177232	0.556746	no
clementina_scaffold_10:1223986-1226854	q1	q2	264.038	291.294	0.14173	0.475008	0.727285	no
clementina_scaffold_10:1297507-1299166	q1	q2	454.155	448.136	-0.0192476	0.941863	0.977179	no
clementina_scaffold_10:1301621-1302959	q1	q2	330.909	401.269	0.278136	0.334042	0.658593	no
clementina_scaffold_10:1315152-1319386	q1	q2	213.914	221.239	0.0485745	0.845664	0.930052	no
clementina_scaffold_10:1319666-1321538	q1	q2	17.118	143.631	-0.253145	0.569715	0.775765	no
clementina_scaffold_10:1321716-1324504	q1	q2	660.845	706.572	0.096525	0.635689	0.8145	no
clementina_scaffold_10:1331710-1332860	q1	q2	624.419	958.523	0.618298	0.277791	0.634614	no
clementina_scaffold_10:1333668-1334667	q1	q2	153.537	156.205	0.0248505	0.956885	0.984214	no
clementina_scaffold_10:1334923-1335563	q1	q2	200.942	217.121	0.111715	0.772975	0.892016	no
clementina_scaffold_10:1356004-1356956	q1	q2	137.389	853.282	-0.687171	0.275775	0.632716	no
clementina_scaffold_10:1356960-1361252	q1	q2	312.511	252.854	-0.305599	0.205928	0.582573	no
clementina_scaffold_10:1364148-1367163	q1	q2	899.369	12.293	0.450853	0.237252	0.607646	no
clementina_scaffold_10:1393584-1395889	q1	q2	944.682	851.635	-0.149594	0.331421	0.657133	no
clementina_scaffold_10:1436537-1437173	q1	q2	486.648	0.000811184	-258478	0.329388	0.65675	no
clementina_scaffold_10:1439239-1441513	q1	q2	113.498	336.171	-175539	0.00108806	0.0369607	yes
clementina_scaffold_10:1441694-1446373	q1	q2	561.386	625.081	0.155052	0.435862	0.703515	no
clementina_scaffold_10:1455893-1456614	q1	q2	879.825	727.241	-0.274783	0.680699	0.840651	no
clementina_scaffold_10:1469604-1472957	q1	q2	129.164	204.825	0.66519	0.0165224	0.17931	no
clementina_scaffold_10:1480627-1483897	q1	q2	973.928	813.777	-0.259182	0.0573745	0.34997	no
clementina_scaffold_10:1508050-1511526	q1	q2	393.982	420.368	0.0935206	0.624505	0.810041	no
clementina_scaffold_10:1548116-1549693	q1	q2	139.732	998.822	-0.484363	0.441866	0.707367	no
clementina_scaffold_10:1549699-1551060	q1	q2	10.295	150.148	0.544446	0.227442	0.602521	no
clementina_scaffold_10:1611231-1616988	q1	q2	492.645	424.978	-0.213161	0.259483	0.619651	no
clementina_scaffold_10:1624918-1628501	q1	q2	103.904	91.884	-0.177366	0.292139	0.637734	no
clementina_scaffold_10:1634221-1637018	q1	q2	630.238	517.672	-0.283859	0.107151	0.460603	no
clementina_scaffold_10:1653230-1654165	q1	q2	880.912	641.293	-0.458014	0.0354635	0.272423	no
clementina_scaffold_10:1678984-1682301	q1	q2	195.584	157.051	-0.316557	0.225506	0.600514	no
clementina_scaffold_10:1761914-1763928	q1	q2	348.604	341.412	-0.030079	0.904585	0.957191	no
clementina_scaffold_10:1767415-1768079	q1	q2	706.459	107.468	0.605229	0.353682	0.667239	no
clementina_scaffold_10:1768709-1769075	q1	q2	165.241	15.917	-0.0539963	0.916369	0.964339	no
clementina_scaffold_10:1823186-1825466	q1	q2	763.489	565.316	-0.433549	0.0438191	0.304307	no
clementina_scaffold_10:1838343-1839120	q1	q2	191.825	631.861	-160211	0.266608	0.626554	no
clementina_scaffold_10:1840264-1841850	q1	q2	23.952	151.918	-0.656859	0.0507878	0.328241	no
clementina_scaffold_10:1852283-1854903	q1	q2	19.434	169.173	-0.200085	0.620915	0.807467	no
clementina_scaffold_10:1871291-1872755	q1	q2	136.793	0.01046	-0.387113	0.197831	0.577958	no
clementina_scaffold_10:1898386-1899187	q1	q2	410.682	532.359	0.374378	0.220086	0.594578	no
clementina_scaffold_10:1930513-1932883	q1	q2	796.375	10.149	0.349824	0.289835	0.63746	no
clementina_scaffold_10:1946083-1947966	q1	q2	113.332	818.167	-0.47009	0.482655	0.730124	no
clementina_scaffold_10:1948665-1949613	q1	q2	191.631	155.175	-0.304439	0.540794	0.756749	no
clementina_scaffold_10:1983873-1987740	q1	q2	342.971	425.454	0.310914	0.159781	0.537277	no
clementina_scaffold_10:2051982-2054570	q1	q2	120.835	996.913	-0.277493	0.498083	0.739855	no
clementina_scaffold_10:2080797-2082462	q1	q2	303.301	327.216	0.109494	0.731184	0.869135	no
clementina_scaffold_10:2088624-2093754	q1	q2	820.858	860.332	0.0677602	0.608998	0.799618	no
clementina_scaffold_10:2164871-2165534	q1	q2	156.598	953.763	-0.715361	0.134775	0.506711	no
clementina_scaffold_10:2202335-2202788	q1	q2	737.615	149.347	-23042	0.388479	0.683596	no
clementina_scaffold_10:2205461-2208099	q1	q2	398.132	337.131	-0.239936	0.312961	0.647153	no
clementina_scaffold_10:2243728-2246002	q1	q2	185.904	121.946	-0.608306	0.358325	0.668486	no
clementina_scaffold_10:2250225-2251703	q1	q2	459.255	299.457	-0.616946	0.451171	0.712425	no
clementina_scaffold_10:2251772-2254175	q1	q2	322.379	373.607	0.212763	0.377422	0.677742	no
clementina_scaffold_10:2274045-2274615	q1	q2	138.466	810.929	-0.771885	0.374031	0.675434	no
clementina_scaffold_10:2284041-2288624	q1	q2	919.976	845.809	-0.121265	0.446297	0.709919	no
clementina_scaffold_10:2288751-2291699	q1	q2	441.953	308.849	-0.516995	0.0191488	0.193988	no
clementina_scaffold_10:2357718-2359891	q1	q2	44.953	383.551	-0.228997	0.155658	0.53221	no
clementina_scaffold_10:2373311-2375221	q1	q2	106.718	12.263	0.200503	0.626807	0.81088	no
clementina_scaffold_10:2401302-2404493	q1	q2	818.284	795.522	-0.0407005	0.805994	0.910091	no
clementina_scaffold_10:2408108-2410568	q1	q2	105.728	122.032	0.20691	0.627613	0.811566	no
clementina_scaffold_10:2415367-2416808	q1	q2	631.201	0	-1.79769e+308	0.00580845	0.100695	no
clementina_scaffold_10:2419210-2419600	q1	q2	906.012	0	-1.79769e+308	0.00227817	0.0586154	no
clementina_scaffold_10:2422034-2423272	q1	q2	114.189	505.801	-117478	0.0209818	0.204951	no
clementina_scaffold_10:2423749-2425630	q1	q2	219.342	201.821	-0.120104	0.613165	0.802297	no
clementina_scaffold_10:2429605-2430713	q1	q2	23.227	361.839	0.639546	0.142245	0.515224	no
clementina_scaffold_10:2438899-2440436	q1	q2	11.462	773.686	-0.56704	0.344824	0.665932	no
clementina_scaffold_10:2449713-2454050	q1	q2	393.837	21.869	-0.848712	0.0434589	0.303133	no
clementina_scaffold_10:2454436-2458347	q1	q2	114.835	358.284	-168038	0.013576	0.160256	no
clementina_scaffold_10:2484116-2487130	q1	q2	154.935	187.611	0.276079	0.335054	0.659748	no
clementina_scaffold_10:2509003-2511889	q1	q2	196.425	169.884	-0.209429	0.416364	0.693561	no
clementina_scaffold_10:2516615-2517415	q1	q2	892.862	756.436	-0.239219	0.785082	0.898885	no
clementina_scaffold_10:2517623-2518131	q1	q2	725.825	149.196	103952	0.394813	0.685936	no
clementina_scaffold_10:2522698-2523808	q1	q2	566.309	15.274	-189051	0.100754	0.450773	no
clementina_scaffold_10:2524727-2525026	q1	q2	143.536	552.049	-137854	0.177925	0.557017	no
clementina_scaffold_10:2526400-2527151	q1	q2	295.165	165.707	-0.832893	0.00898175	0.127762	no
clementina_scaffold_10:2535921-2536767	q1	q2	210.797	132.995	-0.664486	0.194339	0.574369	no
clementina_scaffold_10:2557715-2563063	q1	q2	347.018	252.441	-0.459064	0.0347227	0.269723	no
clementina_scaffold_10:2572161-2573573	q1	q2	512.463	888.763	0.794352	0.353472	0.000573782	yes
clementina_scaffold_10:2603436-2604952	q1	q2	399.715	526.948	0.398689	0.0528442	0.335363	no
clementina_scaffold_10:2615038-2618346	q1	q2	276.099	250.601	-0.139794	0.710585	0.857968	no
clementina_scaffold_10:2648419-2650106	q1	q2	94.962	111.454	0.231025	0.293787	0.638493	no
clementina_scaffold_10:2673561-2674192	q1	q2	341.878	672.452	-234598	0.0961743	0.442981	no
clementina_scaffold_10:2674855-2679333	q1	q2	566.351	525.186	-0.108868	0.51331	0.747254	no
clementina_scaffold_10:2699544-2703628	q1	q2	349.782	340.219	-0.0399926	0.861605	0.938289	no
clementina_scaffold_10:2732860-2737564	q1	q2	564.509	416.375	-0.439111	0.00549641	0.100215	no
clementina_scaffold_10:2738922-2741616	q1	q2	128.108	136.534	0.0918991	0.624866	0.810041	no
clementina_scaffold_10:2870097-2870880	q1	q2	118.901	109.154	-0.123396	0.884844	0.94767	no
clementina_scaffold_10:2871081-2872085	q1	q2	900.155	915.262	0.024011	0.974808	0.991946	no
clementina_scaffold_10:2872665-2873529	q1	q2	111.303	12.677	0.187728	0.75252	0.879576	no
clementina_scaffold_10:2874046-2875623	q1	q2	44.028	446.344	0.0197359	0.941345	0.977021	no
clementina_scaffold_10:2910548-2911345	q1	q2	264.615	279.264	0.0777358	0.821768	0.918317	no
clementina_scaffold_10:2919867-2922740	q1	q2	218.521	154.738	-0.497952	0.244076	0.610051	no
clementina_scaffold_10:2932906-2934083	q1	q2	450.163	44.841	-0.00563105	0.994636	0.998944	no
clementina_scaffold_10:2934172-2935398	q1	q2	120.525	14.433	0.260031	0.541602	0.756749	no
clementina_scaffold_10:2941038-2942465	q1	q2	213.869	133.941	-0.675132	0.132751	0.503931	no
clementina_scaffold_10:2942830-2948099	q1	q2	26.355	233.008	-0.177699	0.450786	0.712081	no
clementina_scaffold_10:2986840-2990030	q1	q2	368.223	393.975	0.097524	0.69843	0.85081	no
clementina_scaffold_10:2993217-2995367	q1	q2	181.486	137.013	-0.405549	0.174608	0.554066	no
clementina_scaffold_10:2997372-3000369	q1	q2	976.563	594.595	-0.715805	0.263619	0.62402	no
clementina_scaffold_10:3000534-3002434	q1	q2	218.854	22.511	0.0406607	0.897696	0.953329	no
clementina_scaffold_10:3067653-3068664	q1	q2	111.495	136.576	0.29273	0.655443	0.825398	no
clementina_scaffold_10:3087785-3089944	q1	q2	629.913	545.801	-0.206777	0.195692	0.576043	no
clementina_scaffold_10:3096050-3099629	q1	q2	327.294	343.048	0.0678193	0.78437	0.898532	no
clementina_scaffold_10:3104245-3105797	q1	q2	819.228	115.123	0.490835	0.236122	0.607646	no
clementina_scaffold_10:3117423-3124118	q1	q2	335.219	188.518	-0.830405	0.000262634	0.143559	yes
clementina_scaffold_10:3126270-3128350	q1	q2	411.939	233.766	-0.817365	0.510149	0.746521	no
clementina_scaffold_10:3129207-3130958	q1	q2	779.486	11.864	0.605994	0.173985	0.55338	no
clementina_scaffold_10:3131286-3136715	q1	q2	621.125	751.665	0.275207	0.481147	0.729358	no
clementina_scaffold_10:3166813-3167215	q1	q2	363.972	130.742	184482	0.188677	0.567747	no
clementina_scaffold_10:3176608-3177139	q1	q2	961.302	337.494	-151013	0.0899017	0.428152	no
clementina_scaffold_10:3177752-3179842	q1	q2	17.193	130.528	-0.397463	0.153509	0.528786	no
clementina_scaffold_10:3181120-3181942	q1	q2	656.112	0.000494043	-373123	0.47499	0.727285	no
clementina_scaffold_10:3182394-3183364	q1	q2	526.411	211.825	-131332	0.27112	0.629753	no
clementina_scaffold_10:3184376-3188004	q1	q2	536.695	536.731	9.67729	0.999735	1	no
clementina_scaffold_10:3194452-3196719	q1	q2	1.34854	867.258	-0.636868	0.0157958	0.174536	no
clementina_scaffold_10:3222520-3226530	q1	q2	0.07861	500.106	-0.65248	0.000151998	0.0102289	yes
clementina_scaffold_10:3234168-3236866	q1	q2	141.473	809.797	-0.804899	0.0031301	0.0724604	no
clementina_scaffold_10:3258931-3260116	q1	q2	133.075	227.008	0.770497	0.0178221	0.186902	no
clementina_scaffold_10:3313204-3319642	q1	q2	254.062	65.287	136162	0.137469	0.508923	no
clementina_scaffold_10:3354486-3355545	q1	q2	728.713	26.613	-145322	0.0740825	0.394363	no
clementina_scaffold_10:3368299-3369649	q1	q2	160.158	126.303	-0.342608	0.320461	0.651626	no
clementina_scaffold_10:3385486-3386029	q1	q2	479.265	913.135	0.930005	0.211702	0.587228	no
clementina_scaffold_10:3430679-3432335	q1	q2	130.835	837.886	-0.642929	0.255208	0.616611	no
clementina_scaffold_10:3474620-3477756	q1	q2	213.248	13.586	-0.650415	0.111048	0.468691	no
clementina_scaffold_10:3480890-3481756	q1	q2	672.138	402.408	-0.740098	0.506611	0.745338	no
clementina_scaffold_10:3481963-3483662	q1	q2	166.168	0.01378	-0.270073	0.40455	0.691342	no
clementina_scaffold_10:3502647-3504334	q1	q2	13.467	882.684	-0.609462	0.0881165	0.424633	no
clementina_scaffold_10:3551706-3553774	q1	q2	281.353	264.488	-0.0891791	0.731104	0.869135	no
clementina_scaffold_10:3598749-3600198	q1	q2	113.335	291.592	-195856	0.00731326	0.115904	no
clementina_scaffold_10:3600354-3603086	q1	q2	264.636	195.491	-0.436906	0.03921	0.28676	no
clementina_scaffold_10:3700504-3701018	q1	q2	675.779	418.842	-0.690143	0.535721	0.755989	no
clementina_scaffold_10:3705803-3708324	q1	q2	221.486	261.116	0.237474	0.449147	0.711338	no
clementina_scaffold_10:3724356-3729031	q1	q2	527.596	352.504	-0.581794	0.0288333	0.244467	no
clementina_scaffold_10:3729392-3730438	q1	q2	319.668	309.073	-0.0486295	0.884786	0.94767	no
clementina_scaffold_10:3731058-3733166	q1	q2	117.121	10.391	-0.172675	0.67363	0.836192	no
clementina_scaffold_10:3749246-3750494	q1	q2	923.733	131.217	0.506407	0.252357	0.613965	no
clementina_scaffold_10:3752267-3757744	q1	q2	820.669	65.641	-0.322203	0.322073	0.653169	no
clementina_scaffold_10:3794205-3797130	q1	q2	171.829	123.773	-0.47327	0.000524281	0.023561	yes
clementina_scaffold_10:3799707-3800177	q1	q2	159.739	10.338	-394969	0.449173	0.711338	no
clementina_scaffold_10:3800408-3806738	q1	q2	895.946	728.479	-0.298525	0.170646	0.549679	no
clementina_scaffold_10:3823437-3826095	q1	q2	859.302	78.613	-0.128397	0.505526	0.744733	no
clementina_scaffold_10:3837019-3838777	q1	q2	157.395	152.009	-0.0502394	0.91629	0.964339	no
clementina_scaffold_10:3839115-3841454	q1	q2	257.348	21.331	-0.270772	0.417072	0.693561	no
clementina_scaffold_10:3841530-3842536	q1	q2	169.505	246.921	0.542723	0.117301	0.480371	no
clementina_scaffold_10:3884527-3886246	q1	q2	142.686	486.563	-155215	0.0170335	0.182417	no
clementina_scaffold_10:3886940-3887873	q1	q2	199.372	11.992	-0.733393	0.073186	0.392121	no
clementina_scaffold_10:3889885-3895575	q1	q2	356.097	224.128	-0.66795	0.00148152	0.0442249	yes
clementina_scaffold_10:3922268-3925856	q1	q2	980.222	103.529	0.0788576	0.769411	0.889614	no
clementina_scaffold_10:3926798-3930421	q1	q2	352.876	193.095	-0.869851	0.0018997	0.0528365	no
clementina_scaffold_10:3951907-3952588	q1	q2	97.635	595.509	-0.713275	0.183872	0.563159	no
clementina_scaffold_10:3952727-3957412	q1	q2	628.502	619.644	-0.0204764	0.931982	0.972594	no
clementina_scaffold_10:3995369-3996722	q1	q2	243.222	325.775	0.421604	0.177325	0.556863	no
clementina_scaffold_10:4065805-4067744	q1	q2	281.736	303.271	0.10626	0.71108	0.858257	no
clementina_scaffold_10:4068634-4069072	q1	q2	103.119	193.324	-241522	0.19412	0.574319	no
clementina_scaffold_10:4069177-4070253	q1	q2	583.359	232.509	-13271	0.365207	0.669219	no
clementina_scaffold_10:4070883-4073034	q1	q2	260.538	277.111	0.0889725	0.660382	0.828426	no
clementina_scaffold_10:4075299-4081327	q1	q2	408.558	424.324	0.0546257	0.6351	0.814187	no
clementina_scaffold_10:4093163-4094313	q1	q2	236.018	0.01921	-0.29704	0.652213	0.823096	no
clementina_scaffold_10:4094649-4095960	q1	q2	382.542	351.474	-0.122202	0.630051	0.813287	no
clementina_scaffold_10:4163203-4164698	q1	q2	219.889	290.746	0.40298	0.368286	0.670987	no
clementina_scaffold_10:4164773-4166521	q1	q2	467.335	36.729	-0.347538	0.48574	0.732466	no
clementina_scaffold_10:4175027-4178010	q1	q2	433.852	455.069	0.0688818	0.65741	0.826593	no
clementina_scaffold_10:4205417-4208309	q1	q2	142.878	116.368	-0.296086	0.621195	0.807635	no
clementina_scaffold_10:4208994-4211514	q1	q2	225.318	31.454	0.481281	0.134631	0.506558	no
clementina_scaffold_10:4230404-4234174	q1	q2	100.923	106.678	0.0800047	0.672083	0.835472	no
clementina_scaffold_10:4236954-4237949	q1	q2	177.204	190.968	0.107918	0.715939	0.860863	no
clementina_scaffold_10:4252794-4254702	q1	q2	129.174	117.747	-0.133629	0.715634	0.86067	no
clementina_scaffold_10:4269163-4272843	q1	q2	69.026	0	-1.79769e+308	0.00141877	0.0428898	yes
clementina_scaffold_10:4274069-4277414	q1	q2	217.061	144.002	-0.592013	0.0180259	0.188119	no
clementina_scaffold_10:4277621-4281823	q1	q2	51.682	564.044	0.126144	0.550968	0.762563	no
clementina_scaffold_10:4284124-4287212	q1	q2	354.157	435.372	0.297858	0.340482	0.66456	no
clementina_scaffold_10:4290199-4292167	q1	q2	849.283	858.169	0.0150167	0.911736	0.961491	no
clementina_scaffold_10:4314634-4318089	q1	q2	207.652	366.169	0.818342	0.0176524	0.185944	no
clementina_scaffold_10:4389875-4391008	q1	q2	150.416	0.16233	0.109968	0.474146	0.726736	no
clementina_scaffold_10:4438076-4439113	q1	q2	725.054	131.823	0.862443	0.391776	0.685773	no
clementina_scaffold_10:4439476-4442048	q1	q2	230.881	417.284	0.853878	0.0832705	0.414655	no
clementina_scaffold_10:4525101-4527098	q1	q2	408.449	240.103	-0.766501	0.0693128	0.382621	no
clementina_scaffold_10:4599716-4600607	q1	q2	136.208	938.851	-0.536846	0.233725	0.606658	no
clementina_scaffold_10:4628644-4630598	q1	q2	172.091	122.792	-0.486953	0.331628	0.657133	no
clementina_scaffold_10:4631120-4632451	q1	q2	127.554	118.833	-0.102172	0.882837	0.946631	no
clementina_scaffold_10:4633254-4633574	q1	q2	971.038	186.465	0.941302	0.180498	0.559735	no
clementina_scaffold_10:4671686-4675123	q1	q2	496.832	176.988	-148911	0.203098	0.580177	no
clementina_scaffold_10:4681703-4684687	q1	q2	145.389	12.225	-0.250074	0.691311	0.848046	no
clementina_scaffold_10:4702640-4703328	q1	q2	730.349	101.559	0.475666	0.369352	0.671624	no
clementina_scaffold_10:4711778-4714324	q1	q2	108.632	614.381	-0.822246	0.105498	0.457669	no
clementina_scaffold_10:4714545-4716467	q1	q2	122.931	121.941	-0.0116665	0.977078	0.992885	no
clementina_scaffold_10:4819049-4820613	q1	q2	105.338	528.514	-0.995018	0.146015	0.521839	no
clementina_scaffold_10:4872184-4875050	q1	q2	749.562	938.485	0.324286	0.0876512	0.423916	no
clementina_scaffold_10:4901470-4908306	q1	q2	443.117	48.429	0.128185	0.566218	0.773615	no
clementina_scaffold_10:4979312-4984055	q1	q2	359.547	250.616	-0.520702	0.20686	0.584085	no
clementina_scaffold_10:5001347-5001950	q1	q2	438.417	733.372	0.742241	0.409367	0.691794	no
clementina_scaffold_10:5049185-5051837	q1	q2	277.488	275.984	-0.007839	0.982199	0.995094	no
clementina_scaffold_10:5058313-5062970	q1	q2	332.306	370.264	0.156044	0.493425	0.737215	no
clementina_scaffold_10:5070961-5072493	q1	q2	567.261	701.262	0.305941	0.48463	0.731905	no
clementina_scaffold_10:5127471-5131464	q1	q2	374.485	368.786	-0.0221228	0.922712	0.96758	no
clementina_scaffold_10:5141096-5144636	q1	q2	819.224	29.827	-145764	0.0698693	0.383768	no
clementina_scaffold_10:5144776-5145101	q1	q2	263.286	131.299	-100377	0.230314	0.604965	no
clementina_scaffold_10:5146026-5149764	q1	q2	456.034	372.801	-0.290736	0.202703	0.580085	no
clementina_scaffold_10:5152713-5154629	q1	q2	12.739	88.519	-0.525196	0.278911	0.635414	no
clementina_scaffold_10:5361061-5361601	q1	q2	726.333	451.273	-0.68663	0.429082	0.700145	no
clementina_scaffold_10:5378929-5384847	q1	q2	220.164	152.141	-0.533171	0.219359	0.594171	no
clementina_scaffold_10:5385300-5388812	q1	q2	732.256	647.984	-0.17639	0.46205	0.720011	no
clementina_scaffold_10:5407566-5408478	q1	q2	858.248	277.872	-162697	0.0637857	0.368277	no
clementina_scaffold_10:5409318-5413346	q1	q2	199.579	834.166	-125856	0.463312	0.000713007	yes
clementina_scaffold_10:5413899-5416074	q1	q2	350.975	393.781	0.166025	0.534048	0.754762	no
clementina_scaffold_10:5431057-5435154	q1	q2	189.479	174.469	-0.119062	0.70456	0.854314	no
clementina_scaffold_10:5436033-5440555	q1	q2	322.408	243.057	-0.407592	0.17462	0.554066	no
clementina_scaffold_10:5441377-5443488	q1	q2	157.669	0.1818	0.205455	0.130411	0.501674	no
clementina_scaffold_10:5444272-5446332	q1	q2	701.686	753.997	0.103733	0.672136	0.835498	no
clementina_scaffold_10:5485059-5489346	q1	q2	209.987	239.644	0.190592	0.265906	0.625782	no
clementina_scaffold_10:5497399-5499043	q1	q2	844.012	0.000581346	-385979	0.460003	0.718619	no
clementina_scaffold_10:5499311-5500796	q1	q2	12.533	905.673	-0.468669	0.329009	0.65675	no
clementina_scaffold_10:5507656-5508631	q1	q2	932.667	425.744	-113138	0.0315657	0.257056	no
clementina_scaffold_10:5508755-5511462	q1	q2	269.312	206.541	-0.38285	0.25988	0.619662	no
clementina_scaffold_10:5512275-5513737	q1	q2	254.064	241.357	-0.0740244	0.823353	0.919311	no
clementina_scaffold_10:5526579-5529689	q1	q2	839.976	513.662	-0.709528	0.312749	0.647108	no
clementina_scaffold_10:5531196-5533501	q1	q2	213.405	202.506	-0.0756295	0.873637	0.943262	no
clementina_scaffold_10:5534135-5535102	q1	q2	185.346	175.382	-0.0797209	0.818625	0.916564	no
clementina_scaffold_10:5543485-5545394	q1	q2	12.617	184.294	0.546636	0.21155	0.587228	no
clementina_scaffold_10:5598063-5598830	q1	q2	102.164	111.905	0.131391	0.785636	0.899136	no
clementina_scaffold_10:5663461-5665145	q1	q2	759.745	100.719	0.406748	0.0473153	0.315639	no
clementina_scaffold_10:5700611-5704087	q1	q2	430.157	456.336	0.0852334	0.661926	0.82956	no
clementina_scaffold_10:5740125-5742468	q1	q2	142.285	991.112	-0.521667	0.196458	0.576649	no
clementina_scaffold_10:5787625-5787975	q1	q2	909.323	0.000969799	-322904	0.537558	0.756749	no
clementina_scaffold_10:5789173-5789882	q1	q2	174.731	455.867	-193845	0.0258462	0.230906	no
clementina_scaffold_10:5790097-5791531	q1	q2	393.125	371.323	-0.082313	0.793462	0.903652	no
clementina_scaffold_10:5915148-5920620	q1	q2	34.229	319.352	-0.100073	0.650527	0.822029	no
clementina_scaffold_10:12806-14862	q1	q2	950.783	110.487	0.216689	0.326392	0.656532	no
clementina_scaffold_10:19456-20467	q1	q2	129.219	120.779	-0.0974475	0.814973	0.914501	no
clementina_scaffold_10:76680-77283	q1	q2	0.000499353	530.057	340802	0.400924	0.689472	no
clementina_scaffold_10:111125-113247	q1	q2	238.118	385.308	0.69434	0.00398639	0.0828957	no
clementina_scaffold_10:181851-183126	q1	q2	15.417	13.146	-0.229899	0.719555	0.862664	no
clementina_scaffold_10:183389-184018	q1	q2	801.305	126.867	0.662888	0.509889	0.746521	no
clementina_scaffold_10:216474-217700	q1	q2	168.159	210.746	0.325674	0.299676	0.641205	no
clementina_scaffold_10:218638-219681	q1	q2	133.962	103.888	-0.366798	0.456831	0.716715	no
clementina_scaffold_10:220109-220552	q1	q2	615.685	0	-1.79769e+308	0.0125663	0.153059	no
clementina_scaffold_10:226908-233070	q1	q2	928.523	963.752	0.0537245	0.798804	0.906038	no
clementina_scaffold_10:238891-242068	q1	q2	255.882	249.414	-0.0369413	0.872725	0.94281	no
clementina_scaffold_10:251540-253656	q1	q2	248.756	276.613	0.153141	0.6236	0.809622	no
clementina_scaffold_10:254289-254996	q1	q2	157.891	154.428	-0.0319999	0.945854	0.979045	no
clementina_scaffold_10:268979-273327	q1	q2	594.196	456.851	-0.379214	0.0810095	0.408956	no
clementina_scaffold_10:274142-276082	q1	q2	209.375	11.668	-0.843534	0.0217714	0.209006	no
clementina_scaffold_10:282469-287162	q1	q2	135.394	133.849	-0.0165665	0.924907	0.968743	no
clementina_scaffold_10:295094-298638	q1	q2	356.273	293.068	-0.281746	0.259997	0.619662	no
clementina_scaffold_10:300943-302407	q1	q2	339.866	340.376	0.00216084	0.993493	0.998638	no
clementina_scaffold_10:302510-305503	q1	q2	234.948	125.038	-0.909973	0.00790497	0.121526	no
clementina_scaffold_10:362609-363808	q1	q2	124.503	241.058	0.9532	0.0342898	0.267899	no
clementina_scaffold_10:363926-366261	q1	q2	97.922	104.162	0.0891282	0.819775	0.916994	no
clementina_scaffold_10:405722-408746	q1	q2	228.385	135.794	-0.750049	0.00327672	0.0742823	no
clementina_scaffold_10:413079-415302	q1	q2	194.841	158.949	-0.293728	0.448184	0.710937	no
clementina_scaffold_10:426506-431385	q1	q2	733.167	108.041	0.55936	0.238079	0.608116	no
clementina_scaffold_10:433118-434216	q1	q2	101.825	499.619	-102719	0.0840552	0.416815	no
clementina_scaffold_10:438393-440372	q1	q2	300.015	258.175	-0.216682	0.423558	0.69697	no
clementina_scaffold_10:441314-444287	q1	q2	259.407	276.255	0.0907841	0.705229	0.854527	no
clementina_scaffold_10:444679-446543	q1	q2	902.198	647.233	-0.479159	0.337341	0.662597	no
clementina_scaffold_10:458354-461214	q1	q2	228.112	284.222	0.317274	0.39629	0.685936	no
clementina_scaffold_10:462157-463354	q1	q2	3.749	346.558	-0.113411	0.855342	0.93508	no
clementina_scaffold_10:480755-482785	q1	q2	229.076	342.134	0.578737	0.0441342	0.305292	no
clementina_scaffold_10:483494-485687	q1	q2	599.583	628.583	0.0681426	0.910456	0.960746	no
clementina_scaffold_10:515577-516889	q1	q2	148.818	199.512	0.422932	0.378407	0.677746	no
clementina_scaffold_10:525076-526651	q1	q2	143.575	235.943	0.716634	0.13243	0.503623	no
clementina_scaffold_10:545935-549698	q1	q2	247.223	219.732	-0.170066	0.741875	0.874576	no
clementina_scaffold_10:557326-558927	q1	q2	145.597	190.206	0.385583	0.37886	0.677746	no
clementina_scaffold_10:573889-576578	q1	q2	263.195	310.946	0.240535	0.385134	0.681275	no
clementina_scaffold_10:588823-590584	q1	q2	209.933	320.931	0.612337	0.0148678	0.168397	no
clementina_scaffold_10:681427-682915	q1	q2	305.222	571.095	0.903872	5.18272	0.00490509	yes
clementina_scaffold_10:697882-698865	q1	q2	0.01222	997.539	-0.2928	0.424438	0.69769	no
clementina_scaffold_10:785448-786273	q1	q2	348.458	386.204	0.148376	0.916207	0.964339	no
clementina_scaffold_10:798666-801572	q1	q2	758.109	396.254	-0.935979	0.343965	0.665932	no
clementina_scaffold_10:802643-803826	q1	q2	160.885	276.068	0.778998	0.0478159	0.317871	no
clementina_scaffold_10:804299-806471	q1	q2	102.171	107.637	0.0751901	0.918423	0.964933	no
clementina_scaffold_10:807230-810271	q1	q2	746.201	770.133	0.0455429	0.901132	0.955083	no
clementina_scaffold_10:833413-834894	q1	q2	171.687	151.311	-0.182263	0.397592	0.687131	no
clementina_scaffold_10:842476-843241	q1	q2	810.257	135.508	0.741926	0.137307	0.50885	no
clementina_scaffold_10:844463-845404	q1	q2	469.126	558.171	0.25073	0.764662	0.886419	no
clementina_scaffold_10:848778-851669	q1	q2	345.729	345.498	-0.000962454	0.996986	0.999567	no
clementina_scaffold_10:876903-878377	q1	q2	419.561	701.647	0.741865	0.336843	0.662166	no
clementina_scaffold_10:878473-879454	q1	q2	333.378	111.403	-158136	0.269951	0.628606	no
clementina_scaffold_10:900115-904550	q1	q2	434.382	426.572	-0.0261767	0.884512	0.947656	no
clementina_scaffold_10:910287-912435	q1	q2	103.207	955.497	-0.111223	0.487372	0.734141	no
clementina_scaffold_10:914118-914636	q1	q2	395.866	581.972	0.555937	0.53266	0.754622	no
clementina_scaffold_10:914738-915166	q1	q2	583.419	128.901	114366	0.173964	0.553379	no
clementina_scaffold_10:916974-919318	q1	q2	397.895	35.571	-0.161684	0.475961	0.728132	no
clementina_scaffold_10:936778-940254	q1	q2	326.392	342.694	0.0703192	0.78214	0.897435	no
clementina_scaffold_10:940643-942305	q1	q2	221.984	759.834	-15467	0.186167	0.565981	no
clementina_scaffold_10:943624-943879	q1	q2	213.988	30.086	-283036	0.284654	0.636982	no
clementina_scaffold_10:968498-970155	q1	q2	509.329	474.103	-0.103396	0.681011	0.840749	no
clementina_scaffold_10:971143-974786	q1	q2	21.435	180.649	-0.246783	0.456282	0.716469	no
clementina_scaffold_10:983743-986625	q1	q2	142.621	198.747	0.478743	0.0822287	0.412051	no
clementina_scaffold_10:988651-991414	q1	q2	848.148	332.398	-13514	0.000155045	0.0103302	yes
clementina_scaffold_10:1001718-1004565	q1	q2	424.209	554.071	0.385296	0.0165073	0.179233	no
clementina_scaffold_10:1005283-1006464	q1	q2	133.152	477.526	-147942	0.00939447	0.129224	no
clementina_scaffold_10:1013891-1015356	q1	q2	220.797	163.869	-0.430178	0.145017	0.520223	no
clementina_scaffold_10:1017981-1018384	q1	q2	108.461	309.923	-18072	0.206123	0.582917	no
clementina_scaffold_10:1024893-1028696	q1	q2	234.011	286.717	0.293053	0.241206	0.609387	no
clementina_scaffold_10:1045230-1045721	q1	q2	556.313	255.557	-112225	0.358281	0.668486	no
clementina_scaffold_10:1072584-1076211	q1	q2	123.503	87.123	-0.503426	0.000282119	0.0157095	yes
clementina_scaffold_10:1076311-1079070	q1	q2	672.961	227.812	-156268	0.0000000212941	0.0000316856	yes
clementina_scaffold_10:1098813-1100376	q1	q2	582.657	466.514	-0.320726	0.198948	0.578769	no
clementina_scaffold_10:1100490-1102502	q1	q2	389.143	294.992	-0.399628	0.335978	0.660853	no
clementina_scaffold_10:1106609-1110123	q1	q2	658.313	515.929	-0.351603	0.0653325	0.371837	no
clementina_scaffold_10:1110894-1114392	q1	q2	201.851	19.145	-0.0763178	0.670846	0.835019	no
clementina_scaffold_10:1123887-1126307	q1	q2	224.714	170.576	-0.397675	0.370817	0.672487	no
clementina_scaffold_10:1158677-1161654	q1	q2	136.592	147.617	0.111984	0.6024	0.795595	no
clementina_scaffold_10:1166863-1175274	q1	q2	342.205	415.252	0.279125	0.0220335	0.210188	no
clementina_scaffold_10:1226891-1230081	q1	q2	572.242	643.157	0.168545	0.379137	0.677746	no
clementina_scaffold_10:1230412-1232114	q1	q2	153.487	144.004	-0.0920128	0.92967	0.971567	no
clementina_scaffold_10:1246595-1250399	q1	q2	376.913	405.422	0.105191	0.417889	0.693561	no
clementina_scaffold_10:1251303-1252567	q1	q2	385.545	392.251	0.0248773	0.918882	0.965339	no
clementina_scaffold_10:1252943-1254527	q1	q2	34.687	291.661	-0.250105	0.494622	0.737711	no
clementina_scaffold_10:1254899-1257415	q1	q2	22.688	111.805	-102095	0.00183812	0.0516649	no
clementina_scaffold_10:1259398-1262765	q1	q2	107.752	105.584	-0.0293269	0.811791	0.913226	no
clementina_scaffold_10:1276776-1277692	q1	q2	897.756	642.125	-0.483468	0.360968	0.668486	no
clementina_scaffold_10:1278504-1279221	q1	q2	679.859	469.548	-0.533962	0.489397	0.735826	no
clementina_scaffold_10:1279827-1280668	q1	q2	927.457	384.731	-126943	0.386412	0.682065	no
clementina_scaffold_10:1282909-1286511	q1	q2	0.35997	275.186	-0.387469	0.084995	0.418706	no
clementina_scaffold_10:1289652-1292864	q1	q2	94.524	112.089	0.245886	0.491869	0.736328	no
clementina_scaffold_10:1324635-1325905	q1	q2	247.771	299.519	0.27364	0.36568	0.669542	no
clementina_scaffold_10:1326016-1327839	q1	q2	187.439	171.006	-0.132371	0.754069	0.880679	no
clementina_scaffold_10:1396424-1397304	q1	q2	235.271	62.958	142006	0.135196	0.507512	no
clementina_scaffold_10:1422990-1423823	q1	q2	229.035	595.499	137853	0.193878	0.574188	no
clementina_scaffold_10:1486250-1489196	q1	q2	731.845	592.248	-0.305337	0.36573	0.669542	no
clementina_scaffold_10:1491850-1497092	q1	q2	538.346	339.877	-0.66352	0.00126638	0.0403795	yes
clementina_scaffold_10:1497851-1499490	q1	q2	898.465	153.552	-254874	0.00884758	0.127762	no
clementina_scaffold_10:1499812-1505203	q1	q2	305.891	423.056	0.467834	0.0340037	0.267162	no
clementina_scaffold_10:1505554-1506313	q1	q2	784.256	812.167	0.0504533	0.944073	0.978146	no
clementina_scaffold_10:1506698-1507642	q1	q2	592.685	323.582	-0.873133	0.269052	0.628242	no
clementina_scaffold_10:1522836-1526806	q1	q2	156.158	184.761	0.242655	0.444416	0.708618	no
clementina_scaffold_10:1530222-1531184	q1	q2	134.612	207.527	0.624499	0.130968	0.50215	no
clementina_scaffold_10:1531237-1533562	q1	q2	14.359	997.244	-0.525936	0.489039	0.735612	no
clementina_scaffold_10:1561996-1563995	q1	q2	390.239	382.398	-0.0292829	0.899087	0.954011	no
clementina_scaffold_10:1575418-1581483	q1	q2	580.017	625.305	0.108464	0.628868	0.812391	no
clementina_scaffold_10:1591355-1592627	q1	q2	137.205	162.103	0.240577	0.497131	0.738992	no
clementina_scaffold_10:1593454-1594475	q1	q2	985.563	470.168	-106777	0.0835552	0.415665	no
clementina_scaffold_10:1655805-1659328	q1	q2	380.043	369.291	-0.0414058	0.849631	0.931676	no
clementina_scaffold_10:1688720-1693638	q1	q2	697.433	723.654	0.0532469	0.824633	0.919563	no
clementina_scaffold_10:1695704-1699805	q1	q2	363.758	35.617	-0.0304098	0.843048	0.928463	no
clementina_scaffold_10:1715834-1717478	q1	q2	249.522	243.174	-0.0371772	0.879575	0.944724	no
clementina_scaffold_10:1724111-1729943	q1	q2	155.438	169.068	0.121258	0.60438	0.797149	no
clementina_scaffold_10:1746838-1751860	q1	q2	370.329	453.366	0.291866	0.259115	0.619347	no
clementina_scaffold_10:1755062-1755767	q1	q2	376.759	677.912	0.847457	0.17749	0.557017	no
clementina_scaffold_10:1755870-1756778	q1	q2	853.487	273.601	-164129	0.258544	0.618952	no
clementina_scaffold_10:1770226-1774179	q1	q2	152.657	841.191	-0.859787	0.00191215	0.0530724	no
clementina_scaffold_10:1799146-1803458	q1	q2	328.962	363.148	0.142638	0.40966	0.691794	no
clementina_scaffold_10:1830028-1832807	q1	q2	202.744	195.828	-0.0500721	0.796284	0.904642	no
clementina_scaffold_10:1842006-1845306	q1	q2	553.002	531.899	-0.0561341	0.813615	0.913767	no
clementina_scaffold_10:1845492-1848213	q1	q2	289.191	280.126	-0.0459491	0.858662	0.936531	no
clementina_scaffold_10:1919878-1926182	q1	q2	369.572	318.586	-0.214175	0.210125	0.586861	no
clementina_scaffold_10:1932997-1935086	q1	q2	191.934	210.618	0.134016	0.669033	0.833813	no
clementina_scaffold_10:1936544-1937669	q1	q2	346.539	86.312	131654	0.184175	0.563159	no
clementina_scaffold_10:1946083-1947966	q1	q2	297.194	0.000833241	-18346	0.269943	0.628606	no
clementina_scaffold_10:1989636-1991616	q1	q2	608.643	509.437	-0.256692	0.0837298	0.416012	no
clementina_scaffold_10:2003980-2007033	q1	q2	504.824	479.139	-0.0753347	0.621865	0.808186	no
clementina_scaffold_10:2010994-2012551	q1	q2	369.767	366.049	-0.0145816	0.952159	0.981813	no
clementina_scaffold_10:2013217-2015094	q1	q2	129.961	149.113	0.198326	0.633251	0.814124	no
clementina_scaffold_10:2030773-2033604	q1	q2	153.147	173.194	0.177472	0.626523	0.810745	no
clementina_scaffold_10:2043373-2045253	q1	q2	287.325	254.167	-0.176906	0.503847	0.743651	no
clementina_scaffold_10:2045371-2046981	q1	q2	14.857	83.077	-0.838624	0.230014	0.604574	no
clementina_scaffold_10:2047535-2048040	q1	q2	223.984	995.816	-116944	0.0823169	0.412108	no
clementina_scaffold_10:2051982-2054570	q1	q2	570.317	726.906	0.350005	0.0517347	0.332453	no
clementina_scaffold_10:2054874-2058196	q1	q2	192.474	137.006	-0.490418	0.077767	0.403597	no
clementina_scaffold_10:2067209-2069442	q1	q2	547.116	545.884	-0.00325145	0.98557	0.996354	no
clementina_scaffold_10:2070818-2075827	q1	q2	554.306	578.359	0.0612827	0.807823	0.911205	no
clementina_scaffold_10:2094503-2095034	q1	q2	642.929	25.558	-133089	0.369115	0.671401	no
clementina_scaffold_10:2099369-2100171	q1	q2	515.616	469.873	-0.134025	0.818991	0.916694	no
clementina_scaffold_10:2111778-2114620	q1	q2	527.811	76.623	0.537755	0.0134154	0.159131	no
clementina_scaffold_10:2139308-2143564	q1	q2	164.686	859.181	-0.938685	0.000774521	0.0298159	yes
clementina_scaffold_10:2146092-2150619	q1	q2	146.712	145.011	-0.0168175	0.951249	0.981291	no
clementina_scaffold_10:2152187-2158043	q1	q2	574.313	491.773	-0.223845	0.295912	0.638612	no
clementina_scaffold_10:2160334-2160828	q1	q2	120.752	289.466	-206059	0.0730343	0.391778	no
clementina_scaffold_10:2235842-2237860	q1	q2	239.498	286.412	0.258077	0.439226	0.706348	no
clementina_scaffold_10:2237957-2238170	q1	q2	41.406	247.341	-0.743339	0.284596	0.636982	no
clementina_scaffold_10:2239356-2240631	q1	q2	738.773	116.483	0.656921	0.240376	0.608302	no
clementina_scaffold_10:2243728-2246002	q1	q2	112.023	161.299	0.52594	0.211545	0.587228	no
clementina_scaffold_10:2304575-2308394	q1	q2	548.571	439.992	-0.3182	0.152182	0.52777	no
clementina_scaffold_10:2308521-2309866	q1	q2	114.836	262.124	-213125	0.00145676	0.0437081	yes
clementina_scaffold_10:2328351-2329500	q1	q2	537.278	411.502	-0.384769	0.644522	0.818014	no
clementina_scaffold_10:2329600-2330451	q1	q2	867.154	0	-1.79769e+308	0.00109982	0.0369607	yes
clementina_scaffold_10:2331346-2332787	q1	q2	468.875	330.641	-0.503938	0.0230866	0.216131	no
clementina_scaffold_10:2333259-2338267	q1	q2	210.954	202.347	-0.0600987	0.900141	0.954675	no
clementina_scaffold_10:2339575-2340268	q1	q2	67.367	312.716	-110719	0.222686	0.59704	no
clementina_scaffold_10:2375412-2378810	q1	q2	29.361	291.188	-0.0119486	0.967688	0.98922	no
clementina_scaffold_10:2385850-2387220	q1	q2	777.857	585.335	-0.410242	0.527883	0.753071	no
clementina_scaffold_10:2454436-2458347	q1	q2	207.416	197.081	-0.0737401	0.822578	0.918801	no
clementina_scaffold_10:2462119-2464039	q1	q2	355.209	246.083	-0.52952	0.0582369	0.352979	no
clementina_scaffold_10:2489929-2490924	q1	q2	628.379	483.026	-0.379534	0.110018	0.466549	no
clementina_scaffold_10:2492891-2496325	q1	q2	185.301	166.473	-0.154581	0.455762	0.716447	no
clementina_scaffold_10:2496844-2499004	q1	q2	302.994	290.557	-0.0604686	0.851921	0.932964	no
clementina_scaffold_10:2499245-2501324	q1	q2	157.347	145.975	-0.10823	0.868574	0.941095	no
clementina_scaffold_10:2501531-2501827	q1	q2	297.623	110.145	-143408	0.165728	0.543842	no
clementina_scaffold_10:2576009-2577832	q1	q2	512.348	483.948	-0.082273	0.763566	0.885992	no
clementina_scaffold_10:2609860-2610995	q1	q2	705.982	297.143	-124847	0.128922	0.500158	no
clementina_scaffold_10:2658071-2659135	q1	q2	101.527	538.286	-0.91542	0.181074	0.559976	no
clementina_scaffold_10:2660868-2661508	q1	q2	481.783	485.502	0.0110938	0.989052	0.996956	no
clementina_scaffold_10:2680150-2682978	q1	q2	229.849	291.502	0.342823	0.249993	0.613092	no
clementina_scaffold_10:2683712-2686291	q1	q2	117.467	725.726	-0.694761	0.10871	0.463987	no
clementina_scaffold_10:2704128-2705637	q1	q2	292.546	321.333	0.135408	0.53248	0.7546	no
clementina_scaffold_10:2744606-2749129	q1	q2	332.017	306.597	-0.114913	0.618803	0.806072	no
clementina_scaffold_10:2749430-2752597	q1	q2	657.708	22.238	-156442	0.0359503	0.274955	no
clementina_scaffold_10:2764951-2767351	q1	q2	940.891	763.152	-0.302056	0.0753619	0.398125	no
clementina_scaffold_10:2789092-2793180	q1	q2	126.355	129.444	0.0348496	0.843932	0.928862	no
clementina_scaffold_10:2845011-2854067	q1	q2	0.07289	607.393	-0.26309	0.124362	0.491501	no
clementina_scaffold_10:2856859-2859364	q1	q2	175.972	136.823	-0.363029	0.313767	0.647902	no
clementina_scaffold_10:2878015-2878768	q1	q2	36.304	11.867	-161317	0.396013	0.685936	no
clementina_scaffold_10:2937395-2940449	q1	q2	951.919	159.979	0.748975	0.119252	0.48358	no
clementina_scaffold_10:2942830-2948099	q1	q2	271.534	174.662	-0.636566	0.00472652	0.0918687	no
clementina_scaffold_10:2949071-2949561	q1	q2	904.707	0.0008255	-345411	0.508924	0.745965	no
clementina_scaffold_10:2952031-2952700	q1	q2	978.862	190.746	-235945	0.202336	0.580085	no
clementina_scaffold_10:2978465-2979541	q1	q2	199.868	167.181	-0.257641	0.500384	0.741165	no
clementina_scaffold_10:2979936-2980864	q1	q2	196.987	552.976	-183281	0.00141666	0.0428898	yes
clementina_scaffold_10:2981016-2982750	q1	q2	607.162	897.254	0.563435	0.531143	0.754035	no
clementina_scaffold_10:3009791-3011364	q1	q2	684.977	828.921	0.275179	0.58101	0.782128	no
clementina_scaffold_10:3014402-3022848	q1	q2	955.955	67.134	-0.509898	0.00475494	0.0920345	no
clementina_scaffold_10:3022976-3024469	q1	q2	102.459	523.023	-0.970104	0.017331	0.184643	no
clementina_scaffold_10:3055303-3057318	q1	q2	110.285	159.003	0.52782	0.236131	0.607646	no
clementina_scaffold_10:3069499-3072506	q1	q2	173.571	189.775	0.128763	0.691984	0.848359	no
clementina_scaffold_10:3090893-3092934	q1	q2	163.137	218.951	0.424524	0.237534	0.607684	no
clementina_scaffold_10:3093583-3095804	q1	q2	80.514	952.255	0.242108	0.683435	0.842428	no
clementina_scaffold_10:3104245-3105797	q1	q2	326.853	0.000000201092	-139885	0.997961	0.999567	no
clementina_scaffold_10:3106500-3109669	q1	q2	167.416	138.757	-0.270881	0.468815	0.72331	no
clementina_scaffold_10:3109764-3110428	q1	q2	893.166	158.074	-249833	0.177027	0.556383	no
clementina_scaffold_10:3131286-3136715	q1	q2	197.779	139.684	-0.501718	0.0969747	0.444147	no
clementina_scaffold_10:3148041-3152323	q1	q2	874.855	71.994	-0.281167	0.456988	0.716794	no
clementina_scaffold_10:3196885-3200054	q1	q2	335.067	295.627	-0.180675	0.470282	0.724159	no
clementina_scaffold_10:3237181-3239018	q1	q2	162.426	173.018	0.0911374	0.764096	0.88631	no
clementina_scaffold_10:3239919-3241526	q1	q2	371.436	433.663	0.223461	0.390223	0.684687	no
clementina_scaffold_10:3286664-3291805	q1	q2	261.406	187.529	-0.479176	0.17562	0.554759	no
clementina_scaffold_10:3430679-3432335	q1	q2	817.201	308.737	-140431	0.141522	0.514733	no
clementina_scaffold_10:3445451-3449355	q1	q2	315.768	174.048	-0.859385	0.000228439	0.0135365	yes
clementina_scaffold_10:3485934-3489040	q1	q2	456.566	452.669	-0.0123666	0.957973	0.984625	no
clementina_scaffold_10:3510221-3511221	q1	q2	0.01711	129.752	-0.399086	0.300886	0.641831	no
clementina_scaffold_10:3583734-3584814	q1	q2	214.318	288.788	0.430262	0.175859	0.554952	no
clementina_scaffold_10:3585747-3586934	q1	q2	711.965	427.721	-0.735138	0.165536	0.543842	no
clementina_scaffold_10:3656333-3661963	q1	q2	924.575	804.018	-0.201562	0.228178	0.603557	no
clementina_scaffold_10:3662774-3663456	q1	q2	144.477	577.841	-132209	0.140445	0.512745	no
clementina_scaffold_10:3752267-3757744	q1	q2	64.716	671.722	0.0537413	0.827028	0.920564	no
clementina_scaffold_10:3766648-3766874	q1	q2	403.085	864.902	-222048	0.235023	0.607645	no
clementina_scaffold_10:3889885-3895575	q1	q2	679.386	0.00092153	-288213	0.00020437	0.0125579	yes
clementina_scaffold_10:3926798-3930421	q1	q2	348.575	283.177	-0.299765	0.572129	0.777232	no
clementina_scaffold_10:3958175-3958888	q1	q2	319.469	324.666	-329865	0.0000018723	0.0156711	yes
clementina_scaffold_10:3962021-3962655	q1	q2	535.643	631.791	0.238175	0.287938	0.63746	no
clementina_scaffold_10:3963314-3964527	q1	q2	784.075	355.587	-114079	0.0721197	0.389289	no
clementina_scaffold_10:3980332-3985561	q1	q2	779.189	698.159	-0.158417	0.188547	0.56752	no
clementina_scaffold_10:3985649-3988398	q1	q2	0.03478	175.814	-0.984202	0.00479542	0.0925363	no
clementina_scaffold_10:3988515-3990846	q1	q2	141.104	383.639	-187894	0.00102683	0.0357038	yes
clementina_scaffold_10:4033077-4036688	q1	q2	125.544	100.222	-0.324992	0.214909	0.590236	no
clementina_scaffold_10:4038104-4039025	q1	q2	496.426	158.275	-164914	0.104919	0.457112	no
clementina_scaffold_10:4084705-4086031	q1	q2	536.328	276.141	-0.957709	0.254902	0.616609	no
clementina_scaffold_10:4118929-4120108	q1	q2	128.355	127.265	-0.0122989	0.976223	0.992603	no
clementina_scaffold_10:4188580-4191708	q1	q2	165.825	213.041	0.361473	0.0982615	0.446301	no
clementina_scaffold_10:4191847-4193878	q1	q2	114.256	79.256	-0.527679	0.0126488	0.153784	no
clementina_scaffold_10:4258556-4261935	q1	q2	761.892	98.817	0.375173	0.0372822	0.278929	no
clementina_scaffold_10:4262036-4262618	q1	q2	315.368	0.03032	-0.056765	0.860314	0.937532	no
clementina_scaffold_10:4263292-4266722	q1	q2	387.217	411.511	0.0877889	0.709508	0.85748	no
clementina_scaffold_10:4293369-4298696	q1	q2	772.963	773.596	0.00118111	0.995084	0.998944	no
clementina_scaffold_10:4332822-4335456	q1	q2	303.072	280.858	-0.109819	0.778136	0.895372	no
clementina_scaffold_10:4372845-4378564	q1	q2	41.995	349.767	-0.263824	0.26338	0.623674	no
clementina_scaffold_10:4380985-4382134	q1	q2	251.029	399.316	-265225	0.0145034	0.166221	no
clementina_scaffold_10:4385613-4386305	q1	q2	70.316	0.000945729	-289435	0.272862	0.631923	no
clementina_scaffold_10:4391268-4393318	q1	q2	183.244	340.264	0.892883	0.00800846	0.122512	no
clementina_scaffold_10:4397475-4398629	q1	q2	390.495	244.568	-0.675065	0.436896	0.704704	no
clementina_scaffold_10:4409606-4411066	q1	q2	154.854	562.138	-146191	0.00235699	0.0602381	no
clementina_scaffold_10:4411633-4417004	q1	q2	419.022	445.358	0.0879363	0.606316	0.798249	no
clementina_scaffold_10:4420310-4420940	q1	q2	783.501	122.859	0.648997	0.228119	0.603557	no
clementina_scaffold_10:4421068-4423086	q1	q2	842.251	667.397	-0.335705	0.55829	0.76766	no
clementina_scaffold_10:4424227-4425506	q1	q2	494.091	477.915	-0.0480204	0.841063	0.927204	no
clementina_scaffold_10:4425597-4426685	q1	q2	577.339	238.148	-127756	0.0761779	0.399512	no
clementina_scaffold_10:4426805-4428399	q1	q2	127.065	379.321	-174407	0.0247497	0.225169	no
clementina_scaffold_10:4446085-4449608	q1	q2	129.876	715.024	-0.861074	0.00595233	0.101919	no
clementina_scaffold_10:4457563-4460354	q1	q2	451.638	388.434	-0.217497	0.343601	0.665932	no
clementina_scaffold_10:4467980-4474952	q1	q2	0.17014	734.838	-121122	0	0	yes
clementina_scaffold_10:4573776-4575626	q1	q2	153.953	18.683	0.279233	0.333805	0.658381	no
clementina_scaffold_10:4616998-4618602	q1	q2	101.808	135.279	0.410082	0.352627	0.667239	no
clementina_scaffold_10:4644444-4647225	q1	q2	829.498	12.428	0.583279	0.238495	0.608251	no
clementina_scaffold_10:4718146-4719958	q1	q2	228.663	203.159	-0.170613	0.528904	0.753071	no
clementina_scaffold_10:4720808-4722225	q1	q2	183.287	197.682	0.109075	0.756917	0.882075	no
clementina_scaffold_10:4722955-4724175	q1	q2	158.938	466.324	-176906	0.00105128	0.0361921	yes
clementina_scaffold_10:4729022-4731531	q1	q2	137.478	567.639	-127616	0.130707	0.502059	no
clementina_scaffold_10:4732493-4733958	q1	q2	621.805	900.814	0.534766	0.0156843	0.173949	no
clementina_scaffold_10:4734323-4737454	q1	q2	734.023	542.743	-0.435556	0.0595849	0.356419	no
clementina_scaffold_10:4738535-4738786	q1	q2	74.808	191.327	135477	0.360584	0.668486	no
clementina_scaffold_10:4740411-4741379	q1	q2	141.723	763.804	-0.891804	0.192591	0.572895	no
clementina_scaffold_10:4744155-4746209	q1	q2	606.825	137.135	-214568	0.249467	0.613092	no
clementina_scaffold_10:4765832-4766440	q1	q2	964.821	158.814	0.719002	0.212597	0.587575	no
clementina_scaffold_10:4766524-4768566	q1	q2	256.115	791.769	162829	0.112816	0.47221	no
clementina_scaffold_10:4836850-4838771	q1	q2	120.583	148.094	0.29648	0.3849	0.681061	no
clementina_scaffold_10:4855725-4857760	q1	q2	469.382	421.798	-0.154211	0.564413	0.771996	no
clementina_scaffold_10:4916017-4921121	q1	q2	121.261	132.514	0.128028	0.699947	0.85129	no
clementina_scaffold_10:4952604-4955562	q1	q2	211.556	320.264	0.598221	0.0478847	0.318249	no
clementina_scaffold_10:4960175-4961867	q1	q2	796.535	119.243	0.58209	0.00842604	0.125774	no
clementina_scaffold_10:4979312-4984055	q1	q2	101.993	810.874	-0.330925	0.49023	0.736328	no
clementina_scaffold_10:4984196-4986966	q1	q2	75.915	895.194	0.237814	0.567025	0.773955	no
clementina_scaffold_10:5013515-5015380	q1	q2	250.766	338.794	0.434065	0.134284	0.50636	no
clementina_scaffold_10:5015567-5018478	q1	q2	145.234	709.314	-103388	0.00824896	0.124595	no
clementina_scaffold_10:5026694-5027992	q1	q2	0.01059	177.393	0.744252	0.0625644	0.365193	no
clementina_scaffold_10:5065308-5068822	q1	q2	421.913	37.021	-0.188602	0.292888	0.637734	no
clementina_scaffold_10:5076356-5081572	q1	q2	740.362	699.076	-0.0827805	0.564081	0.771762	no
clementina_scaffold_10:5082250-5086472	q1	q2	135.046	968.531	-0.479578	0.0851418	0.418924	no
clementina_scaffold_10:5105956-5108402	q1	q2	204.762	275.821	0.429789	0.112477	0.471674	no
clementina_scaffold_10:5110096-5110487	q1	q2	148.704	0	-1.79769e+308	0.00921106	0.127762	no
clementina_scaffold_10:5110633-5111305	q1	q2	535.096	424.665	-0.333471	0.717125	0.861554	no
clementina_scaffold_10:5343448-5345075	q1	q2	934.395	853.627	-0.130426	0.805111	0.909609	no
clementina_scaffold_10:5416487-5419336	q1	q2	654.062	0.05815	-0.169649	0.481192	0.729386	no
clementina_scaffold_10:5419474-5420237	q1	q2	139.929	940.847	-0.572663	0.145541	0.521133	no
clementina_scaffold_10:5446522-5449090	q1	q2	173.646	12.287	-0.499018	0.168392	0.54714	no
clementina_scaffold_10:5460829-5464128	q1	q2	202.176	245.373	0.279362	0.233277	0.606492	no
clementina_scaffold_10:5473278-5475509	q1	q2	373.476	362.287	-0.043882	0.826004	0.919948	no
clementina_scaffold_10:5543485-5545394	q1	q2	173.281	679.161	-135128	0.000531214	0.0237134	yes
clementina_scaffold_10:5547493-5548372	q1	q2	21.791	16.242	-0.424005	0.158874	0.535765	no
clementina_scaffold_10:5550939-5552192	q1	q2	25.519	250.334	-0.0277229	0.934744	0.973943	no
clementina_scaffold_10:5554678-5555560	q1	q2	690.019	131.839	0.934066	0.331773	0.657133	no
clementina_scaffold_10:5559714-5562287	q1	q2	12.955	107.712	-0.266332	0.595807	0.790905	no
clementina_scaffold_10:5562389-5563377	q1	q2	103.388	26.969	138323	0.257519	0.618639	no
clementina_scaffold_10:5582305-5592498	q1	q2	247.404	226.221	-0.129136	0.57504	0.779418	no
clementina_scaffold_10:5592899-5595109	q1	q2	749.044	0.000331949	-449602	0.388643	0.683725	no
clementina_scaffold_10:5669716-5679306	q1	q2	252.698	179.367	-0.494494	0.00441425	0.0880352	no
clementina_scaffold_10:5704314-5706559	q1	q2	425.531	354.375	-0.263986	0.298614	0.640102	no
clementina_scaffold_10:5706787-5707720	q1	q2	152.352	394.949	-194767	0.171041	0.549804	no
clementina_scaffold_10:5707779-5708073	q1	q2	147.009	402.035	-187051	0.321813	0.652757	no
clementina_scaffold_10:5710828-5712125	q1	q2	543.555	290.893	-0.901934	0.333772	0.658381	no
clementina_scaffold_10:5712773-5715097	q1	q2	539.483	0.000362728	-389462	0.455714	0.716447	no
clementina_scaffold_10:5801804-5805516	q1	q2	285.951	375.242	0.392057	0.0950442	0.44096	no
clementina_scaffold_10:5819230-5819881	q1	q2	175.923	221.841	0.334584	0.403891	0.691342	no
clementina_scaffold_10:5860290-5863531	q1	q2	128.002	891.897	-0.521213	0.0349687	0.270618	no
[truncated: 25,782 more rows]
