# Supplementary material for: Transcriptional profile of sweet orange in response to chitosan and salicylic acid
Source: BMC Genomics. 2015 Apr 12;16(1):288. doi: 10.1186/s12864-015-1440-5 (PMC4415254; doi:10.1186/s12864-015-1440-5)
Supplement: Additional file 3: Table S3. — Biological processes altered by SA treatment. [file 12864_2015_1440_MOESM3_ESM.xls]

## Sheet: S3
Table S3 Biological processes altered by SA treatment.
Bin Name*	ID**	Symbol / description	Fold change***
Cell wall
cell wall.precursor synthesis.GAE	at4g30440	Symbols: GAE1 | GAE1 (UDP-D-GLUCURONATE 4-EPIMERASE 1); UDP-glucuronate 4-epimerase/ catalytic | chr4:14881855-14883480 REVERSE	-1.0
cell wall.precursor synthesis.MUR4	at1g30620	Symbols: HSR8, MUR4, UXE1 | MUR4 (MURUS 4); UDP-arabinose 4-epimerase/ catalytic | chr1:10854549-10858244 FORWARD	0.62
cell wall.cellulose synthesis	at5g49720	Symbols: ATGH9A1, DEC, KOR, RSW2, IRX2, KOR1 | ATGH9A1 (ARABIDOPSIS THALIANA GLYCOSYL HYDROLASE 9A1); cellulase/ hydrolase, hydrolyzing O-glycosyl compounds | chr5:20197391-20200288 REVERSE	-1.56
cell wall.cellulose synthesis.cellulose synthase	at2g21770	Symbols: CESA9, CESA09 | CESA9 (CELLULOSE SYNTHASE A9); cellulose synthase/ transferase, transferring glycosyl groups | chr2:9284837-9289536 FORWARD	-0.7
cell wall.cellulose synthesis.cellulose synthase	at1g55850	Symbols: ATCSLE1, CSLE1 | ATCSLE1; cellulose synthase/ transferase, transferring glycosyl groups | chr1:20876699-20879482 FORWARD	-0.76
cell wall.cellulose synthesis.cellulose synthase	at2g32540	Symbols: ATCSLB04, CSLB04, ATCSLB4 | ATCSLB04; cellulose synthase/ transferase/ transferase, transferring glycosyl groups | chr2:13814686-13818289 FORWARD	-1.56
cell wall.cell wall proteins.proline rich proteins	at2g21140	Symbols: ATPRP2 | ATPRP2 (PROLINE-RICH PROTEIN 2) | chr2:9060625-9062091 REVERSE	-0.94
cell wall.cell wall proteins.LRR	at3g24480	leucine-rich repeat family protein / extensin family protein | chr3:8901154-8902638 REVERSE	-0.65
cell wall.degradation.cellulases and beta -1,4-glucanases	at3g47000	glycosyl hydrolase family 3 protein | chr3:17313646-17316566 REVERSE	-0.37
cell wall.degradation.mannan-xylose-arabinose-fucose	at5g66460	(1-4)-beta-mannan endohydrolase, putative | chr5:26538395-26541036 REVERSE	-1.25
cell wall.degradation.mannan-xylose-arabinose-fucose	at5g49360	Symbols: BXL1, ATBXL1 | BXL1 (BETA-XYLOSIDASE 1); hydrolase, hydrolyzing O-glycosyl compounds | chr5:20011879-20016742 REVERSE	-1.07
cell wall.degradation.mannan-xylose-arabinose-fucose	at1g02640	Symbols: BXL2, ATBXL2 | BXL2 (BETA-XYLOSIDASE 2); hydrolase, hydrolyzing O-glycosyl compounds | chr1:564205-567769 FORWARD	-1.15
cell wall.degradation.pectate lyases and polygalacturonases	at1g04680	pectate lyase family protein | chr1:1303529-1307884 REVERSE	-0.95
cell wall.degradation.pectate lyases and polygalacturonases	at1g19170	glycoside hydrolase family 28 protein / polygalacturonase (pectinase) family protein | chr1:6616643-6618986 FORWARD	-1.19
cell wall.degradation.pectate lyases and polygalacturonases	at4g24780	pectate lyase family protein | chr4:12770331-12772333 REVERSE	-0.98
cell wall.degradation.pectate lyases and polygalacturonases	at4g23820	glycoside hydrolase family 28 protein / polygalacturonase (pectinase) family protein | chr4:12397038-12400091 REVERSE	-0.94
cell wall.modification	at1g69530	Symbols: ATEXPA1, EXP1, AT-EXP1, ATEXP1, ATHEXP ALPHA 1.2 | ATEXPA1 (ARABIDOPSIS THALIANA EXPANSIN A1) | chr1:26141836-26143496 FORWARD	-0.77
cell wall.pectin*esterases.PME	at5g20860	pectinesterase family protein | chr5:7076890-7079077 REVERSE	-0.78
cell wall.pectin*esterases.PME	at3g14310	Symbols: ATPME3 | ATPME3; pectinesterase | chr3:4771902-4775119 REVERSE	-0.81
cell wall.pectin*esterases.acetyl esterase	at4g19420	pectinacetylesterase family protein | chr4:10587166-10590588 REVERSE	-1.62
cell wall.pectin*esterases.acetyl esterase	at5g23870	pectinacetylesterase family protein | chr5:8046018-8050175 REVERSE	-0.9
cell wall.pectin*esterases.misc	at5g53370	Symbols: ATPMEPCRF, PMEPCRF | PMEPCRF (PECTIN METHYLESTERASE PCR FRAGMENT F); pectinesterase | chr5:21649532-21651593 REVERSE	-0.81
secondary metabolism
secondary metabolism.isoprenoids	at1g60600	Symbols: ABC4 | ABC4 (ABERRANT CHLOROPLAST DEVELOPMENT 4); 1,4-dihydroxy-2-naphthoate octaprenyltransferase/ prenyltransferase | chr1:22324645-22327359 REVERSE	-1.01
secondary metabolism.isoprenoids.non-mevalonate pathway.geranylgeranyl pyrophosphate synthase	at4g38460	Symbols: GGR | GGR (geranylgeranyl reductase); farnesyltranstransferase | chr4:17994781-17996205 FORWARD	-1.36
secondary metabolism.isoprenoids.tocopherol biosynthesis.homogentisate phytyltransferase	at2g18950	Symbols: HPT1, TPT1, ATHPT, VTE2 | HPT1 (HOMOGENTISATE PHYTYLTRANSFERASE 1); homogentisate phytyltransferase/ prenyltransferase | chr2:8207342-8210463 FORWARD	1.14
secondary metabolism.isoprenoids.carotenoids.phytoene dehydrogenase	at4g14210	Symbols: PDS3, PDS, PDE226 | PDS3 (PHYTOENE DESATURASE 3); phytoene dehydrogenase | chr4:8190212-8195265 REVERSE	-0.53
secondary metabolism.isoprenoids.terpenoids	at5g23960	Symbols: ATTPS21, TPS21 | TPS21 (TERPENE SYNTHASE 21); (-)-E-beta-caryophyllene synthase/ alpha-humulene synthase | chr5:8092969-8095128 FORWARD	1.05
secondary metabolism.phenylpropanoids	at5g63380	4-coumarate--CoA ligase family protein / 4-coumaroyl-CoA synthase family protein | chr5:25387411-25390063 REVERSE	-1.48
secondary metabolism.phenylpropanoids.lignin biosynthesis	at3g50740	Symbols: UGT72E1 | UGT72E1 (UDP-glucosyl transferase 72E1); UDP-glycosyltransferase/ coniferyl-alcohol glucosyltransferase/ transferase, transferring glycosyl groups | chr3:18855161-18856884 REVERSE	1.45
secondary metabolism.phenylpropanoids.lignin biosynthesis.HCT	at5g48930	Symbols: HCT | HCT (HYDROXYCINNAMOYL-COA SHIKIMATE/QUINATE HYDROXYCINNAMOYL TRANSFERASE); quinate O-hydroxycinnamoyltransferase/ shikimate O-hydroxycinnamoyltransferase/ transferase | chr5:19836299-19838162 REVERSE	-0.82
secondary metabolism.phenylpropanoids.lignin biosynthesis.CCoAOMT	at4g34050	caffeoyl-CoA 3-O-methyltransferase, putative | chr4:16310775-16312216 FORWARD	-2.21
secondary metabolism.phenylpropanoids.lignin biosynthesis.CCoAOMT	at4g26220	caffeoyl-CoA 3-O-methyltransferase, putative | chr4:13283576-13285323 FORWARD	-0.99
secondary metabolism.phenylpropanoids.lignin biosynthesis.COMT	at5g54160	Symbols: ATOMT1, OMT1 | ATOMT1 (O-METHYLTRANSFERASE 1); caffeate O-methyltransferase/ myricetin 3'-O-methyltransferase/ quercetin 3-O-methyltransferase | chr5:21981996-21984363 FORWARD	-1.13
secondary metabolism.phenylpropanoids.lignin biosynthesis.CAD	at4g37990	Symbols: ELI3-2, ELI3, ATCAD8, CAD-B2 | ELI3-2 (ELICITOR-ACTIVATED GENE 3-2); aryl-alcohol dehydrogenase/ mannitol dehydrogenase | chr4:17855876-17857639 FORWARD	1.04
secondary metabolism.phenylpropanoids.lignin biosynthesis.CAD	at4g37970	Symbols: ATCAD6, CAD6 | CAD6 (CINNAMYL ALCOHOL DEHYDROGENASE 6); binding / catalytic/ oxidoreductase/ zinc ion binding | chr4:17849648-17852246 FORWARD	-0.8
secondary metabolism.N misc.alkaloid-like	at3g57030	strictosidine synthase family protein | chr3:21101457-21103293 REVERSE	-0.9
secondary metabolism.sulfur-containing.glucosinolates.synthesis.shared.CYP83B1 phenylacetaldoxime monooxygenase	at4g31500	Symbols: CYP83B1, SUR2, RNT1, RED1, ATR4 | CYP83B1 (CYTOCHROME P450 MONOOXYGENASE 83B1); oxidoreductase, acting on paired donors, with incorporation or reduction of molecular oxygen, NADH or NADPH as one donor, and incorporation of one atom of oxygen / oxygen binding | chr4:15273471-15275310 REVERSE	1.09
secondary metabolism.flavonoids.anthocyanins	at2g22590	transferase, transferring glycosyl groups | chr2:9592996-9594535 FORWARD	-1.21
secondary metabolism.flavonoids.anthocyanins.anthocyanin 5-aromatic acyltransferase	at3g29590	Symbols: AT5MAT | AT5MAT; O-malonyltransferase/ transferase | chr3:11398917-11400266 REVERSE	-0.88
secondary metabolism.flavonoids.anthocyanins.anthocyanin 5-aromatic acyltransferase	at1g03940	transferase family protein | chr1:1009542-1011056 REVERSE	-1.29
secondary metabolism.flavonoids.chalcones.naringenin-chalcone synthase	at5g13930	Symbols: CHS, TT4, ATCHS | TT4 (TRANSPARENT TESTA 4); naringenin-chalcone synthase | chr5:4488688-4490264 FORWARD	-2.81
secondary metabolism.flavonoids.dihydroflavonols	at4g10490	oxidoreductase, 2OG-Fe(II) oxygenase family protein | chr4:6483867-6485360 FORWARD	1.79
secondary metabolism.flavonoids.dihydroflavonols	at5g24530	Symbols: DMR6 | DMR6 (DOWNY MILDEW RESISTANT 6); oxidoreductase/ oxidoreductase, acting on paired donors, with incorporation or reduction of molecular oxygen, 2-oxoglutarate as one donor, and incorporation of one atom each of oxygen into both donors | chr5:8378833-8383401 FORWARD	1.36
secondary metabolism.flavonoids.isoflavonols	at4g39230	isoflavone reductase, putative | chr4:18265885-18267829 REVERSE	0.85
secondary metabolism.simple phenols	at2g38080	Symbols: IRX12, LAC4 | IRX12 (IRREGULAR XYLEM 12); laccase | chr2:15934460-15937616 FORWARD	-1.02
secondary metabolism.unspecified	at5g57590	Symbols: BIO1 | BIO1 (biotin auxotroph 1); adenosylmethionine-8-amino-7-oxononanoate transaminase | chr5:23318508-23322770 REVERSE	-0.81
hormone metabolism
hormone metabolism.abscisic acid.signal transduction	at3g08550	Symbols: ELD1, ABI8, KOB1 | KOB1 (KOBITO) | chr3:2596406-2599819 FORWARD	-1.0
hormone metabolism.abscisic acid.induced-regulated-responsive-activated	at3g56850	Symbols: AREB3, DPBF3 | AREB3 (ABA-RESPONSIVE ELEMENT BINDING PROTEIN 3); DNA binding / transcription activator/ transcription factor | chr3:21046341-21048516 REVERSE	-0.94
hormone metabolism.abscisic acid.induced-regulated-responsive-activated	at1g28200	Symbols: FIP1 | FIP1 (FH INTERACTING PROTEIN 1) | chr1:9850147-9852366 REVERSE	-1.79
hormone metabolism.abscisic acid.induced-regulated-responsive-activated	at4g36720	Symbols: HVA22K | HVA22K (HVA22-LIKE PROTEIN K) | chr4:17307769-17309867 FORWARD	-0.73
hormone metabolism.auxin.synthesis-degradation	at3g02875	Symbols: ILR1 | ILR1 (IAA-LEUCINE RESISTANT 1); IAA-Leu conjugate hydrolase/ IAA-Phe conjugate hydrolase/ metallopeptidase | chr3:631913-634074 FORWARD	1.79
hormone metabolism.auxin.signal transduction	at3g02260	Symbols: BIG, DOC1, TIR3, UMB1, ASA1, LPR1, CRM1 | BIG (BIG); binding / ubiquitin-protein ligase/ zinc ion binding | chr3:430984-448489 REVERSE	-0.84
hormone metabolism.auxin.signal transduction	at3g62980	Symbols: TIR1 | TIR1 (TRANSPORT INHIBITOR RESPONSE 1); auxin binding / protein binding / ubiquitin-protein ligase | chr3:23273116-23276375 REVERSE	-1.19
hormone metabolism.auxin.induced-regulated-responsive-activated	at1g75580	auxin-responsive protein, putative | chr1:28377461-28378178 FORWARD	-1.12
hormone metabolism.auxin.induced-regulated-responsive-activated	at2g21210	auxin-responsive protein, putative | chr2:9085210-9085909 REVERSE	-1.01
hormone metabolism.auxin.induced-regulated-responsive-activated	at4g27450	unknown protein | chr4:13727484-13728886 REVERSE	-0.92
hormone metabolism.auxin.induced-regulated-responsive-activated	at2g33830	dormancy/auxin associated family protein | chr2:14309484-14310351 REVERSE	-0.69
hormone metabolism.auxin.induced-regulated-responsive-activated	at5g20730	Symbols: NPH4, MSG1, IAA21, ARF7, TIR5, BIP | NPH4 (NON-PHOTOTROPHIC HYPOCOTYL); DNA binding / transcription activator/ transcription factor/ transcription regulator | chr5:7016470-7022113 REVERSE	-2.29
hormone metabolism.brassinosteroid.synthesis-degradation.BRs.DET2	at5g16010	3-oxo-5-alpha-steroid 4-dehydrogenase family protein / steroid 5-alpha-reductase family protein | chr5:5227924-5229116 FORWARD	0.93
hormone metabolism.brassinosteroid.synthesis-degradation.BRs.other	at3g13730	Symbols: CYP90D1 | CYP90D1; oxidoreductase, acting on paired donors, with incorporation or reduction of molecular oxygen, NADH or NADPH as one donor, and incorporation of one atom of oxygen / oxygen binding | chr3:4497976-4500920 REVERSE	-0.91
hormone metabolism.brassinosteroid.synthesis-degradation.sterols.other	at5g50375	Symbols: CPI1 | CPI1 (CYCLOPROPYL ISOMERASE); cycloeucalenol cycloisomerase | chr5:20511667-20514248 FORWARD	1.05
hormone metabolism.brassinosteroid.induced-regulated-responsive-activated	at3g20780	Symbols: ATTOP6B, BIN3, HYP6, RHL3 | ATTOP6B (topoisomerase 6 subunit B); DNA topoisomerase (ATP-hydrolyzing)/ identical protein binding / protein binding | chr3:7263900-7268572 REVERSE	-0.74
hormone metabolism.cytokinin.synthesis-degradation	at3g63110	Symbols: ATIPT3, IPT3 | ATIPT3 (ARABIDOPSIS THALIANA ISOPENTENYLTRANSFERASE 3); ATP binding / tRNA isopentenyltransferase/ transferase, transferring alkyl or aryl (other than methyl) groups | chr3:23318076-23319540 REVERSE	1.79
hormone metabolism.cytokinin.signal transduction	at2g25180	Symbols: ARR12 | ARR12 (ARABIDOPSIS RESPONSE REGULATOR 12); transcription factor/ two-component response regulator | chr2:10724301-10726961 REVERSE	1.26
hormone metabolism.cytokinin.signal transduction	at2g01830	Symbols: WOL, CRE1, WOL1, AHK4, ATCRE1 | WOL (WOODEN LEG); cytokinin receptor/ osmosensor/ phosphoprotein phosphatase/ protein histidine kinase | chr2:362983-368082 REVERSE	0.96
hormone metabolism.cytokinin.signal transduction	at2g47430	Symbols: CKI1 | CKI1 (CYTOKININ-INDEPENDENT 1); protein histidine kinase/ two-component response regulator | chr2:19459045-19464087 REVERSE	-1.74
hormone metabolism.ethylene.synthesis-degradation	at5g20400	oxidoreductase, 2OG-Fe(II) oxygenase family protein | chr5:6894844-6896349 FORWARD	1.53
hormone metabolism.ethylene.synthesis-degradation.1-aminocyclopropane-1-carboxylate synthase	at5g51690	Symbols: ACS12 | ACS12; 1-aminocyclopropane-1-carboxylate synthase/ L-aspartate:2-oxoglutarate aminotransferase/ aromatic-amino-acid:2-oxoglutarate aminotransferase | chr5:20997413-21001046 REVERSE	1.54
hormone metabolism.ethylene.synthesis-degradation.1-aminocyclopropane-1-carboxylate oxidase	at1g05010	Symbols: EFE, ACO4, EAT1 | EFE (ETHYLENE-FORMING ENZYME); 1-aminocyclopropane-1-carboxylate oxidase | chr1:1431190-1432858 REVERSE	0.9
hormone metabolism.ethylene.signal transduction	at5g51190	AP2 domain-containing transcription factor, putative | chr5:20800584-20801416 REVERSE	1.35
hormone metabolism.ethylene.induced-regulated-responsive-activated	at3g16050	Symbols: A37, ATPDX1.2, PDX1.2 | A37; protein heterodimerization | chr3:5443950-5445329 REVERSE	1.21
hormone metabolism.gibberelin.synthesis-degradation.ent-kaurenoic acid hydroxylase/oxygenase	at2g32440	Symbols: KAO2, CYP88A4 | KAO2 (ENT-KAURENOIC ACID HYDROXYLASE 2); ent-kaurenoate oxidase/ oxygen binding | chr2:13775570-13778002 FORWARD	1.66
hormone metabolism.gibberelin.signal transduction	at3g63010	Symbols: ATGID1B, GID1B | GID1B (GA INSENSITIVE DWARF1B); hydrolase | chr3:23289425-23291486 FORWARD	1.06
hormone metabolism.gibberelin.signal transduction	at3g11540	Symbols: SPY | SPY (SPINDLY); protein N-acetylglucosaminyltransferase/ protein binding / transferase, transferring glycosyl groups | chr3:3631887-3637955 FORWARD	-0.64
hormone metabolism.gibberelin.induced-regulated-responsive-activated	at1g75750	Symbols: GASA1 | GASA1 (GAST1 PROTEIN HOMOLOG 1) | chr1:28441526-28442367 REVERSE	0.94
hormone metabolism.jasmonate.synthesis-degradation	at1g65910	Symbols: anac028 | anac028 (Arabidopsis NAC domain containing protein 28); transcription factor | chr1:24520791-24524164 REVERSE	0.82
hormone metabolism.jasmonate.synthesis-degradation.12-Oxo-PDA-reductase	at2g06050	Symbols: OPR3 | OPR3 (OPDA-REDUCTASE 3); 12-oxophytodienoate reductase | chr2:2359115-2362180 REVERSE	1.03
Stress biotic
stress.biotic	at1g64140	FUNCTIONS IN: molecular_function unknown; INVOLVED IN: biological_process unknown; EXPRESSED IN: sperm cell, male gametophyte, pollen tube; EXPRESSED DURING: L mature pollen stage, M germinated pollen stage; BEST Arabidopsis thaliana protein match is: loricrin-related (TAIR:AT5G64550.1); Has 2298 Blast hits to 1429 proteins in 121 species: Archae - 0; Bacteria - 42; Metazoa - 1626; Fungi - 29; Pl…	-0.69
stress.biotic	at2g38870	protease inhibitor, putative | chr2:16236381-16237280 REVERSE	-2.23
stress.biotic	at1g19670	Symbols: ATCLH1, CORI1, ATHCOR1 | ATCLH1 (ARABIDOPSIS THALIANA CORONATINE-INDUCED PROTEIN 1); chlorophyllase | chr1:6803611-6805044 REVERSE	1.74
stress.biotic	at5g17540	transferase family protein | chr5:5781987-5783706 REVERSE	-1.33
stress.biotic	at3g54420	Symbols: ATEP3, ATCHITIV, CHIV | ATEP3; chitinase | chr3:20145910-20147063 FORWARD	1.49
stress.biotic	at5g43470	Symbols: RPP8, HRT, RCY1 | RPP8 (RECOGNITION OF PERONOSPORA PARASITICA 8); nucleotide binding | chr5:17462611-17467448 REVERSE	-0.77
stress.biotic	at4g19040	Symbols: EDR2 | EDR2; lipid binding | chr4:10431520-10437425 REVERSE	-0.73
stress.biotic	at5g42340	binding / ubiquitin-protein ligase | chr5:16927910-16930472 REVERSE	-1.48
stress.biotic	at3g12500	Symbols: ATHCHIB, PR3, PR-3, CHI-B, B-CHI | ATHCHIB (ARABIDOPSIS THALIANA BASIC CHITINASE); chitinase | chr3:3962382-3963964 REVERSE	-2.12
stress.biotic	at4g19810	glycosyl hydrolase family 18 protein | chr4:10763934-10765753 REVERSE	0.51
stress.biotic	at4g26090	Symbols: RPS2 | RPS2 (RESISTANT TO P. SYRINGAE 2); protein binding | chr4:13224338-13227872 FORWARD	-2.77
stress.biotic	at3g28890	Symbols: AtRLP43 | AtRLP43 (Receptor Like Protein 43); kinase/ protein binding | chr3:10895977-10898841 REVERSE	2.09
stress.biotic.respiratory burst	at5g51060	Symbols: RHD2, ATRBOHC, RBOHC | RHD2 (ROOT HAIR DEFECTIVE 2); NAD(P)H oxidase | chr5:20757284-20762431 REVERSE	-0.52
stress.biotic.receptors	at2g20142	transmembrane receptor | chr2:8695374-8696643 FORWARD	-0.88
stress.biotic.signalling.MLO-like	at4g02600	Symbols: MLO1, ATMLO1 | MLO1; calmodulin binding | chr4:1143999-1147409 FORWARD	0.5
stress.biotic.PR-proteins	at4g10780	disease resistance protein (CC-NBS-LRR class), putative | chr4:6634779-6637457 REVERSE	-1.89
stress.biotic.PR-proteins	at5g35450	disease resistance protein (CC-NBS-LRR class), putative | chr5:13667686-13671184 FORWARD	-1.53
stress.biotic.PR-proteins	at1g71400	Symbols: AtRLP12 | AtRLP12 (Receptor Like Protein 12); protein binding | chr1:26909835-26912597 FORWARD	1.21
stress.biotic.PR-proteins	at5g63020	disease resistance protein (CC-NBS-LRR class), putative | chr5:25283063-25286002 REVERSE	-3.04
stress.biotic.PR-proteins	at5g17680	disease resistance protein (TIR-NBS-LRR class), putative | chr5:5822999-5827153 FORWARD	-1.59
stress.biotic.PR-proteins	at2g34930	disease resistance family protein | chr2:14737066-14739904 REVERSE	-1.06
stress.biotic.PR-proteins	at3g58090	FUNCTIONS IN: molecular_function unknown; INVOLVED IN: biological_process unknown; LOCATED IN: cellular_component unknown; EXPRESSED IN: 23 plant structures; EXPRESSED DURING: 11 growth stages; CONTAINS InterPro DOMAIN/s: Plant disease resistance response protein (InterPro:IPR004265); BEST Arabidopsis thaliana protein match is: disease resistance-responsive family protein (TAIR:AT1G65870.1). | ch…	-1.79
stress.biotic.PR-proteins	at4g12010	disease resistance protein (TIR-NBS-LRR class), putative | chr4:7197211-7201393 REVERSE	-1.07
stress.biotic.PR-proteins	at3g46730	disease resistance protein (CC-NBS class), putative | chr3:17213069-17215612 REVERSE	-1.38
stress.biotic.PR-proteins	at4g27220	disease resistance protein (NBS-LRR class), putative | chr4:13633953-13636712 REVERSE	1.79
stress.biotic.PR-proteins	at1g53350	ATP binding | chr1:19903899-19907515 FORWARD	-1.64
stress.biotic.PR-proteins	at4g27190	disease resistance protein (NBS-LRR class), putative | chr4:13620977-13623934 REVERSE	-3.11
stress.biotic.PR-proteins	at3g14460	disease resistance protein (NBS-LRR class), putative | chr3:4851990-4856264 REVERSE	-2.93
stress.biotic.PR-proteins	at2g15080	Symbols: AtRLP19 | AtRLP19 (Receptor Like Protein 19); kinase/ protein binding | chr2:6533687-6536995 FORWARD	-1.83
stress.biotic.PR-proteins	at3g14470	disease resistance protein (NBS-LRR class), putative | chr3:4857940-4861247 FORWARD	-3.66
stress.biotic.PR-proteins.proteinase inhibitors.trypsin inhibitor	at1g17860	trypsin and protease inhibitor family protein / Kunitz family protein | chr1:6149301-6150038 FORWARD	2.04
stress.biotic.PR-proteins	att5g17820	Peroxidase superfamily protein	3.19
stress.biotic.PR-proteins	at3g57260	BGL2 |beta-1,3-glucanase 2	2.06
stress.abiotic.heat	at5g42020	Symbols: BIP, BIP2 | BIP2; ATP binding | chr5:16807483-16810646 REVERSE	0.63
stress.abiotic.heat	at5g22060	Symbols: ATJ2, J2 | ATJ2; protein binding | chr5:7303622-7305797 REVERSE	0.9
stress.abiotic.heat	at1g56300	DNAJ heat shock N-terminal domain-containing protein | chr1:21078820-21080423 REVERSE	0.54
stress.abiotic.heat	at1g07400	17.8 kDa class I heat shock protein (HSP17.8-CI) | chr1:2274943-2275758 FORWARD	2.16
stress.abiotic.heat	at4g21870	26.5 kDa class P-related heat shock protein (HSP26.5-P) | chr4:11603568-11604331 REVERSE	-0.88
stress.abiotic.heat	at5g02500	Symbols: HSC70-1, HSP70-1, AT-HSC70-1, HSC70 | HSC70-1 (HEAT SHOCK COGNATE PROTEIN 70-1); ATP binding | chr5:553745-556442 REVERSE	-2.6
stress.abiotic.heat	at3g12580	Symbols: HSP70 | HSP70 (heat shock protein 70); ATP binding | chr3:3991261-3993792 REVERSE	1.05
stress.abiotic.heat	at2g20560	DNAJ heat shock family protein | chr2:8848130-8850010 REVERSE	0.89
stress.abiotic.heat	at4g24190	Symbols: SHD, HSP90.7 | SHD (SHEPHERD); ATP binding / unfolded protein binding | chr4:12551717-12555909 REVERSE	0.67
stress.abiotic.heat	at1g71000	heat shock protein binding | chr1:26769336-26770111 REVERSE	0.61
stress.abiotic.heat	at1g79940	Symbols: ATERDJ2A | ATERDJ2A; heat shock protein binding / unfolded protein binding | chr1:30069550-30073332 FORWARD	-0.84
stress.abiotic.heat	at4g13830	Symbols: J20 | J20 (DNAJ-LIKE 20); heat shock protein binding | chr4:8011424-8012780 FORWARD	-2.36
stress.abiotic.heat	at1g10350	DNAJ heat shock protein, putative | chr1:3393407-3395055 REVERSE	-2.12
stress.abiotic.heat	at2g40130	heat shock protein-related | chr2:16765920-16769268 FORWARD	-1.88
stress.abiotic.heat	at4g25200	Symbols: ATHSP23.6-MITO | ATHSP23.6-MITO (MITOCHONDRION-LOCALIZED SMALL HEAT SHOCK PROTEIN 23.6) | chr4:12917017-12918053 FORWARD	1.35
stress.abiotic.heat	at5g23240	DNAJ heat shock N-terminal domain-containing protein | chr5:7826732-7828724 REVERSE	-2.48
stress.abiotic.heat	at5g52640	Symbols: HSP81-1, ATHS83, HSP81.1, HSP83, ATHSP90.1 | ATHSP90.1 (HEAT SHOCK PROTEIN 90.1); ATP binding / unfolded protein binding | chr5:21352399-21355361 FORWARD	1.13
stress.abiotic.heat	at5g21430	DNAJ heat shock N-terminal domain-containing protein | chr5:7222226-7223621 FORWARD	0.6
stress.abiotic.heat	at4g36040	DNAJ heat shock N-terminal domain-containing protein (J11) | chr4:17049171-17050274 REVERSE	-1.9
stress.abiotic.cold	at4g36020	Symbols: CSDP1 | CSDP1 (cold shock domain protein 1); RNA binding / double-stranded DNA binding / nucleic acid binding / single-stranded DNA binding | chr4:17043112-17044396 REVERSE	-1.46
stress.abiotic.drought/salt	at4g19120	Symbols: ERD3 | ERD3 (early-responsive to dehydration 3) | chr4:10460295-10464174 REVERSE	-0.63
stress.abiotic.drought/salt	at2g41430	Symbols: ERD15, LSR1, CID1 | ERD15 (EARLY RESPONSIVE TO DEHYDRATION 15); protein binding | chr2:17269440-17270542 FORWARD	-1.11
stress.abiotic.drought/salt	at4g28088	hydrophobic protein, putative / low temperature and salt responsive protein, putative | chr4:13961244-13961560 REVERSE	-0.99
stress.abiotic.drought/salt	at1g78240	Symbols: TSD2, QUA2 | TSD2 (TUMOROUS SHOOT DEVELOPMENT 2); methyltransferase | chr1:29432829-29436484 REVERSE	-0.47
stress.abiotic.touch/wounding	at4g10270	wound-responsive family protein | chr4:6374734-6375210 FORWARD	-0.9
stress.abiotic.touch/wounding	at1g19670	Symbols: ATCLH1, CORI1, ATHCOR1 | ATCLH1 (ARABIDOPSIS THALIANA CORONATINE-INDUCED PROTEIN 1); chlorophyllase | chr1:6803611-6805044 REVERSE	1.74
stress.abiotic.light	at1g32230	Symbols: RCD1, CEO, CEO1, ATP8 | RCD1 (RADICAL-INDUCED CELL DEATH1); protein binding | chr1:11612118-11616218 FORWARD	-0.48
stress.abiotic.light	at1g21640	Symbols: NADK2, ATNADK2 | NADK2; NAD+ kinase/ calmodulin binding | chr1:7588597-7592890 FORWARD	-1.31
stress.abiotic.unspecified	at5g15780	pollen Ole e 1 allergen and extensin family protein | chr5:5144727-5146403 REVERSE	-1.08
stress.abiotic.unspecified	at5g45860	Bet v I allergen family protein | chr5:18604101-18604586 REVERSE	1.07
Redox
redox.thioredoxin	at4g29670	Symbols: ACHT2 | thioredoxin family protein | chr4:14535607-14537250 REVERSE	1.1
redox.ascorbate and glutathione.ascorbate	at1g07890	Symbols: APX1, CS1 | APX1 (ascorbate peroxidase 1); L-ascorbate peroxidase | chr1:2437725-2439665 FORWARD	0.72
redox.glutaredoxins	at1g64500	glutaredoxin family protein | chr1:23953233-23954492 FORWARD	-1.22
redox.glutaredoxins	at2g30540	glutaredoxin family protein | chr2:13011105-13011784 REVERSE	1.61
redox.glutaredoxins	at5g18600	glutaredoxin family protein | chr5:6183258-6183954 REVERSE	-0.94
redox.dismutases and catalases	at1g12520	Symbols: ATCCS | ATCCS (COPPER CHAPERONE FOR SOD1); superoxide dismutase/ superoxide dismutase copper chaperone | chr1:4267106-4268926 REVERSE	0.99
redox.dismutases and catalases	at1g08830	Symbols: CSD1 | CSD1 (COPPER/ZINC SUPEROXIDE DISMUTASE 1); superoxide dismutase | chr1:2827061-2829315 FORWARD	0.77
redox.dismutases and catalases	at2g28190	Symbols: CSD2, CZSOD2 | CSD2 (COPPER/ZINC SUPEROXIDE DISMUTASE 2); superoxide dismutase | chr2:12014498-12016569 FORWARD	1.12
RNA regulation
RNA.processing	at1g28060	small nuclear ribonucleoprotein family protein / snRNP family protein | chr1:9779138-9782700 FORWARD	-2.09
RNA.processing	at2g06990	Symbols: HEN2 | HEN2 (hua enhancer 2); ATP-dependent helicase/ RNA helicase | chr2:2894940-2901078 FORWARD	-0.81
RNA.processing	at5g55100	SWAP (Suppressor-of-White-APricot)/surp domain-containing protein | chr5:22361159-22364780 REVERSE	-0.6
RNA.processing	at1g17980	nucleotidyltransferase family protein | chr1:6187507-6191708 REVERSE	-0.71
RNA.processing	at1g10580	transducin family protein / WD-40 repeat family protein | chr1:3491281-3493737 REVERSE	-1.79
RNA.processing	at2g47640	small nuclear ribonucleoprotein D2, putative / snRNP core protein D2, putative / Sm protein D2, putative | chr2:19537178-19538624 FORWARD	-3.5
RNA.processing	at3g03710	Symbols: RIF10 | RIF10 (resistant to inhibition with FSM 10); 3'-5'-exoribonuclease/ RNA binding / nucleic acid binding / polyribonucleotide nucleotidyltransferase | chr3:919542-925338 FORWARD	-0.56
RNA.processing	at5g63120	ethylene-responsive DEAD box RNA helicase, putative (RH30) | chr5:25318752-25322265 REVERSE	-1.65
RNA.processing	at2g01730	Symbols: ATCPSF73-II, EDA26 | ATCPSF73-II (cleavage and polyadenylation specificity factor 73 kDa subunit-II); catalytic/ protein binding | chr2:320478-323947 FORWARD	1.16
RNA.processing	at4g32850	Symbols: nPAP | nPAP (NUCLEAR POLY(A) POLYMERASE); nucleotidyltransferase/ protein binding | chr4:15849772-15854460 FORWARD	-1.33
RNA.processing.splicing	at4g36690	Symbols: ATU2AF65A | ATU2AF65A; RNA binding / nucleic acid binding / nucleotide binding | chr4:17293992-17297722 REVERSE	-0.43
RNA.processing.splicing	at3g50670	Symbols: U1-70K, U1SNRNP | U1-70K (U1 SMALL NUCLEAR RIBONUCLEOPROTEIN-70K); RNA binding / nucleic acid binding / nucleotide binding | chr3:18826300-18829618 REVERSE	-1.12
RNA.processing.splicing	at4g21660	proline-rich spliceosome-associated (PSP) family protein | chr4:11505961-11509841 REVERSE	0.58
RNA.processing.splicing	at5g38600	proline-rich spliceosome-associated (PSP) family protein / zinc knuckle (CCHC-type) family protein | chr5:15456595-15460767 FORWARD	-1.01
RNA.processing.splicing	at5g16180	Symbols: CRS1, ATCRS1 | CRS1 (ARABIDOPSIS ORTHOLOG OF MAIZE CHLOROPLAST SPLICING FACTOR CRS1); RNA splicing factor, transesterification mechanism | chr5:5279884-5282898 FORWARD	-1.79
RNA.processing.splicing	at3g49430	Symbols: SRp34a | SRp34a (Ser/Arg-rich protein 34a); RNA binding / nucleic acid binding / nucleotide binding | chr3:18331546-18335041 FORWARD	-0.59
RNA.processing.splicing	at2g29210	splicing factor PWI domain-containing protein | chr2:12558051-12562348 FORWARD	-1.59
RNA.processing.RNA helicase	at2g42520	DEAD box RNA helicase, putative | chr2:17704832-17708947 FORWARD	-1.15
RNA.processing.RNA helicase	at5g14610	ATP binding / ATP-dependent helicase/ helicase/ nucleic acid binding / protein binding | chr5:4710563-4715069 FORWARD	-0.49
RNA.processing.RNA helicase	at3g06480	DEAD box RNA helicase, putative | chr3:1985455-1990153 REVERSE	-0.93
RNA.processing.RNA helicase	at5g26742	Symbols: emb1138 | emb1138 (embryo defective 1138); ATP binding / ATP-dependent helicase/ RNA binding / helicase/ nucleic acid binding / zinc ion binding | chr5:9284986-9289003 REVERSE	-0.68
RNA.processing.ribonucleases	at1g77680	ribonuclease II family protein | chr1:29191834-29196287 REVERSE	-1.07
RNA.transcription	at4g10070	KH domain-containing protein | chr4:6295608-6299836 REVERSE	-0.69
RNA.transcription	at5g43130	Symbols: TAF4, TAF4B | TAF4 (TBP-ASSOCIATED FACTOR 4); transcription initiation factor | chr5:17315449-17321163 REVERSE	-2.72
RNA.regulation of transcription.ARF, Auxin Response Factor family	at5g37020	Symbols: ARF8, ATARF8 | ARF8 (AUXIN RESPONSE FACTOR 8); transcription factor | chr5:14630028-14634387 FORWARD	-0.88
RNA.regulation of transcription.ARF, Auxin Response Factor family	at5g60450	Symbols: ARF4 | ARF4 (AUXIN RESPONSE FACTOR 4); transcription factor | chr5:24308322-24312698 REVERSE	-0.52
RNA.regulation of transcription.ARF, Auxin Response Factor family	at2g28350	Symbols: ARF10 | ARF10 (AUXIN RESPONSE FACTOR 10); miRNA binding / transcription factor | chr2:12114331-12116848 FORWARD	-0.89
RNA.regulation of transcription.ARF, Auxin Response Factor family	at1g19220	Symbols: ARF19, IAA22, ARF11 | ARF19 (AUXIN RESPONSE FACTOR 19); DNA binding / transcription factor | chr1:6628068-6633087 REVERSE	-2.61
RNA.regulation of transcription.ARR	at2g25180	Symbols: ARR12 | ARR12 (ARABIDOPSIS RESPONSE REGULATOR 12); transcription factor/ two-component response regulator | chr2:10724301-10726961 REVERSE	1.26
RNA.regulation of transcription.ARR	at3g48100	Symbols: ARR5, ATRR2, IBC6 | ARR5 (ARABIDOPSIS RESPONSE REGULATOR 5); transcription regulator/ two-component response regulator | chr3:17758427-17760874 REVERSE	0.59
RNA.regulation of transcription.bHLH,Basic Helix-Loop-Helix family	at1g73830	Symbols: BEE3 | BEE3 (BR ENHANCED EXPRESSION 3); DNA binding / transcription factor | chr1:27759975-27761447 FORWARD	-1.4
RNA.regulation of transcription.bHLH,Basic Helix-Loop-Helix family	at4g34530	Symbols: CIB1 | CIB1 (CRYPTOCHROME-INTERACTING BASIC-HELIX-LOOP-HELIX 1); DNA binding / transcription factor | chr4:16498391-16500174 FORWARD	-0.74
RNA.regulation of transcription.bHLH,Basic Helix-Loop-Helix family	at5g57150	basic helix-loop-helix (bHLH) family protein | chr5:23152319-23155066 FORWARD	1.35
RNA.regulation of transcription.bHLH,Basic Helix-Loop-Helix family	at1g06150	transcription factor | chr1:1868987-1873718 REVERSE	-2.63
RNA.regulation of transcription.bHLH,Basic Helix-Loop-Helix family	at4g00050	Symbols: UNE10 | UNE10 (unfertilized embryo sac 10); DNA binding / transcription factor | chr4:17792-20066 FORWARD	-1.06
RNA.regulation of transcription.bHLH,Basic Helix-Loop-Helix family	at1g68810	basic helix-loop-helix (bHLH) family protein | chr1:25861123-25863120 FORWARD	-1.63
RNA.regulation of transcription.bHLH,Basic Helix-Loop-Helix family	at5g54680	Symbols: ILR3 | ILR3 (iaa-leucine resistant3); DNA binding / transcription factor | chr5:22217055-22219274 FORWARD	-0.97
RNA.regulation of transcription.bHLH,Basic Helix-Loop-Helix family	at3g61950	basic helix-loop-helix (bHLH) family protein | chr3:22939546-22941451 FORWARD	-0.8
RNA.regulation of transcription.bHLH,Basic Helix-Loop-Helix family	at5g62610	basic helix-loop-helix (bHLH) family protein | chr5:25132899-25134788 REVERSE	-0.62
RNA.regulation of transcription.C2C2(Zn) CO-like, Constans-like zinc finger family	at2g33500	zinc finger (B-box type) family protein | chr2:14187987-14190254 REVERSE	0.77
RNA.regulation of transcription.C2C2(Zn) CO-like, Constans-like zinc finger family	at4g27310	zinc finger (B-box type) family protein | chr4:13675638-13676910 FORWARD	-1.23
RNA.regulation of transcription.C2C2(Zn) CO-like, Constans-like zinc finger family	at4g38960	zinc finger (B-box type) family protein | chr4:18161353-18163303 FORWARD	-0.8
RNA.regulation of transcription.C2C2(Zn) CO-like, Constans-like zinc finger family	at1g25440	zinc finger (B-box type) family protein | chr1:8933716-8935460 REVERSE	-1.15
RNA.regulation of transcription.C2H2 zinc finger family	at1g27730	Symbols: STZ, ZAT10 | STZ (salt tolerance zinc finger); nucleic acid binding / transcription factor/ transcription repressor/ zinc ion binding | chr1:9648141-9649073 REVERSE	1.61
RNA.regulation of transcription.C2H2 zinc finger family	at3g18290	Symbols: EMB2454 | EMB2454 (embryo defective 2454); protein binding / zinc ion binding | chr3:6273995-6280510 FORWARD	-0.59
RNA.regulation of transcription.C2H2 zinc finger family	at3g02830	Symbols: ZFN1 | ZFN1 (ZINC FINGER PROTEIN 1); DNA binding / nuclease/ nucleic acid binding | chr3:613802-616144 FORWARD	-0.69
RNA.regulation of transcription.C3H zinc finger family	at5g43630	Symbols: TZP | TZP; DNA binding / nucleic acid binding / zinc ion binding | chr5:17526751-17530516 FORWARD	-0.9
RNA.regulation of transcription.C3H zinc finger family	at2g19810	zinc finger (CCCH-type) family protein | chr2:8550313-8551858 FORWARD	-0.88
RNA.regulation of transcription.EIN3-like(EIL) transcription factor family	at3g20770	Symbols: EIN3 | EIN3 (ETHYLENE-INSENSITIVE3); transcription factor | chr3:7260432-7263352 REVERSE	-0.57
RNA.regulation of transcription.G2-like transcription factor family, GARP	at5g42630	Symbols: KAN4, ATS | ATS (ABERRANT TESTA SHAPE); DNA binding / transcription factor | chr5:17073779-17075856 REVERSE	1.02
RNA.regulation of transcription.G2-like transcription factor family, GARP	at1g25550	myb family transcription factor | chr1:8976434-8978093 FORWARD	-1.3
RNA.regulation of transcription.GRAS transcription factor family	at1g07530	Symbols: SCL14, ATGRAS2, GRAS2 | SCL14 (SCARECROW-LIKE 14); transcription factor | chr1:2313582-2316469 REVERSE	-1.03
RNA.regulation of transcription.HB,Homeobox transcription factor family	at4g00730	Symbols: ANL2, AHDP | ANL2 (ANTHOCYANINLESS 2); transcription factor/ transcription regulator | chr4:299359-304508 REVERSE	-0.71
RNA.regulation of transcription.HB,Homeobox transcription factor family	at1g75410	Symbols: BLH3 | BLH3 (BEL1-LIKE HOMEODOMAIN 3); DNA binding / transcription factor | chr1:28299792-28302603 REVERSE	1.79
RNA.regulation of transcription.HB,Homeobox transcription factor family	at1g69780	Symbols: ATHB13 | ATHB13; DNA binding / sequence-specific DNA binding / transcription factor | chr1:26258939-26260751 FORWARD	-0.88
RNA.regulation of transcription.HB,Homeobox transcription factor family	at2g34710	Symbols: PHB, ATHB14, ATHB-14, PHB-1D | PHB (PHABULOSA); DNA binding / transcription factor | chr2:14639323-14644273 REVERSE	-0.86
RNA.regulation of transcription.HB,Homeobox transcription factor family	at3g01470	Symbols: ATHB-1, ATHB1, HD-ZIP-1, HAT5 | ATHB-1 (ARABIDOPSIS THALIANA HOMEOBOX 1); DNA binding / protein homodimerization/ sequence-specific DNA binding / transcription activator/ transcription factor | chr3:182396-184403 REVERSE	-1.03
RNA.regulation of transcription.HB,Homeobox transcription factor family	at1g28420	Symbols: HB-1 | HB-1 (homeobox-1); transcription factor | chr1:9979802-9987638 FORWARD	-0.84
RNA.regulation of transcription.HB,Homeobox transcription factor family	at2g17950	Symbols: WUS, PGA6, WUS1 | WUS (WUSCHEL); DNA binding / protein binding / transcription factor/ transcription regulator | chr2:7808871-7810795 REVERSE	-1.72
RNA.regulation of transcription.HB,Homeobox transcription factor family	at1g52150	Symbols: ATHB-15, ATHB15, CNA, ICU4 | ATHB-15; DNA binding / transcription factor | chr1:19409711-19414678 REVERSE	-1.59
RNA.regulation of transcription.HB,Homeobox transcription factor family	at5g44180	homeobox transcription factor, putative | chr5:17783172-17790011 FORWARD	-2.2
RNA.regulation of transcription.HB,Homeobox transcription factor family	at2g35940	Symbols: BLH1, EDA29 | BLH1 (BEL1-LIKE HOMEODOMAIN 1); DNA binding / protein heterodimerization/ protein homodimerization/ transcription factor | chr2:15088833-15092415 REVERSE	-0.5
RNA.regulation of transcription.HSF,Heat-shock transcription factor family	at1g12800	S1 RNA-binding domain-containing protein | chr1:4361551-4365331 REVERSE	-0.56
RNA.regulation of transcription.MYB domain transcription factor family	at3g08500	Symbols: MYB83, AtMYB83 | MYB83 (myb domain protein 83); DNA binding / transcription factor | chr3:2576794-2578246 REVERSE	-1.64
RNA.regulation of transcription.MYB domain transcription factor family	at2g03470	myb family transcription factor / ELM2 domain-containing protein | chr2:1045456-1047684 REVERSE	-0.63
RNA.regulation of transcription.MYB domain transcription factor family	at3g52250	DNA binding / transcription factor | chr3:19376138-19383100 FORWARD	-0.76
RNA.regulation of transcription.MYB domain transcription factor family	at5g42630	Symbols: KAN4, ATS | ATS (ABERRANT TESTA SHAPE); DNA binding / transcription factor | chr5:17073779-17075856 REVERSE	1.02
RNA.regulation of transcription.MYB-related transcription factor family	at1g75250	Symbols: ATRL6 | ATRL6 (ARABIDOPSIS RAD-LIKE 6); transcription factor | chr1:28245073-28245453 REVERSE	-1.09
RNA.regulation of transcription.MYB-related transcription factor family	at3g09600	myb family transcription factor | chr3:2946406-2948995 FORWARD	-0.81
RNA.regulation of transcription.MYB-related transcription factor family	at1g01060	Symbols: LHY, LHY1 | LHY (LATE ELONGATED HYPOCOTYL); DNA binding / transcription factor | chr1:33666-37840 REVERSE	-1.15
RNA.regulation of transcription.MYB-related transcription factor family	at1g70000	DNA-binding family protein | chr1:26363278-26364699 REVERSE	1.11
RNA.regulation of transcription.TCP transcription factor family	at3g27010	Symbols: AT-TCP20, PCF1, TCP20 | AT-TCP20; transcription factor | chr3:9957376-9958898 REVERSE	-1.07
RNA.regulation of transcription.TCP transcription factor family	at3g15030	Symbols: TCP4, MEE35 | TCP4 (TCP family transcription factor 4); transcription factor | chr3:5062019-5064115 FORWARD	-1.08
RNA.regulation of transcription.Trihelix, Triple-Helix transcription factor family	at1g76880	trihelix DNA-binding protein, putative | chr1:28865500-28868225 FORWARD	-0.58
RNA.regulation of transcription.Trihelix, Triple-Helix transcription factor family	at1g76890	Symbols: GT2, AT-GT2 | GT2; transcription factor | chr1:28873059-28875292 REVERSE	-1.01
RNA.regulation of transcription.WRKY domain transcription factor family	at5g56270	Symbols: WRKY2, ATWRKY2 | WRKY2; transcription factor | chr5:22779693-22783268 FORWARD	-0.75
RNA.regulation of transcription.WRKY domain transcription factor family	at5g26170	Symbols: WRKY50, ATWRKY50 | WRKY50; transcription factor | chr5:9147176-9148128 REVERSE	1.31
RNA.regulation of transcription.bZIP transcription factor family	at4g38900	bZIP protein | chr4:18139295-18141950 REVERSE	-0.85
RNA.regulation of transcription.Argonaute	at2g27040	Symbols: AGO4, OCP11 | AGO4 (ARGONAUTE 4); nucleic acid binding | chr2:11536534-11542357 REVERSE	-0.72
RNA.regulation of transcription.Aux/IAA family	at2g22670	Symbols: IAA8 | IAA8; transcription factor | chr2:9636440-9638683 FORWARD	-1.18
RNA.regulation of transcription.Chromatin Remodeling Factors	at1g21700	Symbols: ATSWI3C, CHB4 | ATSWI3C (SWITCH/SUCROSE NONFERMENTING 3C); DNA binding | chr1:7620001-7624136 REVERSE	-2.07
RNA.regulation of transcription.Chromatin Remodeling Factors	at5g63950	Symbols: CHR24 | CHR24 (chromatin remodeling 24); ATP binding / DNA binding / helicase/ nucleic acid binding | chr5:25591956-25598505 REVERSE	-1.41
RNA.regulation of transcription.Chromatin Remodeling Factors	at5g20420	Symbols: CHR42 | CHR42 (chromatin remodeling 42); ATP binding / DNA binding / helicase/ nucleic acid binding | chr5:6899015-6903266 REVERSE	-1.11
RNA.regulation of transcription.Chromatin Remodeling Factors	at2g46020	Symbols: CHR2, ATBRM, BRM, CHA2 | transcription regulatory protein SNF2, putative | chr2:18923304-18931934 FORWARD	-2.23
RNA.regulation of transcription.Chromatin Remodeling Factors	at1g08600	Symbols: ATRX, CHR20 | ATRX; ATP binding / DNA binding / helicase/ nucleic acid binding | chr1:2724562-2733613 FORWARD	-1.79
RNA.regulation of transcription.General Transcription	at4g17020	transcription factor-related | chr4:9577776-9581392 REVERSE	-1.39
RNA.regulation of transcription.Global transcription factor group	at4g08350	Symbols: GTA02, GTA2 | GTA2 (GLOBAL TRANSCRIPTION FACTOR GROUP A2); structural constituent of ribosome / transcription elongation regulator/ transcription factor | chr4:5286229-5292239 FORWARD	-0.59
RNA.regulation of transcription.High mobility group (HMG) family	at2g34450	high mobility group (HMG1/2) family protein | chr2:14527736-14529492 REVERSE	1.02
RNA.regulation of transcription.Histone acetyltransferases	at1g16710	Symbols: HAC12 | HAC12 (histone acetyltransferase of the CBP family 12); H3/H4 histone acetyltransferase/ histone acetyltransferase/ transcription cofactor | chr1:5714289-5722366 FORWARD	-2.01
RNA.regulation of transcription.Histone acetyltransferases	at1g32750	Symbols: HAF01, HAF1, HAC13, GTD1, TAF1 | HAF01; DNA binding / histone acetyltransferase | chr1:11846247-11856261 REVERSE	-2.16
RNA.regulation of transcription.JUMONJI family	at3g20810	transcription factor jumonji (jmjC) domain-containing protein | chr3:7275674-7278379 FORWARD	0.97
RNA.regulation of transcription.JUMONJI family	at1g63490	transcription factor jumonji (jmjC) domain-containing protein | chr1:23544656-23552030 REVERSE	-1.79
RNA.regulation of transcription.Methyl binding domain proteins	at3g01460	Symbols: MBD9, ATMBD9 | MBD9; DNA binding / methyl-CpG binding | chr3:173316-182454 FORWARD	-1.79
RNA.regulation of transcription.Methyl binding domain proteins	at1g22310	Symbols: MBD8 | MBD8; methyl-CpG binding | chr1:7881537-7883742 REVERSE	-0.91
RNA.regulation of transcription.NIN-like bZIP-related family	at4g35270	RWP-RK domain-containing protein | chr4:16777338-16780824 REVERSE	-0.83
RNA.regulation of transcription.NIN-like bZIP-related family	at4g24020	Symbols: NLP7 | NLP7 (NIN LIKE PROTEIN 7); transcription factor | chr4:12479752-12483993 FORWARD	-0.75
RNA.regulation of transcription.PHD finger transcription factor	at3g51120	DNA binding / nucleic acid binding / protein binding / zinc ion binding | chr3:18985900-18992010 REVERSE	-1.79
RNA.regulation of transcription.PHD finger transcription factor	at4g14920	DNA binding / protein binding / zinc ion binding | chr4:8531043-8535842 REVERSE	-2.11
RNA.regulation of transcription.Psudo ARR transcription factor family	at5g02810	Symbols: PRR7, APRR7 | PRR7 (PSEUDO-RESPONSE REGULATOR 7); transcription regulator/ two-component response regulator | chr5:637897-641977 REVERSE	-0.47
RNA.regulation of transcription.Psudo ARR transcription factor family	at4g18020	Symbols: APRR2, PRR2 | APRR2; transcription factor/ two-component response regulator | chr4:10003291-10007443 REVERSE	-1.12
RNA.regulation of transcription.putative transcription regulator	at5g04290	Symbols: KTF1 | KTF1 (KOW DOMAIN-CONTAINING TRANSCRIPTION FACTOR 1); nucleotide binding | chr5:1196069-1202653 FORWARD	-2.79
RNA.regulation of transcription.putative transcription regulator	at1g02080	transcriptional regulator-related | chr1:373501-386847 FORWARD	-1.79
RNA.regulation of transcription.putative transcription regulator	at5g60410	Symbols: ATSIZ1, SIZ1 | SIZ1; DNA binding / SUMO ligase | chr5:24294890-24301115 FORWARD	-1.78
RNA.regulation of transcription.putative transcription regulator	at1g77800	PHD finger family protein | chr1:29253396-29260617 FORWARD	-2.57
RNA.regulation of transcription.putative transcription regulator	at3g17450	hAT dimerisation domain-containing protein | chr3:5972671-5976118 REVERSE	-0.67
RNA.regulation of transcription.putative transcription regulator	at3g24870	DNA binding | chr3:9074665-9084278 REVERSE	-2.16
RNA.regulation of transcription.putative transcription regulator	at1g02150	pentatricopeptide (PPR) repeat-containing protein | chr1:408622-410611 FORWARD	-1.79
RNA.regulation of transcription.putative transcription regulator	at4g11560	bromo-adjacent homology (BAH) domain-containing protein | chr4:6999896-7003493 REVERSE	1.07
RNA.regulation of transcription.putative transcription regulator	at5g15020	Symbols: SNL2 | SNL2 (SIN3-LIKE 2) | chr5:4859127-4866031 REVERSE	-0.58
RNA.regulation of transcription.putative transcription regulator	at1g10170	Symbols: ATNFXL1 | ATNFXL1 (ARABIDOPSIS THALIANA NF-X-LIKE 1); protein binding / transcription factor/ zinc ion binding | chr1:3333595-3337491 REVERSE	-2.13
RNA.regulation of transcription.PWWP domain protein	at2g48160	EXPRESSED IN: 23 plant structures; EXPRESSED DURING: 13 growth stages; CONTAINS InterPro DOMAIN/s: Regulation of nuclear pre-mRNA protein (InterPro:IPR006569), PWWP (InterPro:IPR000313); BEST Arabidopsis thaliana protein match is: PWWP domain-containing protein (TAIR:AT3G63070.1); Has 1292 Blast hits to 1135 proteins in 175 species: Archae - 2; Bacteria - 174; Metazoa - 679; Fungi - 194; Plants -…	-0.8
RNA.regulation of transcription.PWWP domain protein	at5g02950	PWWP domain-containing protein | chr5:690782-693010 FORWARD	-2.0
RNA.regulation of transcription.SET-domain transcriptional regulator family	at3g21820	Symbols: ATXR2, SDG36 | ATXR2 (HISTONE-LYSINE N-METHYLTRANSFERASE ATXR2); zinc ion binding | chr3:7688434-7691504 REVERSE	-0.61
RNA.regulation of transcription.SET-domain transcriptional regulator family	at4g15180	Symbols: SDG2, ATXR3 | SDG2 (SET DOMAIN-CONTAINING PROTEIN 2) | chr4:8651406-8662587 FORWARD	-0.85
RNA.regulation of transcription.SET-domain transcriptional regulator family	at3g61740	Symbols: SDG14, ATX3 | SDG14 (SET DOMAIN PROTEIN 14); DNA binding / protein binding / zinc ion binding | chr3:22850837-22856972 REVERSE	-1.69
RNA.regulation of transcription.SET-domain transcriptional regulator family	at3g55080	SET domain-containing protein | chr3:20411399-20415897 REVERSE	-0.55
RNA.regulation of transcription.SNF7	at1g03950	Symbols: VPS2.3 | VPS2.3 (VACUOLAR PROTEIN SORTING-ASSOCIATED PROTEIN 2.3) | chr1:1011172-1013365 REVERSE	1.02
RNA.regulation of transcription.Zn-finger(CCHC)	at5g07350	tudor domain-containing protein / nuclease family protein | chr5:2319790-2325419 REVERSE	-0.55
RNA.regulation of transcription.unclassified	at5g33340	Symbols: CDR1 | CDR1 (CONSTITUTIVE DISEASE RESISTANCE 1); aspartic-type endopeptidase | chr5:12594467-12595952 FORWARD	1.0
RNA.regulation of transcription.unclassified	at5g10770	chloroplast nucleoid DNA-binding protein, putative | chr5:3403110-3405448 REVERSE	1.1
RNA.regulation of transcription.unclassified	at4g00850	Symbols: GIF3 | GIF3 (GRF1-INTERACTING FACTOR 3); protein binding / transcription coactivator | chr4:357551-359194 FORWARD	0.66
RNA.regulation of transcription.unclassified	at5g55580	mitochondrial transcription termination factor family protein / mTERF family protein | chr5:22515440-22517929 FORWARD	-0.9
RNA.regulation of transcription.unclassified	at2g46670	pseudo-response regulator, putative / timing of CAB expression 1-like protein, putative | chr2:19164414-19165233 REVERSE	-0.58
RNA.regulation of transcription.unclassified	at4g14605	FUNCTIONS IN: molecular_function unknown; INVOLVED IN: biological_process unknown; LOCATED IN: cellular_component unknown; EXPRESSED IN: 22 plant structures; EXPRESSED DURING: 13 growth stages; CONTAINS InterPro DOMAIN/s: Mitochodrial transcription termination factor-related (InterPro:IPR003690); BEST Arabidopsis thaliana protein match is: EMB2219 (embryo defective 2219) (TAIR:AT2G21710.1); Has 7…	-0.48
RNA.regulation of transcription.unclassified	at2g05160	zinc finger (CCCH-type) family protein / RNA recognition motif (RRM)-containing protein | chr2:1858543-1861895 REVERSE	-1.53
RNA.regulation of transcription.unclassified	at1g32130	FUNCTIONS IN: molecular_function unknown; INVOLVED IN: biological_process unknown; LOCATED IN: cellular_component unknown; EXPRESSED IN: 25 plant structures; EXPRESSED DURING: 15 growth stages; CONTAINS InterPro DOMAIN/s: TFIIS N-terminal (InterPro:IPR017923), IWS1, C-terminal (InterPro:IPR008654); BEST Arabidopsis thaliana protein match is: IWS1 C-terminus family protein (TAIR:AT4G19000.1); Has …	-1.27
RNA.regulation of transcription.unclassified	at3g18580	single-strand-binding family protein | chr3:6396931-6398190 REVERSE	1.18
RNA.regulation of transcription.unclassified	at1g05055	Symbols: ATGTF2H2, GTF2H2 | GTF2H2 (GENERAL TRANSCRIPTION FACTOR IIH 2); general RNA polymerase II transcription factor | chr1:1448718-1450887 REVERSE	-0.68
RNA.regulation of transcription.unclassified	at2g37520	PHD finger family protein | chr2:15744769-15749788 REVERSE	-1.22
RNA.regulation of transcription.unclassified	at3g48050	DNA binding / protein binding / transcription regulator | chr3:17733533-17739412 REVERSE	-0.9
RNA.RNA binding	at5g01270	Symbols: CPL2, ATCPL2 | CPL2; double-stranded RNA binding / phosphatase | chr5:107729-112295 REVERSE	-1.11
RNA.RNA binding	at3g15010	RNA recognition motif (RRM)-containing protein | chr3:5052731-5054918 FORWARD	-0.9
RNA.RNA binding	at1g60000	29 kDa ribonucleoprotein, chloroplast, putative / RNA-binding protein cp29, putative | chr1:22093569-22094626 REVERSE	-0.66
RNA.RNA binding	at4g13850	Symbols: ATGRP2, GR-RBP2, GRP2 | GR-RBP2 (GLYCINE-RICH RNA-BINDING PROTEIN 2); ATP binding / RNA binding / double-stranded DNA binding / single-stranded DNA binding | chr4:8020952-8022260 FORWARD	0.7
RNA.RNA binding	at3g07810	heterogeneous nuclear ribonucleoprotein, putative / hnRNP, putative | chr3:2492293-2495750 FORWARD	-1.09
RNA.RNA binding	at5g37720	RNA and export factor-binding protein, putative | chr5:14981638-14984606 REVERSE	-0.92
RNA.RNA binding	at2g44710	RNA recognition motif (RRM)-containing protein | chr2:18432719-18437132 FORWARD	-0.82
RNA.RNA binding	at2g41060	RNA recognition motif (RRM)-containing protein | chr2:17126989-17129563 FORWARD	-0.69
RNA.RNA binding	at5g58040	Symbols: ATFIP1[V] | ATFIP1[V] (Arabidopsis homolog of yeast Fip1 [V]); RNA binding / protein binding | chr5:23488748-23494000 FORWARD	-0.87
RNA.RNA binding	at4g28990	RNA-binding protein-related | chr4:14291151-14293174 FORWARD	-0.63
RNA.RNA binding	at5g15270	KH domain-containing protein | chr5:4958337-4962013 FORWARD	-0.55
RNA.RNA binding	at2g43410	Symbols: FPA | FPA; RNA binding | chr2:18025247-18031243 REVERSE	-0.7
RNA.RNA binding	at5g46250	RNA recognition motif (RRM)-containing protein | chr5:18755311-18758281 FORWARD	-3.86
RNA.RNA binding	at2g25970	KH domain-containing protein | chr2:11071651-11075669 REVERSE	-0.96
RNA.RNA binding	at4g00830	RNA recognition motif (RRM)-containing protein | chr4:352023-355233 FORWARD	-0.58
RNA.RNA binding	at5g51410	LUC7 N_terminus domain-containing protein | chr5:20881367-20883704 REVERSE	-0.54
Signaling
signalling.in sugar and nutrient physiology	at4g01900	Symbols: PII, GLB1 | GLB1 (GLNB1 HOMOLOG); acetylglutamate kinase regulator | chr4:821685-823523 FORWARD	-1.05
signalling.in sugar and nutrient physiology	at1g08490	Symbols: ATSUFS, SUFS, ATCPNIFS, ATNFS2, CPNIFS | CPNIFS (CHLOROPLASTIC NIFS-LIKE CYSTEINE DESULFURASE); cysteine desulfurase/ selenocysteine lyase/ transaminase | chr1:2685659-2688595 REVERSE	0.72
signalling.receptor kinases.leucine rich repeat I	at5g54590	protein kinase family protein | chr5:22180480-22182698 FORWARD	-1.86
signalling.receptor kinases.leucine rich repeat I	at2g37050	kinase | chr2:15568986-15573726 FORWARD	-1.74
signalling.receptor kinases.leucine rich repeat VI	at5g14210	leucine-rich repeat transmembrane protein kinase, putative | chr5:4578378-4581374 REVERSE	-1.43
signalling.receptor kinases.leucine rich repeat VII	at3g56370	leucine-rich repeat transmembrane protein kinase, putative | chr3:20899099-20902981 REVERSE	1.5
signalling.receptor kinases.leucine rich repeat VII	at2g24230	leucine-rich repeat transmembrane protein kinase, putative | chr2:10301817-10304812 REVERSE	-0.67
signalling.receptor kinases.leucine rich repeat VIII-1	at1g06840	leucine-rich repeat transmembrane protein kinase, putative | chr1:2097747-2103479 REVERSE	-1.71
signalling.receptor kinases.leucine rich repeat VIII-2	at1g53440	leucine-rich repeat family protein / protein kinase family protein | chr1:19945959-19951562 FORWARD	-0.83
signalling.receptor kinases.leucine rich repeat VIII-2	at1g56130	leucine-rich repeat family protein / protein kinase family protein | chr1:20994931-21000887 REVERSE	0.82
signalling.receptor kinases.leucine rich repeat X	at2g41820	leucine-rich repeat transmembrane protein kinase, putative | chr2:17446744-17450071 FORWARD	0.83
signalling.receptor kinases.leucine rich repeat XI	at1g72180	leucine-rich repeat transmembrane protein kinase, putative | chr1:27162820-27167430 FORWARD	-1.2
signalling.receptor kinases.leucine rich repeat XII	at1g35710	leucine-rich repeat transmembrane protein kinase, putative | chr1:13220940-13224681 FORWARD	1.18
signalling.receptor kinases.leucine rich repeat XII	at3g47570	leucine-rich repeat transmembrane protein kinase, putative | chr3:17527507-17530929 FORWARD	-0.63
signalling.receptor kinases.leucine rich repeat XIII	at2g26330	Symbols: ER, QRP1 | ER (ERECTA); transmembrane receptor protein kinase | chr2:11208183-11213971 REVERSE	-1.06
signalling.receptor kinases.thaumatin like	at4g18250	receptor serine/threonine kinase, putative | chr4:10087343-10091963 REVERSE	-1.79
signalling.receptor kinases.extensin	at5g56890	protein kinase family protein | chr5:23010523-23015671 REVERSE	-3.38
signalling.receptor kinases.legume-lectin	at5g10530	lectin protein kinase, putative | chr5:3324978-3326933 REVERSE	-0.99
signalling.receptor kinases.legume-lectin	at5g06740	lectin protein kinase family protein | chr5:2084094-2086052 FORWARD	-2.05
signalling.receptor kinases.wheat LRK10 like	at1g18390	ATP binding / kinase/ protein kinase/ protein serine/threonine kinase/ protein tyrosine kinase | chr1:6327463-6330098 FORWARD	-1.79
signalling.receptor kinases.lysine motif	at1g51940	protein kinase family protein / peptidoglycan-binding LysM domain-containing protein | chr1:19295904-19299118 REVERSE	-1.41
signalling.receptor kinases.proline extensin like	at1g68690	ATP binding / protein kinase/ protein serine/threonine kinase | chr1:25788608-25792324 FORWARD	-4.05
signalling.receptor kinases.RKF3 like	at2g48010	Symbols: RKF3 | RKF3 (RECEPTOR-LIKE KINASE IN IN FLOWERS 3); kinase/ receptor signaling protein serine/threonine kinase | chr2:19641377-19643491 FORWARD	-1.25
signalling.receptor kinases.S-locus glycoprotein like	at1g65800	Symbols: ARK2 | ARK2 (A. THALIANA RECEPTOR KINASE 2); kinase/ protein kinase/ transmembrane receptor protein serine/threonine kinase | chr1:24473121-24476715 FORWARD	0.68
signalling.receptor kinases.misc	at1g07390	Symbols: AtRLP1 | protein binding | chr1:2269893-2274820 FORWARD	1.24
signalling.receptor kinases.misc	at1g49730	protein kinase family protein | chr1:18402506-18405681 REVERSE	0.65
signalling.receptor kinases.misc	at2g28250	Symbols: NCRK | NCRK; kinase | chr2:12043834-12046537 FORWARD	-1.29
signalling.receptor kinases.misc	at2g37710	Symbols: RLK | RLK (receptor lectin kinase); kinase | chr2:15814718-15817004 REVERSE	1.47
signalling.calcium	at5g39670	calcium-binding EF hand family protein | chr5:15883179-15884067 FORWARD	1.34
signalling.calcium	at5g49480	Symbols: ATCP1 | ATCP1 (Ca2+-binding protein 1); calcium ion binding | chr5:20070743-20071638 FORWARD	0.95
signalling.calcium	at5g04020	calmodulin binding | chr5:1081611-1086546 REVERSE	-0.81
signalling.calcium	at3g22190	Symbols: IQD5 | IQD5 (IQ-domain 5); calmodulin binding | chr3:7831280-7833904 REVERSE	-0.63
signalling.calcium	at3g20410	Symbols: CPK9 | CPK9 (calmodulin-domain protein kinase 9); calmodulin-dependent protein kinase/ kinase | chr3:7116201-7119121 FORWARD	-0.83
signalling.calcium	at3g49050	lipase class 3 family protein / calmodulin-binding heat-shock protein, putative | chr3:18180968-18183752 FORWARD	-1.15
signalling.calcium	at4g32060	calcium-binding EF hand family protein | chr4:15501078-15503593 FORWARD	-1.39
signalling.calcium	at1g21550	calcium-binding protein, putative | chr1:7553101-7553876 REVERSE	-0.93
signalling.calcium	at3g49260	Symbols: iqd21 | iqd21 (IQ-domain 21); calmodulin binding | chr3:18262430-18266021 FORWARD	-0.94
signalling.calcium	at5g03040	Symbols: iqd2 | iqd2 (IQ-domain 2); calmodulin binding | chr5:710102-712788 REVERSE	-1.35
signalling.calcium	at3g14590	Symbols: NTMC2TYPE6.2, NTMC2T6.2 | NTMC2T6.2; CONTAINS InterPro DOMAIN/s: C2 membrane targeting protein (InterPro:IPR018029), C2 calcium/lipid-binding region, CaLB (InterPro:IPR008973), C2 calcium-dependent membrane targeting (InterPro:IPR000008); BEST Arabidopsis thaliana protein match is: NTMC2T6.1 (TAIR:AT1G53590.1); Has 3086 Blast hits to 2715 proteins in 189 species: Archae - 0; Bacteria - 2…	1.79
signalling.calcium	at4g33000	Symbols: CBL10, ATCBL10 | CBL10 (CALCINEURIN B-LIKE 10); calcium ion binding | chr4:15924349-15926628 FORWARD	-1.65
signalling.calcium	at5g62570	calmodulin-binding protein | chr5:25114391-25116967 FORWARD	-1.16
signalling.calcium	at1g08450	Symbols: CRT3 | CRT3 (CALRETICULIN 3); calcium ion binding / unfolded protein binding | chr1:2667825-2671832 REVERSE	1.06
signalling.calcium	at3g21180	Symbols: ACA9, ATACA9 | ACA9 (AUTOINHIBITED CA(2+)-ATPASE 9); calcium-transporting ATPase/ calmodulin binding | chr3:7425519-7432200 FORWARD	-2.63
signalling.phosphinositides	at2g17930	binding / inositol or phosphatidylinositol kinase/ phosphotransferase, alcohol group as acceptor | chr2:7784288-7802230 REVERSE	-1.51
signalling.phosphinositides.phosphatidylinositol-4-phosphate 5-kinase	at1g21980	Symbols: ATPIP5K1, ATPIPK1 | ATPIP5K1 (PHOSPHATIDYLINOSITOL-4-PHOSPHATE 5-KINASE 1); 1-phosphatidylinositol-4-phosphate 5-kinase/ actin filament binding / actin monomer binding / phosphatidylinositol phosphate kinase | chr1:7734739-7738661 FORWARD	-1.47
signalling.phosphinositides.phosphatidylinositol-4-phosphate 5-kinase	at3g14270	phosphatidylinositol-4-phosphate 5-kinase family protein | chr3:4753925-4761456 FORWARD	-1.75
signalling.phosphinositides.phosphoinositide phospholipase C	at5g58700	Symbols: ATPLC4, PLC4 | phosphoinositide-specific phospholipase C family protein | chr5:23713000-23716098 REVERSE	1.31
signalling.G-proteins	at5g18570	GTP1/OBG family protein | chr5:6171661-6174833 REVERSE	-1.02
signalling.G-proteins	at1g03160	Symbols: FZL | FZL (FZO-LIKE); GTP binding / GTPase/ thiamin-phosphate diphosphorylase | chr1:761282-766153 FORWARD	-2.42
signalling.G-proteins	at1g52240	Symbols: ATROPGEF11, ROPGEF11 | ROPGEF11 (RHO GUANYL-NUCLEOTIDE EXCHANGE FACTOR 11); Rho guanyl-nucleotide exchange factor | chr1:19455766-19459574 REVERSE	1.83
signalling.G-proteins	at2g23460	Symbols: XLG1, ATXLG1 | XLG1 (EXTRA-LARGE G-PROTEIN 1); guanyl nucleotide binding / signal transducer | chr2:9995478-9999122 FORWARD	0.9
signalling.G-proteins	at3g05010	transmembrane protein, putative | chr3:1389449-1391675 FORWARD	-2.37
signalling.G-proteins	at2g30710	RabGAP/TBC domain-containing protein | chr2:13085886-13089261 REVERSE	-1.21
signalling.G-proteins	at3g06540	GDP dissociation inhibitor family protein / Rab GTPase activator family protein | chr3:2035003-2037788 REVERSE	-2.39
signalling.G-proteins	at4g02730	transducin family protein / WD-40 repeat family protein | chr4:1207725-1209287 FORWARD	0.93
signalling.G-proteins	at3g55020	RabGAP/TBC domain-containing protein | chr3:20388869-20394911 REVERSE	-0.64
signalling.G-proteins	at4g28550	RabGAP/TBC domain-containing protein | chr4:14110884-14113748 FORWARD	-2.09
signalling.G-proteins	at1g48870	WD-40 repeat family protein | chr1:18072325-18074457 REVERSE	-1.12
signalling.MAP kinases	at5g58350	Symbols: WNK4, ZIK2 | WNK4 (WITH NO K (=LYSINE) 4); kinase/ protein kinase | chr5:23584789-23587801 FORWARD	-0.85
signalling.MAP kinases	at3g14720	Symbols: ATMPK19, MPK19 | ATMPK19; MAP kinase | chr3:4945601-4949042 FORWARD	-0.98
signalling.MAP kinases	at1g08720	Symbols: EDR1, ATEDR1 | EDR1 (ENHANCED DISEASE RESISTANCE 1); MAP kinase kinase kinase/ kinase/ protein serine/threonine/tyrosine kinase | chr1:2774030-2779297 FORWARD	-0.97
signalling.MAP kinases	at5g41990	Symbols: WNK8, ATWNK8 | WNK8 (WITH NO LYSINE (K) KINASE 8); kinase/ protein kinase | chr5:16794967-16798006 REVERSE	-0.61
signalling.MAP kinases	at4g08500	Symbols: MEKK1, ATMEKK1, MAPKKK8, ARAKIN | MEKK1 (MAP KINASE KINASE KINASE 1); DNA binding / MAP kinase kinase kinase/ kinase/ kinase binding / protein binding | chr4:5403753-5407301 REVERSE	-0.75
signalling.MAP kinases	at1g63700	Symbols: YDA, MAPKKK4 | YDA (YODA); ATP binding / kinase/ protein kinase/ protein serine/threonine kinase | chr1:23624666-23629112 REVERSE	-0.87
signalling.light	at3g22380	Symbols: TIC | TIC (TIME FOR COFFEE) | chr3:7912905-7919510 FORWARD	-1.37
signalling.light	at3g45780	Symbols: PHOT1, NPH1, JK224, RPT1 | PHOT1 (PHOTOTROPIN 1); FMN binding / blue light photoreceptor/ kinase/ protein binding / protein serine/threonine kinase | chr3:16816866-16824210 FORWARD	-1.08
signalling.light	at2g18790	Symbols: PHYB, HY3, OOP1 | PHYB (PHYTOCHROME B); G-protein coupled photoreceptor/ protein histidine kinase/ red or far-red light photoreceptor/ signal transducer | chr2:8139881-8144430 FORWARD	-2.51
signalling.light	at3g22840	Symbols: ELIP1, ELIP | ELIP1 (EARLY LIGHT-INDUCABLE PROTEIN); chlorophyll binding | chr3:8084447-8085560 REVERSE	0.89
signalling.light	at5g67385	protein binding / signal transducer | chr5:26884664-26887204 FORWARD	-1.01
signalling.light	at3g18890	binding / catalytic/ coenzyme binding | chr3:6511023-6514994 FORWARD	-0.78
signalling.light	at4g08920	Symbols: CRY1, BLU1, HY4, OOP2, ATCRY1 | CRY1 (CRYPTOCHROME 1); ATP binding / blue light photoreceptor/ protein homodimerization/ protein kinase | chr4:5724103-5727253 FORWARD	-0.75
signalling.light	at1g10240	Symbols: FRS11 | FRS11 (FAR1-related sequence 11); zinc ion binding | chr1:3356680-3359838 REVERSE	-1.33
signalling.light	at2g32250	Symbols: FRS2 | FRS2 (FAR1-related sequence 2); zinc ion binding | chr2:13693105-13696932 FORWARD	-1.21
signalling.light	at4g18130	Symbols: PHYE | PHYE (PHYTOCHROME DEFECTIVE E); G-protein coupled photoreceptor/ protein histidine kinase/ signal transducer | chr4:10042137-10046082 REVERSE	-0.94
signalling.light	at1g09530	Symbols: PIF3, POC1, PAP3 | PIF3 (PHYTOCHROME INTERACTING FACTOR 3); DNA binding / protein binding / transcription factor/ transcription regulator | chr1:3076582-3079539 FORWARD	-1.07
signalling.light	at2g02710	Symbols: PLP, PLPB | PLPB (PAS/LOV PROTEIN B); signal transducer/ two-component sensor | chr2:758693-760871 REVERSE	-1.19
Protein
protein.aa activation.leucine-tRNA ligase	at1g09620	ATP binding / aminoacyl-tRNA ligase/ leucine-tRNA ligase/ nucleotide binding | chr1:3112778-3116699 REVERSE	-0.49
protein.aa activation.valine-tRNA ligase	at1g14610	Symbols: TWN2, VALRS | TWN2 (TWIN 2); ATP binding / aminoacyl-tRNA ligase/ nucleotide binding / valine-tRNA ligase | chr1:5008244-5014533 REVERSE	-0.92
protein.aa activation.glycine-tRNA ligase	at3g48110	Symbols: EDD1, EDD | EDD1 (EMBRYO-DEFECTIVE-DEVELOPMENT 1); glycine-tRNA ligase | chr3:17763001-17771146 FORWARD	-1.7
protein.synthesis	at1g64790	binding | chr1:24064937-24082027 REVERSE	-2.23
protein.synthesis.ribosomal protein.prokaryotic.chloroplast.50S subunit.L14	atcg00780	Symbols: RPL14 | encodes a chloroplast ribosomal protein L14, a constituent of the large subunit of the ribosomal complex | chrC:80696-81064 REVERSE	1.25
protein.synthesis.ribosomal protein.prokaryotic.chloroplast.50S subunit.L22	atcg00810	Symbols: RPL22 | encodes a chloroplast ribosomal protein L22, a constituent of the large subunit of the ribosomal complex | chrC:83467-83949 REVERSE	1.03
protein.synthesis.ribosomal protein.prokaryotic.mitochondrion.30S subunit.S29	at1g16870	mitochondrial 28S ribosomal protein S29-related | chr1:5770732-5773251 REVERSE	-1.79
protein.synthesis.ribosomal protein.prokaryotic.unknown organellar.50S subunit.L2	at2g44065	ribosomal protein L2 family protein | chr2:18228473-18230549 FORWARD	-0.53
protein.synthesis.ribosomal protein.prokaryotic.unknown organellar.unknown	at5g08180	ribosomal protein L7Ae/L30e/S12e/Gadd45 family protein | chr5:2631654-2633455 REVERSE	0.98
protein.synthesis.ribosomal protein.eukaryotic.40S subunit.S2	at3g57490	40S ribosomal protein S2 (RPS2D) | chr3:21279666-21280948 REVERSE	-0.75
protein.synthesis.ribosomal protein.eukaryotic.40S subunit.S5	at3g11940	Symbols: ATRPS5A, AML1 | ATRPS5A (RIBOSOMAL PROTEIN 5A); structural constituent of ribosome | chr3:3777895-3779467 REVERSE	0.69
protein.synthesis.ribosomal protein.eukaryotic.40S subunit.S10	at4g25740	40S ribosomal protein S10 (RPS10A) | chr4:13107250-13108827 REVERSE	-1.79
protein.synthesis.ribosomal protein.eukaryotic.40S subunit.S27	at3g61110	Symbols: ARS27A | ARS27A (ARABIDOPSIS RIBOSOMAL PROTEIN S27); structural constituent of ribosome | chr3:22611634-22612904 FORWARD	-2.84
protein.synthesis.ribosomal protein.eukaryotic.60S subunit.L23	at2g33370	60S ribosomal protein L23 (RPL23B) | chr2:14143554-14144721 REVERSE	2.44
protein.synthesis.ribosomal protein.eukaryotic.60S subunit.L37	at3g16080	60S ribosomal protein L37 (RPL37C) | chr3:5454818-5455927 FORWARD	0.92
protein.synthesis.ribosomal protein.eukaryotic.60S subunit.L38	at3g59540	60S ribosomal protein L38 (RPL38B) | chr3:21995677-21996836 REVERSE	1.05
protein.synthesis.ribosomal protein.eukaryotic.60S subunit.L39	at4g31985	60S ribosomal protein L39 (RPL39C) | chr4:15469895-15470559 FORWARD	1.43
protein.synthesis.ribosomal protein.eukaryotic.60S subunit.P0	at1g25260	acidic ribosomal protein P0-related | chr1:8853959-8855872 REVERSE	1.79
protein.synthesis.ribosomal protein.eukaryotic.60S subunit.L18A	at2g34480	60S ribosomal protein L18A (RPL18aB) | chr2:14532708-14534239 REVERSE	1.08
protein.synthesis.ribosomal protein.eukaryotic.60S subunit.L23A	at3g55280	Symbols: RPL23AB | RPL23AB (RIBOSOMAL PROTEIN L23AB); RNA binding / nucleotide binding / structural constituent of ribosome | chr3:20500335-20501709 FORWARD	0.6
protein.synthesis.ribosomal protein.eukaryotic.60S subunit.L36A	at4g14320	60S ribosomal protein L36a/L44 (RPL36aB) | chr4:8242505-8243899 REVERSE	0.9
protein.synthesis.ribosomal protein.unknown.unknown	at1g54740	FUNCTIONS IN: molecular_function unknown; INVOLVED IN: biological_process unknown; EXPRESSED IN: 21 plant structures; EXPRESSED DURING: 14 growth stages; BEST Arabidopsis thaliana protein match is: structural constituent of ribosome (TAIR:AT1G22110.1); Has 479 Blast hits to 317 proteins in 60 species: Archae - 0; Bacteria - 25; Metazoa - 81; Fungi - 16; Plants - 88; Viruses - 0; Other Eukaryotes …	-0.91
protein.synthesis.misc ribosomal protein	at3g08720	Symbols: ATPK19, ATS6K2, S6K2, ATPK2 | S6K2 (ARABIDOPSIS THALIANA SERINE/THREONINE PROTEIN KINASE 2); kinase/ protein kinase | chr3:2648509-2651160 REVERSE	-0.93
protein.synthesis.initiation	at2g04520	eukaryotic translation initiation factor 1A, putative / eIF-1A, putative / eIF-4C, putative | chr2:1574592-1575863 REVERSE	-1.53
protein.synthesis.initiation	at1g36730	eukaryotic translation initiation factor 5, putative / eIF-5, putative | chr1:13898210-13900831 REVERSE	-1.86
protein.synthesis.initiation	at3g56150	Symbols: EIF3C, ATEIF3C-1, EIF3C-1, ATTIF3C1, TIF3C1 | EIF3C (EUKARYOTIC TRANSLATION INITIATION FACTOR 3C); translation initiation factor | chr3:20833584-20837157 REVERSE	-1.24
protein.synthesis.initiation	at4g20980	eukaryotic translation initiation factor 3 subunit 7, putative / eIF-3 zeta, putative / eIF3d, putative | chr4:11216931-11219337 FORWARD	4.08
protein.synthesis.initiation	at5g20920	Symbols: EIF2 BETA, EMB1401 | EIF2 BETA; translation initiation factor | chr5:7094718-7097116 REVERSE	2.49
protein.synthesis.initiation	at3g11400	Symbols: EIF3G1, ATEIF3G1 | eukaryotic translation initiation factor 3G / eIF3g | chr3:3578388-3580569 FORWARD	0.77
protein.synthesis.initiation	at3g13920	Symbols: EIF4A1, RH4, TIF4A1 | EIF4A1 (EUKARYOTIC TRANSLATION INITIATION FACTOR 4A1); ATP-dependent helicase/ translation initiation factor | chr3:4592256-4594962 REVERSE	0.99
protein.synthesis.initiation	at3g07300	eukaryotic translation initiation factor 2B family protein / eIF-2B family protein | chr3:2324617-2327625 REVERSE	-0.75
protein.synthesis.elongation	at2g18110	elongation factor 1-beta, putative / EF-1-beta, putative | chr2:7872251-7873912 FORWARD	0.72
protein.synthesis.elongation	at2g45030	mitochondrial elongation factor, putative | chr2:18572411-18576970 FORWARD	-1.09
protein.synthesis.elongation	at4g29060	Symbols: emb2726 | emb2726 (embryo defective 2726); RNA binding / translation elongation factor | chr4:14317256-14321567 FORWARD	0.84
protein.synthesis.misc	at1g80930	MIF4G domain-containing protein / MA3 domain-containing protein | chr1:30405432-30409710 REVERSE	-0.81
protein.synthesis.misc	at2g39260	RNA binding / binding / protein binding | chr2:16392047-16399680 REVERSE	-1.02
protein.targeting.nucleus	at1g68910	unknown protein | chr1:25908131-25910485 REVERSE	-0.44
protein.targeting.nucleus	at3g06720	Symbols: AT-IMP, ATKAP ALPHA, AIMP ALPHA, IMPA-1, IMPA1 | IMPA-1 (IMPORTIN ALPHA ISOFORM 1); binding / protein transporter | chr3:2120324-2124131 FORWARD	-0.77
protein.targeting.nucleus	at5g05680	nuclear pore complex protein-related | chr5:1698270-1702645 FORWARD	-0.97
protein.targeting.nucleus	at2g16950	Symbols: TRN1, ATTRN1 | TRN1 (TRANSPORTIN 1); protein transporter | chr2:7353847-7361202 FORWARD	-1.94
protein.targeting.mitochondria	at5g24650	mitochondrial import inner membrane translocase subunit Tim17/Tim22/Tim23 family protein | chr5:8437085-8439104 FORWARD	0.72
protein.targeting.chloroplast	at5g19620	Symbols: OEP80, ATOEP80, TOC75 | OEP80 (OUTER ENVELOPE PROTEIN OF 80 KDA) | chr5:6623204-6627846 FORWARD	-0.48
protein.targeting.chloroplast	at1g06950	Symbols: ATTIC110, TIC110 | TIC110 (TRANSLOCON AT THE INNER ENVELOPE MEMBRANE OF CHLOROPLASTS 110) | chr1:2130142-2135665 REVERSE	-2.71
protein.targeting.chloroplast	at1g04940	Symbols: TIC20 | TIC20 (TRANSLOCON AT THE INNER ENVELOPE MEMBRANE OF CHLOROPLASTS 20) | chr1:1399182-1400770 FORWARD	0.67
protein.targeting.chloroplast	at4g01800	preprotein translocase secA subunit, putative | chr4:770722-776131 REVERSE	-1.78
protein.targeting.chloroplast	at5g20300	chloroplast outer membrane protein, putative | chr5:6853426-6856902 REVERSE	-0.94
protein.targeting.secretory pathway.golgi	at4g32640	protein binding / zinc ion binding | chr4:15742032-15750862 FORWARD	-1.77
protein.targeting.secretory pathway.vacuole	at1g30900	vacuolar sorting receptor, putative | chr1:10997275-11000543 FORWARD	0.73
protein.targeting.secretory pathway.unspecified	at4g05000	Symbols: VPS28-2 | VPS28-2; transporter | chr4:2563075-2564740 FORWARD	0.86
protein.targeting.peroxisomes	at5g56290	Symbols: PEX5, ATPEX5 | PEX5 (PEROXIN 5); peroxisome matrix targeting signal-1 binding / protein binding | chr5:22786506-22792161 FORWARD	-0.58
protein.postranslational modification	at4g24400	Symbols: CIPK8, SnRK3.13, PKS11 | CIPK8 (CBL-INTERACTING PROTEIN KINASE 8); kinase/ protein kinase | chr4:12617256-12620684 FORWARD	-0.87
protein.postranslational modification	at5g24360	Symbols: ATIRE1-1, IRE1-1 | IRE1-1 (INOSITOL REQUIRING 1-1); ATP binding / endoribonuclease, producing 5'-phosphomonoesters / kinase/ protein kinase/ protein serine/threonine kinase | chr5:8316443-8319981 FORWARD	-0.65
protein.postranslational modification	at3g10550	phosphatase/ protein tyrosine phosphatase | chr3:3292899-3298522 REVERSE	-1.81
protein.postranslational modification	at5g35980	Symbols: YAK1 | protein kinase family protein | chr5:14127984-14136324 FORWARD	-1.06
protein.postranslational modification	at1g61850	galactolipase/ phospholipase | chr1:22856188-22862225 FORWARD	-0.58
protein.postranslational modification	at3g58640	protein kinase family protein | chr3:21686743-21693831 REVERSE	-1.65
protein.postranslational modification	at4g24740	Symbols: AFC2, AME1 | AFC2 (ARABIDOPSIS FUS3-COMPLEMENTING GENE 2); kinase/ protein kinase | chr4:12754529-12757773 REVERSE	-0.56
protein.postranslational modification	at1g01140	Symbols: CIPK9, PKS6 | CIPK9 (CBL-INTERACTING PROTEIN KINASE 9); ATP binding / kinase/ protein kinase/ protein serine/threonine kinase | chr1:64167-67625 REVERSE	-0.83
protein.postranslational modification	at5g13530	Symbols: KEG | KEG (KEEP ON GOING); protein binding / protein kinase/ ubiquitin-protein ligase | chr5:4345618-4354369 FORWARD	-0.62
protein.postranslational modification	at1g72770	Symbols: HAB1 | HAB1 (HOMOLOGY TO ABI1); catalytic/ protein serine/threonine phosphatase | chr1:27390058-27393281 FORWARD	1.11
protein.postranslational modification	at3g62010	unknown protein | chr3:22964677-22971384 FORWARD	-0.57
protein.postranslational modification	at3g02750	protein phosphatase 2C family protein / PP2C family protein | chr3:593207-595755 REVERSE	-2.2
protein.postranslational modification	at1g67580	protein kinase family protein | chr1:25327284-25331379 REVERSE	-1.66
protein.postranslational modification	at3g25840	protein kinase family protein | chr3:9451861-9457554 REVERSE	-0.65
protein.postranslational modification	at4g14350	protein kinase family protein | chr4:8256086-8260787 REVERSE	-0.69
protein.postranslational modification	at5g10930	Symbols: CIPK5, SnRK3.24 | CIPK5 (CBL-INTERACTING PROTEIN KINASE 5); ATP binding / kinase/ protein kinase/ protein serine/threonine kinase | chr5:3445366-3447114 REVERSE	-1.42
protein.postranslational modification	at3g46920	protein kinase family protein | chr3:17280430-17284857 REVERSE	-1.52
protein.postranslational modification	at4g28880	Symbols: ckl3 | ckl3 (Casein Kinase I-like 3); ATP binding / kinase/ protein kinase/ protein serine/threonine kinase | chr4:14251214-14254432 FORWARD	-1.65
protein.postranslational modification	at5g01920	Symbols: STN8 | STN8; kinase/ protein kinase | chr5:359107-362904 FORWARD	-0.61
protein.postranslational modification	at5g58140	Symbols: PHOT2, NPL1 | PHOT2 (PHOTOTROPIN 2); FMN binding / blue light photoreceptor/ kinase/ protein serine/threonine kinase | chr5:23524427-23533111 FORWARD	-2.14
protein.postranslational modification	at4g19110	protein kinase, putative | chr4:10454529-10459298 REVERSE	-1.02
protein.postranslational modification	at1g53050	protein kinase family protein | chr1:19772045-19775747 FORWARD	-0.67
protein.postranslational modification	at1g18670	Symbols: IBS1 | IBS1 (IMPAIRED IN BABA-INDUCED STERILITY 1); ATP binding / kinase/ protein kinase/ protein serine/threonine kinase/ protein tyrosine kinase | chr1:6426898-6430696 REVERSE	-2.21
protein.postranslational modification	at2g26980	Symbols: CIPK3 | CIPK3 (CBL-INTERACTING PROTEIN KINASE 3); kinase/ protein kinase/ protein serine/threonine kinase | chr2:11514703-11518505 REVERSE	-0.9
protein.postranslational modification	at3g51370	protein phosphatase 2C, putative / PP2C, putative | chr3:19069363-19072195 FORWARD	-1.06
protein.postranslational modification	at5g57035	ATP binding / kinase/ protein kinase/ protein serine/threonine kinase/ ubiquitin-protein ligase | chr5:23080661-23083988 FORWARD	0.53
protein.postranslational modification	at3g16560	protein phosphatase 2C-related / PP2C-related | chr3:5635596-5638482 REVERSE	-0.58
protein.postranslational modification	at3g58760	ankyrin protein kinase, putative | chr3:21728714-21731928 FORWARD	-0.66
protein.postranslational modification	at3g20860	Symbols: ATNEK5 | ATNEK5 (NIMA-RELATED KINASE5); ATP binding / kinase/ protein kinase/ protein serine/threonine kinase/ protein tyrosine kinase | chr3:7306147-7308434 FORWARD	-0.5
protein.postranslational modification	at5g59770	FUNCTIONS IN: molecular_function unknown; INVOLVED IN: biological_process unknown; LOCATED IN: cellular_component unknown; EXPRESSED IN: 22 plant structures; EXPRESSED DURING: 13 growth stages; CONTAINS InterPro DOMAIN/s: Protein-tyrosine phosphatase-like, PTPLA (InterPro:IPR007482); BEST Arabidopsis thaliana protein match is: PAS2 (PASTICCINO 2); enoyl-CoA hydratase/ protein tyrosine phosphatase…	1.12
protein.postranslational modification	at5g47750	Symbols: D6PKL2, PK5 | D6PKL2 (D6 PROTEIN KINASE LIKE 2); kinase | chr5:19339703-19342361 REVERSE	-1.52
protein.postranslational modification	at3g25800	Symbols: PDF1, PR 65, PP2AA2 | PP2AA2 (PROTEIN PHOSPHATASE 2A SUBUNIT A2); protein phosphatase type 2A regulator | chr3:9422588-9426044 REVERSE	-1.88
protein.postranslational modification	at5g57020	Symbols: NMT1, ATNMT1 | NMT1 (MYRISTOYL-COA:PROTEIN N-MYRISTOYLTRANSFERASE); glycylpeptide N-tetradecanoyltransferase/ myristoyltransferase | chr5:23074867-23076901 FORWARD	-0.94
protein.postranslational modification	at1g03080	FUNCTIONS IN: molecular_function unknown; INVOLVED IN: biological_process unknown; LOCATED IN: plasma membrane; EXPRESSED IN: 22 plant structures; EXPRESSED DURING: 13 growth stages; CONTAINS InterPro DOMAIN/s: Prefoldin (InterPro:IPR009053), KIP1-like (InterPro:IPR011684); BEST Arabidopsis thaliana protein match is: kinase interacting family protein (TAIR:AT3G22790.1); Has 169162 Blast hits to 6…	-2.35
protein.postranslational modification	at1g23100	10 kDa chaperonin, putative | chr1:8195776-8196475 FORWARD	1.25
protein.postranslational modification	at5g21222	protein kinase family protein | chr5:7208643-7213894 FORWARD	-0.78
protein.postranslational modification	at3g06620	protein kinase family protein | chr3:2062206-2067416 REVERSE	-0.89
protein.postranslational modification	at2g37840	protein kinase family protein | chr2:15851803-15856301 FORWARD	-2.55
protein.postranslational modification	at4g03230	ATP binding / kinase/ protein kinase/ protein serine/threonine kinase/ protein tyrosine kinase/ sugar binding | chr4:1419278-1422804 REVERSE	1.12
protein.postranslational modification	at3g55270	Symbols: MKP1, ATMKP1 | MKP1 (MITOGEN-ACTIVATED PROTEIN KINASE PHOSPHATASE 1); MAP kinase tyrosine/serine/threonine phosphatase | chr3:20496081-20500019 FORWARD	-0.85
protein.postranslational modification	at5g53450	Symbols: ORG1 | ORG1 (OBP3-responsive gene 1); ATP binding / kinase/ protein kinase | chr5:21688773-21692429 FORWARD	-0.64
protein.postranslational modification	at1g09160	protein phosphatase 2C-related / PP2C-related | chr1:2952771-2955689 REVERSE	-1.09
protein.postranslational modification.kinase	at3g24715	ATP binding / protein kinase/ protein serine/threonine kinase/ protein tyrosine kinase | chr3:9025849-9029948 FORWARD	-1.89
protein.postranslational modification.kinase.receptor like cytoplasmatic kinase V	at5g18500	protein kinase family protein | chr5:6138489-6141630 FORWARD	-1.02
protein.postranslational modification.kinase.receptor like cytoplasmatic kinase V	at1g01540	protein kinase family protein | chr1:195780-198684 FORWARD	-1.03
protein.postranslational modification.kinase.receptor like cytoplasmatic kinase VI	at1g77280	protein kinase family protein | chr1:29031468-29035882 REVERSE	-0.61
protein.postranslational modification.kinase.receptor like cytoplasmatic kinase VII	at3g01300	protein kinase, putative | chr3:90598-93585 REVERSE	0.43
protein.postranslational modification.kinase.receptor like cytoplasmatic kinase VII	at5g18610	protein kinase family protein | chr5:6192736-6195371 FORWARD	-1.31
protein.postranslational modification.kinase.receptor like cytoplasmatic kinase VIII	at2g43230	serine/threonine protein kinase, putative | chr2:17966307-17968726 FORWARD	-0.65
protein.postranslational modification.kinase.receptor like cytoplasmatic kinase IX	at1g16760	protein kinase family protein | chr1:5734234-5737307 FORWARD	-1.47
protein.degradation	at5g65770	Symbols: LINC4 | LINC4 (LITTLE NUCLEI4) | chr5:26311587-26315544 FORWARD	-0.56
protein.degradation	at4g17510	Symbols: UCH3 | UCH3 (UBIQUITIN C-TERMINAL HYDROLASE 3); ubiquitin thiolesterase | chr4:9766971-9768770 REVERSE	0.84
protein.degradation	at5g42390	metalloendopeptidase | chr5:16945251-16953100 FORWARD	-1.45
protein.degradation	at4g18370	Symbols: DEG5, DEGP5, HHOA | DEG5 (DEGP PROTEASE 5); catalytic/ serine-type endopeptidase/ serine-type peptidase | chr4:10149129-10151218 FORWARD	-1.26
protein.degradation	at5g42620	metalloendopeptidase/ zinc ion binding | chr5:17066319-17071341 FORWARD	-0.67
protein.degradation	at1g71696	Symbols: SOL1 | SOL1 (SUPPRESSOR OF LLP1 1); carboxypeptidase/ metallocarboxypeptidase/ zinc ion binding | chr1:26966887-26970572 FORWARD	-0.74
protein.degradation	at4g17830	peptidase M20/M25/M40 family protein | chr4:9915831-9918243 FORWARD	-0.45
protein.degradation	at2g24280	serine carboxypeptidase S28 family protein | chr2:10333284-10337128 FORWARD	-1.15
protein.degradation.subtilases	at4g30020	subtilase family protein | chr4:14677285-14681956 FORWARD	-0.79
protein.degradation.subtilases	at5g59810	Symbols: ATSBT5.4, SBT5.4 | SBT5.4; identical protein binding / serine-type endopeptidase | chr5:24096815-24100557 REVERSE	-1.16
protein.degradation.subtilases	at2g04160	Symbols: AIR3 | AIR3; serine-type endopeptidase | chr2:1401268-1407745 REVERSE	-1.82
protein.degradation.autophagy	at5g54730	Symbols: ATATG18F, ATG18F | AtATG18f | chr5:22233789-22237341 REVERSE	-2.19
protein.degradation.autophagy	at1g03380	Symbols: ATATG18G | AtATG18g | chr1:835785-840940 FORWARD	-0.69
protein.degradation.autophagy	at1g62040	Symbols: ATG8C | ATG8C (autophagy 8c); microtubule binding | chr1:22932901-22934439 FORWARD	0.44
protein.degradation.cysteine protease	at1g55350	Symbols: DEK1, ATDEK1 | DEK1 (DEFECTIVE KERNEL 1); calcium-dependent cysteine-type endopeptidase/ cysteine-type endopeptidase | chr1:20653820-20664622 REVERSE	-2.44
protein.degradation.cysteine protease	at3g49340	cysteine proteinase, putative | chr3:18293347-18294577 REVERSE	1.46
protein.degradation.cysteine protease	at4g15880	Symbols: ESD4 | ESD4 (EARLY IN SHORT DAYS 4); SUMO-specific protease/ cysteine-type peptidase | chr4:9012645-9016116 FORWARD	0.96
protein.degradation.aspartate protease	at1g11910	aspartyl protease family protein | chr1:4016784-4020983 REVERSE	-0.85
protein.degradation.aspartate protease	at1g64830	aspartyl protease family protein | chr1:24091271-24092566 REVERSE	2.53
protein.degradation.serine protease	at5g45390	Symbols: CLPP4, NCLPP4 | CLPP4 (CLP PROTEASE P4); serine-type endopeptidase | chr5:18396302-18398116 FORWARD	1.79
protein.degradation.metalloprotease	at2g41790	peptidase M16 family protein / insulinase family protein | chr2:17429294-17436174 REVERSE	-1.82
protein.degradation.metalloprotease	at3g16290	Symbols: EMB2083 | EMB2083 (embryo defective 2083); ATP binding / ATP-dependent peptidase/ ATPase/ metalloendopeptidase/ metallopeptidase/ nucleoside-triphosphatase/ nucleotide binding / serine-type endopeptidase | chr3:5521071-5524995 REVERSE	-0.56
protein.degradation.AAA type	at3g50930	Symbols: BCS1 | BCS1 (CYTOCHROME BC1 SYNTHESIS); ATP binding / ATPase/ nucleoside-triphosphatase/ nucleotide binding | chr3:18929526-18931839 FORWARD	1.96
protein.degradation.AAA type	at3g01610	Symbols: CDC48C, emb1354 | CDC48C; ATP binding / ATPase/ nucleoside-triphosphatase/ nucleotide binding | chr3:231651-235214 FORWARD	-1.09
protein.degradation.AAA type	at1g02890	AAA-type ATPase family protein | chr1:645092-651906 REVERSE	-1.59
protein.degradation.AAA type	at5g64580	AAA-type ATPase family protein | chr5:25817092-25821530 REVERSE	-1.21
protein.degradation.ubiquitin	at3g52590	Symbols: UBQ1, EMB2167, ERD16, HAP4 | UBQ1 (UBIQUITIN EXTENSION PROTEIN 1); protein binding / structural constituent of ribosome | chr3:19505629-19506932 FORWARD	0.61
protein.degradation.ubiquitin	at5g02310	Symbols: PRT6 | PRT6 (PROTEOLYSIS 6); ubiquitin-protein ligase | chr5:474279-482783 FORWARD	-0.54
protein.degradation.ubiquitin	at5g15400	U-box domain-containing protein | chr5:4997611-5003140 REVERSE	-0.96
protein.degradation.ubiquitin.ubiquitin	at5g20620	Symbols: UBQ4 | UBQ4; protein binding | chr5:6973071-6974946 REVERSE	0.97
protein.degradation.ubiquitin.ubiquitin	at4g05320	Symbols: UBQ10 | UBQ10 (POLYUBIQUITIN 10); protein binding | chr4:2718170-2720308 FORWARD	1.05
protein.degradation.ubiquitin.E3.HECT	at1g70320	Symbols: UPL2 | UPL2 (UBIQUITIN-PROTEIN LIGASE 2); ubiquitin-protein ligase | chr1:26488522-26501281 REVERSE	-3.25
protein.degradation.ubiquitin.E3.HECT	at1g55860	Symbols: UPL1 | UPL1 (UBIQUITIN-PROTEIN LIGASE 1); ubiquitin-protein ligase | chr1:20879466-20895393 REVERSE	-1.79
protein.degradation.ubiquitin.E3.RING	at2g23140	binding / ubiquitin-protein ligase | chr2:9845694-9849164 REVERSE	-0.8
protein.degradation.ubiquitin.E3.RING	at2g20650	zinc finger (C3HC4-type RING finger) family protein | chr2:8903676-8907339 REVERSE	-1.43
protein.degradation.ubiquitin.E3.RING	at2g37150	zinc finger (C3HC4-type RING finger) family protein | chr2:15603584-15608454 REVERSE	-2.27
protein.degradation.ubiquitin.E3.RING	at5g22920	zinc finger (C3HC4-type RING finger) family protein | chr5:7664991-7667265 FORWARD	-1.81
protein.degradation.ubiquitin.E3.RING	at3g05670	PHD finger family protein | chr3:1653264-1657159 FORWARD	-1.66
protein.degradation.ubiquitin.E3.RING	at5g54630	zinc finger protein-related | chr5:22192499-22194308 REVERSE	1.11
protein.degradation.ubiquitin.E3.RING	at3g05870	Symbols: APC11 | APC11; protein binding / ubiquitin-protein ligase/ zinc ion binding | chr3:1753961-1754802 FORWARD	-0.99
protein.degradation.ubiquitin.E3.RING	at3g58720	zinc finger (C3HC4-type RING finger) family protein | chr3:21716920-21717892 REVERSE	0.7
protein.degradation.ubiquitin.E3.RING	at1g74410	zinc finger (C3HC4-type RING finger) family protein | chr1:27965551-27967926 FORWARD	-0.6
protein.degradation.ubiquitin.E3.RING	at3g29270	ubiquitin-protein ligase | chr3:11234242-11236458 FORWARD	2.11
protein.degradation.ubiquitin.E3.RING	at2g30580	Symbols: DRIP2 | DRIP2 (DREB2A-INTERACTING PROTEIN 2); protein binding / ubiquitin-protein ligase/ zinc ion binding | chr2:13026000-13030661 FORWARD	-0.98
protein.degradation.ubiquitin.E3.RING	at5g02750	zinc finger (C3HC4-type RING finger) family protein | chr5:620094-621179 FORWARD	-0.99
protein.degradation.ubiquitin.E3.RING	at3g19910	zinc finger (C3HC4-type RING finger) family protein | chr3:6926308-6929567 FORWARD	0.63
protein.degradation.ubiquitin.E3.RING	at5g14420	Symbols: RGLG2 | RGLG2 (RING domain Ligase2); ubiquitin-protein ligase | chr5:4648111-4650698 REVERSE	-1.89
protein.degradation.ubiquitin.E3.RING	at5g25560	zinc finger (C3HC4-type RING finger) family protein | chr5:8897901-8901704 FORWARD	0.41
protein.degradation.ubiquitin.E3.RING	at2g44950	Symbols: RDO4, HUB1 | HUB1 (HISTONE MONO-UBIQUITINATION 1); protein binding / protein homodimerization/ ubiquitin-protein ligase/ zinc ion binding | chr2:18542213-18548591 REVERSE	2.14
protein.degradation.ubiquitin.E3.RING	at1g09060	transcription factor jumonji (jmjC) domain-containing protein | chr1:2921064-2925756 REVERSE	-1.79
protein.degradation.ubiquitin.E3.RING	at3g07120	zinc finger (C3HC4-type RING finger) family protein | chr3:2254479-2255742 FORWARD	-1.52
protein.degradation.ubiquitin.E3.RING	at4g00990	transcription factor jumonji (jmjC) domain-containing protein | chr4:426944-431821 FORWARD	-2.91
protein.degradation.ubiquitin.E3.RING	at3g12920	protein binding / zinc ion binding | chr3:4121883-4123508 REVERSE	1.51
protein.degradation.ubiquitin.E3.RING	at3g45630	RNA recognition motif (RRM)-containing protein | chr3:16748174-16753833 REVERSE	-1.09
protein.degradation.ubiquitin.E3.RING	at1g76390	armadillo/beta-catenin repeat family protein / U-box domain-containing protein | chr1:28655399-28658711 FORWARD	-1.56
protein.degradation.ubiquitin.E3.SCF.SKP	at3g61415	Symbols: ASK21 | ASK21 (ARABIDOPSIS SKP1-LIKE 21); protein binding / ubiquitin-protein ligase | chr3:22722710-22726424 REVERSE	-0.72
protein.degradation.ubiquitin.E3.SCF.FBOX	at5g02930	F-box family protein | chr5:682577-684480 FORWARD	-1.11
protein.degradation.ubiquitin.E3.SCF.FBOX	at1g15670	kelch repeat-containing F-box family protein | chr1:5389952-5391490 FORWARD	-1.99
protein.degradation.ubiquitin.E3.SCF.FBOX	at2g44130	kelch repeat-containing F-box family protein | chr2:18253610-18255054 FORWARD	-1.87
protein.degradation.ubiquitin.E3.SCF.FBOX	at1g47270	Symbols: AtTLP6 | AtTLP6 (TUBBY LIKE PROTEIN 6); phosphoric diester hydrolase/ transcription factor | chr1:17326556-17328728 FORWARD	-1.5
protein.degradation.ubiquitin.E3.SCF.FBOX	at2g27310	F-box family protein | chr2:11683862-11684967 REVERSE	-1.24
protein.degradation.ubiquitin.E3.SCF.FBOX	at3g26000	F-box family protein | chr3:9506778-9509258 REVERSE	-1.1
protein.degradation.ubiquitin.E3.SCF.FBOX	at1g67480	kelch repeat-containing F-box family protein | chr1:25276295-25278718 FORWARD	-1.07
protein.degradation.ubiquitin.E3.SCF.FBOX	at5g39250	F-box family protein | chr5:15724487-15725756 FORWARD	-1.79
protein.degradation.ubiquitin.E3.SCF.FBOX	at2g47900	Symbols: AtTLP3 | AtTLP3 (TUBBY LIKE PROTEIN 3); phosphoric diester hydrolase/ transcription factor | chr2:19610943-19613220 REVERSE	-0.52
protein.degradation.ubiquitin.E3.SCF.FBOX	at1g31350	F-box family protein | chr1:11221335-11222786 REVERSE	-1.18
protein.degradation.ubiquitin.E3.SCF.FBOX	at1g23390	kelch repeat-containing F-box family protein | chr1:8309112-8310649 REVERSE	-1.54
protein.degradation.ubiquitin.E3.SCF.FBOX	at5g27920	F-box family protein | chr5:9941905-9944778 REVERSE	-0.64
protein.degradation.ubiquitin.E3.BTB/POZ Cullin3.BTB/POZ	at5g63160	Symbols: BT1 | BT1 (BTB AND TAZ DOMAIN PROTEIN 1); protein binding / transcription regulator | chr5:25333263-25335485 REVERSE	-2.42
protein.degradation.ubiquitin.E3.unspecified	at1g55250	Symbols: HUB2 | HUB2 (HISTONE MONO-UBIQUITINATION 2); protein binding / zinc ion binding | chr1:20607214-20612378 FORWARD	-0.89
protein.degradation.ubiquitin.ubiquitin protease	at5g06600	Symbols: UBP12 | UBP12 (UBIQUITIN-SPECIFIC PROTEASE 12); ubiquitin thiolesterase/ ubiquitin-specific protease | chr5:2019107-2027943 REVERSE	-1.0
protein.degradation.ubiquitin.ubiquitin protease	at5g57990	Symbols: UBP23 | UBP23 (UBIQUITIN-SPECIFIC PROTEASE 23); ubiquitin thiolesterase/ ubiquitin-specific protease | chr5:23470014-23474104 REVERSE	-0.84
protein.degradation.ubiquitin.ubiquitin protease	at3g14400	Symbols: UBP25 | UBP25 (UBIQUITIN-SPECIFIC PROTEASE 25); ubiquitin thiolesterase/ ubiquitin-specific protease | chr3:4811532-4815515 REVERSE	-0.62
protein.degradation.ubiquitin.ubiquitin protease	at5g22030	Symbols: UBP8 | UBP8 (UBIQUITIN-SPECIFIC PROTEASE 8); ubiquitin thiolesterase/ ubiquitin-specific protease | chr5:7289703-7296344 REVERSE	-2.51
protein.degradation.ubiquitin.proteasom	at5g23540	26S proteasome regulatory subunit, putative | chr5:7937669-7939575 FORWARD	0.91
protein.degradation.ubiquitin.proteasom	at1g56450	Symbols: PBG1 | PBG1; peptidase/ threonine-type endopeptidase | chr1:21141883-21144400 FORWARD	0.91
protein.degradation.ubiquitin.proteasom	at2g32730	26S proteasome regulatory subunit, putative | chr2:13880046-13885736 FORWARD	-0.48
protein.folding	at5g20720	Symbols: CPN20, CPN10, CHCPN10, ATCPN21, CPN21 | CPN20 (CHAPERONIN 20); calmodulin binding | chr5:7014674-7016481 FORWARD	0.67
protein.folding	at5g02500	Symbols: HSC70-1, HSP70-1, AT-HSC70-1, HSC70 | HSC70-1 (HEAT SHOCK COGNATE PROTEIN 70-1); ATP binding | chr5:553745-556442 REVERSE	-2.6
protein.folding	at3g01480	Symbols: CYP38 | CYP38 (cyclophilin 38); peptidyl-prolyl cis-trans isomerase | chr3:188384-190851 FORWARD	-0.5
protein.folding	at3g25230	Symbols: ROF1, ATFKBP62, FKBP62 | ROF1 (ROTAMASE FKBP 1); FK506 binding / calmodulin binding / peptidyl-prolyl cis-trans isomerase | chr3:9188181-9191419 FORWARD	-0.59
protein.folding	at3g23990	Symbols: HSP60, HSP60-3B | HSP60 (HEAT SHOCK PROTEIN 60); ATP binding | chr3:8668918-8672578 FORWARD	-1.28
protein.assembly and cofactor ligation	at5g23120	Symbols: HCF136 | HCF136; protein binding | chr5:7778121-7780628 FORWARD	-0.74
* BinCode - MapMan Bins (classes). The classification system in MapMan is based on the Arabidopsis thaliana categories.
** The Arabidopsis Genome Initiative gene reference of Arabidopsis ortholog of the up and down-regulated citrus genes in SA treatment.
*** The fold change values obtained from the comparison between the SA and mock-treated plants.
