# Supplementary material for: Transcriptional profile of sweet orange in response to chitosan and salicylic acid
Source: BMC Genomics. 2015 Apr 12;16(1):288. doi: 10.1186/s12864-015-1440-5 (PMC4415254; doi:10.1186/s12864-015-1440-5)
Supplement: Additional file 6: Table S5. — Biological processes altered by CHI treatment. [file 12864_2015_1440_MOESM6_ESM.xls]

## Sheet: S5
Table S5 Biological processes altered by CHI treatment.
BinName*	ID**	Symbol / description	Fold Change***
Cell wall
cell wall.cellulose synthesis.cellulose synthase	at5g17420	Symbols: IRX3, CESA7, ATCESA7, MUR10 | IRX3 (IRREGULAR XYLEM 3); cellulose synthase | chr5:5736630-5741465 REVERSE	-160.135
cell wall.cellulose synthesis.cellulose synthase	at2g32540	Symbols: ATCSLB04, CSLB04, ATCSLB4 | ATCSLB04; cellulose synthase/ transferase/ transferase, transferring glycosyl groups | chr2:13814686-13818289 FORWARD	-0.832204
cell wall.cellulose synthesis.cellulose synthase	at5g05170	Symbols: CESA3, IXR1, ATCESA3, ATH-B, CEV1 | CEV1 (CONSTITUTIVE EXPRESSION OF VSP 1); cellulose synthase/ transferase, transferring glycosyl groups | chr5:1530174-1535414 REVERSE	-0.55918
cell wall.cell wall proteins.proline rich proteins	at2g21140	Symbols: ATPRP2 | ATPRP2 (PROLINE-RICH PROTEIN 2) | chr2:9060625-9062091 REVERSE	-130.267
cell wall.cell wall proteins.LRR	at4g18670	protein binding / structural constituent of cell wall | chr4:10275462-10278491 REVERSE	-147.263
cell wall.degradation.cellulases and beta -1,4-glucanases	at3g47000	glycosyl hydrolase family 3 protein | chr3:17313646-17316566 REVERSE	0.411267
cell wall.degradation.mannan-xylose-arabinose-fucose	at1g02640	Symbols: BXL2, ATBXL2 | BXL2 (BETA-XYLOSIDASE 2); hydrolase, hydrolyzing O-glycosyl compounds | chr1:564205-567769 FORWARD	-0.608391
Secondary Metabolism
secondary metabolism.isoprenoids.carotenoids.carotenoid cleavage dioxygenase	at3g63520	Symbols: CCD1, ATCCD1, ATNCED1, NCED1 | CCD1 (CAROTENOID CLEAVAGE DIOXYGENASE 1); 9-cis-epoxycarotenoid dioxygenase | chr3:23452911-23456078 FORWARD	-158.528
secondary metabolism.isoprenoids.terpenoids	at5g23960	Symbols: ATTPS21, TPS21 | TPS21 (TERPENE SYNTHASE 21); (-)-E-beta-caryophyllene synthase/ alpha-humulene synthase | chr5:8092969-8095128 FORWARD	0.707194
secondary metabolism.phenylpropanoids	at5g63380	4-coumarate--CoA ligase family protein / 4-coumaroyl-CoA synthase family protein | chr5:25387411-25390063 REVERSE	-306.695
secondary metabolism.phenylpropanoids	at4g35160	O-methyltransferase family 2 protein | chr4:16730760-16732811 REVERSE	0.852443
secondary metabolism.phenylpropanoids	at2g19070	Symbols: SHT | SHT (SPERMIDINE HYDROXYCINNAMOYL TRANSFERASE); N-acyltransferase/ hydroxycinnamoyltransferase/ spermidine:caffeoyl CoA N-acyltransferase/ spermidine:coumaroyl CoA N-acyltransferase/ spermidine:feruloyl CoA N-acyltransferase/ spermidine:sinapoyl CoA N-acyl | chr2:8260038-8261985 REVERSE	0.777721
secondary metabolism.phenylpropanoids.lignin biosynthesis	at3g50740	Symbols: UGT72E1 | UGT72E1 (UDP-glucosyl transferase 72E1); UDP-glycosyltransferase/ coniferyl-alcohol glucosyltransferase/ transferase, transferring glycosyl groups | chr3:18855161-18856884 REVERSE	158.317
secondary metabolism.phenylpropanoids.lignin biosynthesis.CCoAOMT	at4g34050	caffeoyl-CoA 3-O-methyltransferase, putative | chr4:16310775-16312216 FORWARD	111.504
secondary metabolism.phenylpropanoids.lignin biosynthesis.F5H	at4g36220	Symbols: FAH1, CYP84A1 | FAH1 (FERULIC ACID 5-HYDROXYLASE 1); ferulate 5-hydroxylase/ monooxygenase | chr4:17137344-17139635 REVERSE	-0.833989
secondary metabolism.phenylpropanoids.lignin biosynthesis.COMT	at5g54160	Symbols: ATOMT1, OMT1 | ATOMT1 (O-METHYLTRANSFERASE 1); caffeate O-methyltransferase/ myricetin 3'-O-methyltransferase/ quercetin 3-O-methyltransferase | chr5:21981996-21984363 FORWARD	-0.796239
secondary metabolism.N misc.alkaloid-like	at2g41290	strictosidine synthase family protein | chr2:17210428-17212959 REVERSE	0.68413
secondary metabolism.N misc.alkaloid-like	at3g57030	strictosidine synthase family protein | chr3:21101457-21103293 REVERSE	-0.47327
secondary metabolism.sulfur-containing.glucosinolates.synthesis.aliphatic.methylthioalkylmalate isomerase large subunit (MAM-IL)	at4g13430	Symbols: IIL1 | IIL1 (ISOPROPYL MALATE ISOMERASE LARGE SUBUNIT 1); 4 iron, 4 sulfur cluster binding / hydro-lyase/ lyase | chr4:7803933-7807871 REVERSE	-141.688
secondary metabolism.sulfur-containing.glucosinolates.synthesis.shared.CYP83B1 phenylacetaldoxime monooxygenase	at4g31500	Symbols: CYP83B1, SUR2, RNT1, RED1, ATR4 | CYP83B1 (CYTOCHROME P450 MONOOXYGENASE 83B1); oxidoreductase, acting on paired donors, with incorporation or reduction of molecular oxygen, NADH or NADPH as one donor, and incorporation of one atom of oxygen / oxygen binding | chr4:15273471-15275310 REVERSE	134.986
secondary metabolism.flavonoids.chalcones.naringenin-chalcone synthase	at5g13930	Symbols: CHS, TT4, ATCHS | TT4 (TRANSPARENT TESTA 4); naringenin-chalcone synthase | chr5:4488688-4490264 FORWARD	0.810252
secondary metabolism.flavonoids.dihydroflavonols	at4g12300	Symbols: CYP706A4 | CYP706A4; electron carrier/ heme binding / iron ion binding / monooxygenase/ oxygen binding | chr4:7307737-7309755 REVERSE	135.944
secondary metabolism.flavonoids.dihydroflavonols.flavonoid 3''-monooxygenase	at5g07990	Symbols: TT7, CYP75B1, D501 | TT7 (TRANSPARENT TESTA 7); flavonoid 3'-monooxygenase/ oxygen binding | chr5:2560394-2563109 FORWARD	143.892
secondary metabolism.flavonoids.flavonols	at1g17020	Symbols: SRG1, ATSRG1 | SRG1 (SENESCENCE-RELATED GENE 1); oxidoreductase, acting on diphenols and related substances as donors, oxygen as acceptor / oxidoreductase, acting on paired donors, with incorporation or reduction of molecular oxygen, 2-oxoglutarate as one donor, and inc | chr1:5820206-5822013 FORWARD	121.741
secondary metabolism.flavonoids.flavonols.dihydrokaempferol 4-reductase	at2g45400	Symbols: BEN1 | BEN1; binding / catalytic/ coenzyme binding / oxidoreductase, acting on CH-OH group of donors | chr2:18703829-18706266 REVERSE	0.816566
Hormone Metabolism
hormone metabolism.auxin.signal transduction	at2g02560	Symbols: CAND1, ATCAND1, ETA2, TIP120, HVE | CAND1 (CULLIN-ASSOCIATED AND NEDDYLATION DISSOCIATED); binding | chr2:689788-697596 FORWARD	-198.862
hormone metabolism.brassinosteroid.synthesis-degradation.BRs.BR6OX	at5g38970	Symbols: BR6OX1, ATBR6OX, CYP85A1, BR6OX | BR6OX1 (BRASSINOSTEROID-6-OXIDASE 1); monooxygenase/ oxygen binding | chr5:15594674-15597885 REVERSE	11.132
hormone metabolism.brassinosteroid.synthesis-degradation.sterols.other	at2g07050	Symbols: CAS1 | CAS1 (cycloartenol synthase 1); cycloartenol synthase | chr2:2924447-2930672 FORWARD	-142.143
hormone metabolism.cytokinin.synthesis-degradation	at3g63110	Symbols: ATIPT3, IPT3 | ATIPT3 (ARABIDOPSIS THALIANA ISOPENTENYLTRANSFERASE 3); ATP binding / tRNA isopentenyltransferase/ transferase, transferring alkyl or aryl (other than methyl) groups | chr3:23318076-23319540 REVERSE	383.047
hormone metabolism.cytokinin.signal transduction	at5g35750	Symbols: AHK2 | AHK2 (ARABIDOPSIS HISTIDINE KINASE 2); cytokinin receptor/ osmosensor/ protein histidine kinase | chr5:13911371-13916337 REVERSE	-131.878
hormone metabolism.cytokinin.signal transduction	at2g47430	Symbols: CKI1 | CKI1 (CYTOKININ-INDEPENDENT 1); protein histidine kinase/ two-component response regulator | chr2:19459045-19464087 REVERSE	-0.794713
hormone metabolism.ethylene.signal transduction	at3g15210	Symbols: ATERF-4, ERF4, RAP2.5, ATERF4 | ERF4 (ETHYLENE RESPONSIVE ELEMENT BINDING FACTOR 4); DNA binding / protein binding / transcription factor/ transcription repressor | chr3:5121422-5122562 FORWARD	-0.724262
hormone metabolism.jasmonate.synthesis-degradation.lipoxygenase	at1g67560	lipoxygenase family protein | chr1:25319899-25324264 FORWARD	-213.125
hormone metabolism.salicylic acid.synthesis-degradation	at3g11480	Symbols: BSMT1, ATBSMT1 | BSMT1; S-adenosylmethionine-dependent methyltransferase | chr3:3614437-3617314 FORWARD	158.087
Stress biotic
stress.biotic	at1g70830	Symbols: MLP28 | MLP28 (MLP-LIKE PROTEIN 28) | chr1:26709947-26711462 REVERSE	-1.779
stress.biotic	at3g12500	Symbols: ATHCHIB, PR3, PR-3, CHI-B, B-CHI | ATHCHIB (ARABIDOPSIS THALIANA BASIC CHITINASE); chitinase | chr3:3962382-3963964 REVERSE	-206.221
stress.biotic	at4g26090	Symbols: RPS2 | RPS2 (RESISTANT TO P. SYRINGAE 2); protein binding | chr4:13224338-13227872 FORWARD	-205.783
stress.biotic	at3g28890	Symbols: AtRLP43 | AtRLP43 (Receptor Like Protein 43); kinase/ protein binding | chr3:10895977-10898841 REVERSE	190.723
stress.biotic.signalling	at4g37460	Symbols: SRFR1 | SRFR1 (SUPPRESSOR OF RPS4-RLD 1); protein complex scaffold | chr4:17608378-17615776 REVERSE	-213.381
stress.biotic.signalling.MLO-like	at1g61560	Symbols: MLO6, ATMLO6 | MLO6 (MILDEW RESISTANCE LOCUS O 6); calmodulin binding | chr1:22708697-22712044 REVERSE	-181.635
stress.biotic.PR-proteins	at4g10780	disease resistance protein (CC-NBS-LRR class), putative | chr4:6634779-6637457 REVERSE	-246.123
stress.biotic.PR-proteins	at5g63020	disease resistance protein (CC-NBS-LRR class), putative | chr5:25283063-25286002 REVERSE	-210.893
stress.biotic.PR-proteins	at5g17680	disease resistance protein (TIR-NBS-LRR class), putative | chr5:5822999-5827153 FORWARD	-236.572
stress.biotic.PR-proteins	at2g34930	disease resistance family protein | chr2:14737066-14739904 REVERSE	-0.925246
stress.biotic.PR-proteins	at3g46730	disease resistance protein (CC-NBS class), putative | chr3:17213069-17215612 REVERSE	-113.329
stress.biotic.PR-proteins	at4g27220	disease resistance protein (NBS-LRR class), putative | chr4:13633953-13636712 REVERSE	-0.952398
stress.biotic.PR-proteins	at4g27190	disease resistance protein (NBS-LRR class), putative | chr4:13620977-13623934 REVERSE	-123.694
stress.biotic.PR-proteins	at3g14460	disease resistance protein (NBS-LRR class), putative | chr3:4851990-4856264 REVERSE	-203.761
stress.biotic.PR-proteins	at3g14470	disease resistance protein (NBS-LRR class), putative | chr3:4857940-4861247 FORWARD	146.699
stress.biotic.PR-proteins.proteinase inhibitors.trypsin inhibitor	at1g17860	trypsin and protease inhibitor family protein / Kunitz family protein | chr1:6149301-6150038 FORWARD	179.971
stress.abiotic	at2g26660	Symbols: ATSPX2, SPX2 | SPX2 (SPX DOMAIN GENE 2) | chr2:11338932-11340950 FORWARD	-230.262
stress.abiotic.heat	at1g79940	Symbols: ATERDJ2A | ATERDJ2A; heat shock protein binding / unfolded protein binding | chr1:30069550-30073332 FORWARD	-0.9077
stress.abiotic.heat	at1g74250	DNAJ heat shock N-terminal domain-containing protein | chr1:27920328-27922414 FORWARD	-172.426
stress.abiotic.cold	at3g17020	universal stress protein (USP) family protein | chr3:5802536-5804157 REVERSE	-114.847
stress.abiotic.drought/salt	at2g34300	dehydration-responsive protein-related | chr2:14473703-14477430 REVERSE	-152.724
stress.abiotic.drought/salt	at4g19120	Symbols: ERD3 | ERD3 (early-responsive to dehydration 3) | chr4:10460295-10464174 REVERSE	-226.751
stress.abiotic.touch/wounding	at4g28240	wound-responsive protein-related | chr4:13997292-13998347 REVERSE	-0.597674
stress.abiotic.light	at4g05420	Symbols: DDB1A | DDB1A (DAMAGED DNA BINDING PROTEIN 1A); DNA binding / protein binding | chr4:2746121-2752943 FORWARD	-15.523
stress.abiotic.unspecified	at1g70830	Symbols: MLP28 | MLP28 (MLP-LIKE PROTEIN 28) | chr1:26709947-26711462 REVERSE	-1.779
stress.abiotic.unspecified	at5g15780	pollen Ole e 1 allergen and extensin family protein | chr5:5144727-5146403 REVERSE	-0.854876
Redox
redox.thioredoxin	at1g21750	Symbols: ATPDIL1-1, ATPDI5, PDI5 | ATPDIL1-1 (PDI-LIKE 1-1); protein disulfide isomerase | chr1:7645700-7648841 FORWARD	101.742
redox.thioredoxin	at4g03520	Symbols: ATHM2 | ATHM2; enzyme activator | chr4:1562359-1564192 REVERSE	0.723667
redox.ascorbate and glutathione.ascorbate	at3g27820	Symbols: ATMDAR4, MDAR4 | MDAR4 (MONODEHYDROASCORBATE REDUCTASE 4); monodehydroascorbate reductase (NADH) | chr3:10315114-10318056 FORWARD	-133.354
redox.ascorbate and glutathione.ascorbate	at4g35000	Symbols: APX3 | APX3 (ASCORBATE PEROXIDASE 3); L-ascorbate peroxidase | chr4:16664822-16667718 REVERSE	0.470276
redox.ascorbate and glutathione.glutathione	at4g11600	Symbols: ATGPX6, PHGPX, LSC803 | ATGPX6 (GLUTATHIONE PEROXIDASE 6); glutathione peroxidase | chr4:7009769-7011375 REVERSE	-106.364
redox.ascorbate and glutathione.glutathione	at5g27380	Symbols: GSH2, GSHB | GSH2 (GLUTATHIONE SYNTHETASE 2); glutathione synthase | chr5:9667971-9670962 REVERSE	-138.123
redox.glutaredoxins	at1g03020	glutaredoxin family protein | chr1:698207-698515 REVERSE	188.927
redox.glutaredoxins	at2g30540	glutaredoxin family protein | chr2:13011105-13011784 REVERSE	126.784
redox.dismutases and catalases	at1g12520	Symbols: ATCCS | ATCCS (COPPER CHAPERONE FOR SOD1); superoxide dismutase/ superoxide dismutase copper chaperone | chr1:4267106-4268926 REVERSE	127.897
redox.dismutases and catalases	at4g35090	Symbols: CAT2 | CAT2 (CATALASE 2); catalase | chr4:16700596-16703325 REVERSE	-0.79789
redox.dismutases and catalases	at1g08830	Symbols: CSD1 | CSD1 (COPPER/ZINC SUPEROXIDE DISMUTASE 1); superoxide dismutase | chr1:2827061-2829315 FORWARD	0.81127
redox.dismutases and catalases	at2g28190	Symbols: CSD2, CZSOD2 | CSD2 (COPPER/ZINC SUPEROXIDE DISMUTASE 2); superoxide dismutase | chr2:12014498-12016569 FORWARD	104.846
RNA Regulation
RNA.processing	at1g71800	cleavage stimulation factor, putative | chr1:26999452-27002342 FORWARD	0.963733
RNA.processing	at3g13300	Symbols: VCS | VCS (VARICOSE); nucleotide binding / protein homodimerization | chr3:4303874-4310213 FORWARD	-248.507
RNA.processing	at2g18740	small nuclear ribonucleoprotein E, putative / snRNP-E, putative / Sm protein E, putative | chr2:8123221-8125004 FORWARD	102.503
RNA.processing	at2g25850	nucleotidyltransferase family protein | chr2:11025884-11030708 REVERSE	-225.615
RNA.processing	at5g10350	polyadenylate-binding protein family protein / PABP family protein | chr5:3255434-3257807 REVERSE	0.41588
RNA.processing	at3g26560	ATP-dependent RNA helicase, putative | chr3:9749904-9753772 REVERSE	-265.387
RNA.processing.splicing	at4g36690	Symbols: ATU2AF65A | ATU2AF65A; RNA binding / nucleic acid binding / nucleotide binding | chr4:17293992-17297722 REVERSE	-0.737607
RNA.processing.splicing	at5g42820	Symbols: ATU2AF35B, U2AF35B | U2AF35B; RNA binding / nucleic acid binding / nucleotide binding / zinc ion binding | chr5:17169283-17171704 REVERSE	-143.105
RNA.processing.splicing	at2g29210	splicing factor PWI domain-containing protein | chr2:12558051-12562348 FORWARD	-167.279
RNA.processing.splicing	at2g37340	Symbols: RSZ33, ATRSZ33 | RSZ33; nucleic acid binding / nucleotide binding / zinc ion binding | chr2:15670147-15672700 REVERSE	-161.766
RNA.processing.splicing	at1g60200	splicing factor PWI domain-containing protein / RNA recognition motif (RRM)-containing protein | chr1:22200733-22205288 REVERSE	-188.634
RNA.processing.RNA helicase	at5g26742	Symbols: emb1138 | emb1138 (embryo defective 1138); ATP binding / ATP-dependent helicase/ RNA binding / helicase/ nucleic acid binding / zinc ion binding | chr5:9284986-9289003 REVERSE	-0.492945
RNA.processing.degradation dicer	at1g01040	Symbols: DCL1, CAF, SUS1, SIN1, ASU1, EMB76, EMB60, ATDCL1 | DCL1 (DICER-LIKE 1); ATP-dependent helicase/ double-stranded RNA binding / protein binding / ribonuclease III | chr1:23146-31227 FORWARD	-164.775
RNA.transcription	at1g08540	Symbols: SIGB, SIG1, SIG2, SIGA, ATSIG1, ABC1, ATSIG2 | SIG2 (RNA POLYMERASE SIGMA SUBUNIT 2); DNA binding / DNA-directed RNA polymerase/ sigma factor/ transcription factor | chr1:2703336-2706845 FORWARD	0.604101
RNA.transcription	at4g21710	Symbols: NRPB2, EMB1989, RPB2 | NRPB2; DNA binding / DNA-directed RNA polymerase | chr4:11535525-11542268 REVERSE	-271.411
RNA.regulation of transcription	at2g33540	Symbols: CPL3, ATCPL3 | CPL3 (C-TERMINAL DOMAIN PHOSPHATASE-LIKE 3); CTD phosphatase/ phosphoprotein phosphatase | chr2:14203505-14208797 REVERSE	230.718
RNA.regulation of transcription.AP2/EREBP, APETALA2/Ethylene-responsive element binding protein family	at1g68840	Symbols: RAV2, RAP2.8, TEM2 | RAV2 (REGULATOR OF THE ATPASE OF THE VACUOLAR MEMBRANE); DNA binding / transcription factor/ transcription repressor | chr1:25880327-25881736 FORWARD	-0.85965
RNA.regulation of transcription.AP2/EREBP, APETALA2/Ethylene-responsive element binding protein family	at1g16060	ovule development protein, putative | chr1:5508507-5511735 FORWARD	-0.773423
RNA.regulation of transcription.ARF, Auxin Response Factor family	at5g60450	Symbols: ARF4 | ARF4 (AUXIN RESPONSE FACTOR 4); transcription factor | chr5:24308322-24312698 REVERSE	-227.067
RNA.regulation of transcription.ARF, Auxin Response Factor family	at5g62000	Symbols: ARF2, ARF1-BP, HSS | ARF2 (AUXIN RESPONSE FACTOR 2); protein binding / transcription factor | chr5:24910358-24915214 FORWARD	-182.936
RNA.regulation of transcription.ARF, Auxin Response Factor family	at4g30080	Symbols: ARF16 | ARF16 (AUXIN RESPONSE FACTOR 16); miRNA binding / transcription factor | chr4:14703201-14706336 REVERSE	0.506043
RNA.regulation of transcription.ARR	at1g10470	Symbols: ARR4, MEE7, ATRR1, IBC7 | ARR4 (RESPONSE REGULATOR 4); protein binding / transcription regulator/ two-component response regulator | chr1:3442327-3443957 REVERSE	0.903872
RNA.regulation of transcription.ARR	at3g48100	Symbols: ARR5, ATRR2, IBC6 | ARR5 (ARABIDOPSIS RESPONSE REGULATOR 5); transcription regulator/ two-component response regulator | chr3:17758427-17760874 REVERSE	133.106
RNA.regulation of transcription.ARR	at3g57040	Symbols: ARR9, ATRR4 | ARR9 (RESPONSE REGULATOR 9); transcription regulator/ two-component response regulator | chr3:21109614-21111432 FORWARD	130.453
RNA.regulation of transcription.bHLH,Basic Helix-Loop-Helix family	at1g06150	transcription factor | chr1:1868987-1873718 REVERSE	-0.638165
RNA.regulation of transcription.bHLH,Basic Helix-Loop-Helix family	at4g00050	Symbols: UNE10 | UNE10 (unfertilized embryo sac 10); DNA binding / transcription factor | chr4:17792-20066 FORWARD	-231.276
RNA.regulation of transcription.bHLH,Basic Helix-Loop-Helix family	at1g68810	basic helix-loop-helix (bHLH) family protein | chr1:25861123-25863120 FORWARD	-0.936319
RNA.regulation of transcription.bHLH,Basic Helix-Loop-Helix family	at3g56770	basic helix-loop-helix (bHLH) family protein | chr3:21029202-21030618 REVERSE	-100.081
RNA.regulation of transcription.C2C2(Zn) GATA transcription factor family	at5g56860	Symbols: GNC | GNC (GATA, nitrate-inducible, carbon metabolism-involved); transcription factor | chr5:22989265-22991467 REVERSE	0.597726
RNA.regulation of transcription.C2H2 zinc finger family	at1g43850	Symbols: SEU | SEU (seuss); DNA binding / protein binding / protein heterodimerization/ transcription cofactor | chr1:16617152-16622049 FORWARD	-132.378
RNA.regulation of transcription.C2H2 zinc finger family	at2g02080	Symbols: AtIDD4 | AtIDD4 (Arabidopsis thaliana Indeterminate(ID)-Domain 4); transcription factor | chr2:518159-521707 REVERSE	-0.741385
RNA.regulation of transcription.C2H2 zinc finger family	at2g23740	nucleic acid binding / transcription factor/ zinc ion binding | chr2:10097559-10103398 FORWARD	-102.733
RNA.regulation of transcription.C3H zinc finger family	at5g43630	Symbols: TZP | TZP; DNA binding / nucleic acid binding / zinc ion binding | chr5:17526751-17530516 FORWARD	-113.679
RNA.regulation of transcription.EIN3-like(EIL) transcription factor family	at3g20770	Symbols: EIN3 | EIN3 (ETHYLENE-INSENSITIVE3); transcription factor | chr3:7260432-7263352 REVERSE	-0.665404
RNA.regulation of transcription.G2-like transcription factor family, GARP	at2g20570	Symbols: GPRI1, GLK1 | GPRI1 (GBF'S PRO-RICH REGION-INTERACTING FACTOR 1); transcription factor/ transcription regulator | chr2:8855358-8857756 FORWARD	-0.826861
RNA.regulation of transcription.GRAS transcription factor family	at3g49950	scarecrow transcription factor family protein | chr3:18522510-18523906 FORWARD	138.247
RNA.regulation of transcription.HB,Homeobox transcription factor family	at2g34710	Symbols: PHB, ATHB14, ATHB-14, PHB-1D | PHB (PHABULOSA); DNA binding / transcription factor | chr2:14639323-14644273 REVERSE	-0.951732
RNA.regulation of transcription.HB,Homeobox transcription factor family	at2g23760	Symbols: BLH4, SAW2 | BLH4 (BEL1-LIKE HOMEODOMAIN 4); DNA binding / transcription factor | chr2:10107709-10112823 REVERSE	-100.432
RNA.regulation of transcription.MYB domain transcription factor family	at1g07540	Symbols: TRFL2 | TRFL2 (TRF-LIKE 2); DNA binding | chr1:2318433-2321048 REVERSE	-0.536805
RNA.regulation of transcription.MYB domain transcription factor family	at5g49330	Symbols: AtMYB111 | AtMYB111 (myb domain protein 111); DNA binding / transcription factor | chr5:19998952-20001378 REVERSE	175.711
RNA.regulation of transcription.Trihelix, Triple-Helix transcription factor family	at1g76880	trihelix DNA-binding protein, putative | chr1:28865500-28868225 FORWARD	-0.51408
RNA.regulation of transcription.Trihelix, Triple-Helix transcription factor family	at1g76890	Symbols: GT2, AT-GT2 | GT2; transcription factor | chr1:28873059-28875292 REVERSE	-0.755078
RNA.regulation of transcription.WRKY domain transcription factor family	at5g56270	Symbols: WRKY2, ATWRKY2 | WRKY2; transcription factor | chr5:22779693-22783268 FORWARD	-0.671012
RNA.regulation of transcription.WRKY domain transcription factor family	at1g13960	Symbols: WRKY4 | WRKY4; DNA binding / transcription factor | chr1:4776605-4779400 FORWARD	-0.735412
RNA.regulation of transcription.AT-rich interaction domain containing transcription factor family	at1g76510	ARID/BRIGHT DNA-binding domain-containing protein | chr1:28708720-28712950 REVERSE	-121.827
RNA.regulation of transcription.Aux/IAA family	at3g16500	Symbols: PAP1, IAA26 | PAP1 (PHYTOCHROME-ASSOCIATED PROTEIN 1); transcription factor | chr3:5612500-5614410 REVERSE	-0.780433
RNA.regulation of transcription.Chromatin Remodeling Factors	at3g54280	Symbols: CHR16, CHA16, RGD3, ATBTAF1, BTAF1 | RGD3 (ROOT GROWTH DEFECTIVE 3); ATP binding / DNA binding / binding / helicase/ nucleic acid binding | chr3:20091976-20104155 FORWARD	-0.780761
RNA.regulation of transcription.Global transcription factor group	at4g08350	Symbols: GTA02, GTA2 | GTA2 (GLOBAL TRANSCRIPTION FACTOR GROUP A2); structural constituent of ribosome / transcription elongation regulator/ transcription factor | chr4:5286229-5292239 FORWARD	-263.115
RNA.regulation of transcription.Nucleosome/chromatin assembly factor group	at1g20696	Symbols: HMGB3, NFD3, NFD03 | HMGB3 (HIGH MOBILITY GROUP B 3); DNA binding / chromatin binding / structural constituent of chromatin / transcription factor | chr1:7179453-7181499 FORWARD	-0.776124
RNA.regulation of transcription.Psudo ARR transcription factor family	at5g61380	Symbols: TOC1, APRR1, PRR1 | TOC1 (TIMING OF CAB EXPRESSION 1); transcription regulator/ two-component response regulator | chr5:24675064-24678550 FORWARD	-0.679822
RNA.regulation of transcription.putative transcription regulator	at5g04290	Symbols: KTF1 | KTF1 (KOW DOMAIN-CONTAINING TRANSCRIPTION FACTOR 1); nucleotide binding | chr5:1196069-1202653 FORWARD	-0.755436
RNA.regulation of transcription.putative transcription regulator	at5g11430	zinc ion binding | chr5:3648054-3652404 FORWARD	-0.649137
RNA.regulation of transcription.putative transcription regulator	at1g02080	transcriptional regulator-related | chr1:373501-386847 FORWARD	-209.768
RNA.regulation of transcription.putative transcription regulator	at5g60410	Symbols: ATSIZ1, SIZ1 | SIZ1; DNA binding / SUMO ligase | chr5:24294890-24301115 FORWARD	-0.931578
RNA.regulation of transcription.putative transcription regulator	at1g77800	PHD finger family protein | chr1:29253396-29260617 FORWARD	-25.039
RNA.regulation of transcription.putative transcription regulator	at3g24870	DNA binding | chr3:9074665-9084278 REVERSE	-257.046
RNA.regulation of transcription.putative transcription regulator	at2g01810	PHD finger family protein | chr2:347537-350179 FORWARD	162.134
RNA.regulation of transcription.putative transcription regulator	at4g39680	SAP domain-containing protein | chr4:18414306-18417530 REVERSE	-0.896604
RNA.regulation of transcription.putative transcription regulator	at5g55600	agenet domain-containing protein / bromo-adjacent homology (BAH) domain-containing protein | chr5:22521849-22525645 REVERSE	-0.852245
RNA.regulation of transcription.putative transcription regulator	at4g09980	Symbols: EMB1691 | EMB1691 (EMBRYO DEFECTIVE 1691); S-adenosylmethionine-dependent methyltransferase/ methyltransferase/ nucleic acid binding | chr4:6247735-6252288 REVERSE	-134.575
RNA.regulation of transcription.putative transcription regulator	at5g15020	Symbols: SNL2 | SNL2 (SIN3-LIKE 2) | chr5:4859127-4866031 REVERSE	-0.62448
RNA.regulation of transcription.putative transcription regulator	at5g61150	Symbols: VIP4 | VIP4 (VERNALIZATION INDEPENDENCE 4); protein binding | chr5:24603656-24607725 REVERSE	-0.576034
RNA.regulation of transcription.SET-domain transcriptional regulator family	at3g21820	Symbols: ATXR2, SDG36 | ATXR2 (HISTONE-LYSINE N-METHYLTRANSFERASE ATXR2); zinc ion binding | chr3:7688434-7691504 REVERSE	-0.843709
RNA.regulation of transcription.SET-domain transcriptional regulator family	at3g61740	Symbols: SDG14, ATX3 | SDG14 (SET DOMAIN PROTEIN 14); DNA binding / protein binding / zinc ion binding | chr3:22850837-22856972 REVERSE	-197.199
RNA.regulation of transcription.Zn-finger(CCHC)	at4g00980	zinc knuckle (CCHC-type) family protein | chr4:422478-424588 REVERSE	-271.277
RNA.regulation of transcription.unclassified	at1g33420	PHD finger family protein | chr1:12120886-12123576 REVERSE	-104.773
RNA.regulation of transcription.unclassified	at5g61190	zinc finger protein-related | chr5:24615480-24620053 FORWARD	1.79
RNA.regulation of transcription.unclassified	at5g10770	chloroplast nucleoid DNA-binding protein, putative | chr5:3403110-3405448 REVERSE	0.674851
RNA.regulation of transcription.unclassified	at1g43850	Symbols: SEU | SEU (seuss); DNA binding / protein binding / protein heterodimerization/ transcription cofactor | chr1:16617152-16622049 FORWARD	-132.378
RNA.regulation of transcription.unclassified	at1g08680	Symbols: ZIGA4, AGD14 | ZIGA4 (ARF GAP-like zinc finger-containing protein ZiGA4); ARF GTPase activator/ DNA binding / zinc ion binding | chr1:2762590-2768967 FORWARD	-101.711
RNA.regulation of transcription.unclassified	at2g02080	Symbols: AtIDD4 | AtIDD4 (Arabidopsis thaliana Indeterminate(ID)-Domain 4); transcription factor | chr2:518159-521707 REVERSE	-0.741385
RNA.regulation of transcription.unclassified	at1g05055	Symbols: ATGTF2H2, GTF2H2 | GTF2H2 (GENERAL TRANSCRIPTION FACTOR IIH 2); general RNA polymerase II transcription factor | chr1:1448718-1450887 REVERSE	-0.641169
RNA.regulation of transcription.unclassified	at2g44020	mitochondrial transcription termination factor-related / mTERF-related | chr2:18217559-18219385 REVERSE	270.787
RNA.regulation of transcription.unclassified	at2g32080	Symbols: PUR ALPHA-1 | PUR ALPHA-1; nucleic acid binding | chr2:13642237-13644166 REVERSE	0.64285
RNA.RNA binding	at1g29400	Symbols: AML5 | AML5 (ARABIDOPSIS MEI2-LIKE PROTEIN 5); RNA binding / nucleic acid binding / nucleotide binding | chr1:10290040-10294478 REVERSE	-119.255
RNA.RNA binding	at2g33410	heterogeneous nuclear ribonucleoprotein, putative / hnRNP, putative | chr2:14155871-14157762 FORWARD	-0.666413
RNA.RNA binding	at5g41070	Symbols: DRB5 | DRB5 (DSRNA-BINDING PROTEIN 5); double-stranded RNA binding | chr5:16438307-16440046 FORWARD	-169.569
RNA.RNA binding	at3g13224	RNA recognition motif (RRM)-containing protein | chr3:4254743-4257407 FORWARD	-0.576889
RNA.RNA binding	at2g28380	Symbols: DRB2 | DRB2 (DSRNA-BINDING PROTEIN 2); double-stranded RNA binding | chr2:12133811-12136180 REVERSE	-0.685992
RNA.RNA binding	at5g46840	RNA recognition motif (RRM)-containing protein | chr5:19005601-19007770 FORWARD	199.934
RNA.RNA binding	at2g16940	RNA recognition motif (RRM)-containing protein | chr2:7342607-7347408 REVERSE	-0.848238
RNA.RNA binding	at1g09660	KH domain-containing quaking protein, putative | chr1:3127771-3131094 REVERSE	-100.052
RNA.RNA binding	at5g46250	RNA recognition motif (RRM)-containing protein | chr5:18755311-18758281 FORWARD	-180.172
RNA.RNA binding	at4g36960	RNA recognition motif (RRM)-containing protein | chr4:17426921-17429765 FORWARD	-0.976513
RNA.RNA binding	at2g25970	KH domain-containing protein | chr2:11071651-11075669 REVERSE	-135.993
RNA.RNA binding	at5g09880	RNA recognition motif (RRM)-containing protein | chr5:3081442-3085264 REVERSE	-0.430152
Protein
protein.aa activation.leucine-tRNA ligase	at1g09620	ATP binding / aminoacyl-tRNA ligase/ leucine-tRNA ligase/ nucleotide binding | chr1:3112778-3116699 REVERSE	-0.491352
protein.aa activation.glycine-tRNA ligase	at3g48110	Symbols: EDD1, EDD | EDD1 (EMBRYO-DEFECTIVE-DEVELOPMENT 1); glycine-tRNA ligase | chr3:17763001-17771146 FORWARD	-0.734284
protein.aa activation.asparagine-tRNA ligase	at4g17300	Symbols: NS1, OVA8, ATNS1 | NS1; asparagine-tRNA ligase | chr4:9681539-9684975 FORWARD	-249.489
protein.aa activation.pseudouridylate synthase	at2g39140	Symbols: SVR1 | SVR1 (SUPPRESSOR OF VARIEGATION 1); RNA binding / pseudouridine synthase | chr2:16330183-16333360 FORWARD	-128.103
protein.synthesis.ribosomal protein.prokaryotic.chloroplast.50S subunit.L5	at4g01310	ribosomal protein L5 family protein | chr4:543970-545547 REVERSE	0.762753
protein.synthesis.ribosomal protein.prokaryotic.chloroplast.50S subunit.L33	atcg00640	Symbols: RPL33 | encodes a chloroplast ribosomal protein L33, a constituent of the large subunit of the ribosomal complex | chrC:67488-67688 FORWARD	201.111
protein.synthesis.ribosomal protein.prokaryotic.unknown organellar.30S subunit.S6	at3g18760	ribosomal protein S6 family protein | chr3:6457690-6459627 REVERSE	-0.852908
protein.synthesis.ribosomal protein.eukaryotic.40S subunit.S7	at5g16130	40S ribosomal protein S7 (RPS7C) | chr5:5268421-5270156 FORWARD	-136.756
protein.synthesis.ribosomal protein.eukaryotic.40S subunit.S23	at5g02960	40S ribosomal protein S23 (RPS23B) | chr5:693079-694515 REVERSE	143.261
protein.synthesis.ribosomal protein.eukaryotic.40S subunit.S25	at2g21580	40S ribosomal protein S25 (RPS25B) | chr2:9236523-9237746 FORWARD	0.931637
protein.synthesis.ribosomal protein.eukaryotic.60S subunit.L32	at4g18100	60S ribosomal protein L32 (RPL32A) | chr4:10035485-10036541 REVERSE	0.830058
protein.synthesis.ribosomal protein.eukaryotic.60S subunit.L36	at3g53740	60S ribosomal protein L36 (RPL36B) | chr3:19913707-19915016 REVERSE	0.806704
protein.synthesis.ribosomal protein.eukaryotic.60S subunit.L7A	at5g20160	ribosomal protein L7Ae/L30e/S12e/Gadd45 family protein | chr5:6803782-6805195 REVERSE	0.80957
protein.synthesis.ribosomal protein.eukaryotic.60S subunit.L7A	at3g62870	60S ribosomal protein L7A (RPL7aB) | chr3:23242665-23244353 REVERSE	133.607
protein.synthesis.ribosomal protein.eukaryotic.60S subunit.P2	at3g44590	60S acidic ribosomal protein P2 (RPP2D) | chr3:16163850-16164931 FORWARD	152.863
protein.synthesis.ribosomal protein.unknown.large subunit.L18/L5	at1g08845	structural constituent of ribosome | chr1:2838789-2840955 FORWARD	214.623
protein.synthesis.initiation	at1g76810	eukaryotic translation initiation factor 2 family protein / eIF-2 family protein | chr1:28831003-28836586 REVERSE	-0.96171
protein.synthesis.initiation	at3g56150	Symbols: EIF3C, ATEIF3C-1, EIF3C-1, ATTIF3C1, TIF3C1 | EIF3C (EUKARYOTIC TRANSLATION INITIATION FACTOR 3C); translation initiation factor | chr3:20833584-20837157 REVERSE	-159.236
protein.synthesis.initiation	at3g07300	eukaryotic translation initiation factor 2B family protein / eIF-2B family protein | chr3:2324617-2327625 REVERSE	-0.9593
protein.synthesis.misc	at2g39260	RNA binding / binding / protein binding | chr2:16392047-16399680 REVERSE	122.923
protein.targeting	at2g20890	Symbols: PSB29, THF1 | PSB29 | chr2:8987666-8989416 FORWARD	-240.678
protein.targeting.mitochondria	at3g62880	Symbols: ATOEP16-4 | ATOEP16-4; P-P-bond-hydrolysis-driven protein transmembrane transporter/ protein transporter | chr3:23244662-23246055 REVERSE	-106.848
protein.targeting.chloroplast	at5g19620	Symbols: OEP80, ATOEP80, TOC75 | OEP80 (OUTER ENVELOPE PROTEIN OF 80 KDA) | chr5:6623204-6627846 FORWARD	-0.791631
protein.targeting.secretory pathway.vacuole	at3g52850	Symbols: VSR1, BP-80, ATELP, VSR-1, BP80, BP80B, ATELP1, ATVSR1 | VSR1 (VACUOLAR SORTING RECEPTOR HOMOLOG 1); amino-terminal vacuolar sorting propeptide binding | chr3:19587821-19591947 FORWARD	-0.653949
protein.targeting.secretory pathway.unspecified	at5g50460	protein transport protein SEC61 gamma subunit, putative | chr5:20551437-20552566 REVERSE	-0.830282
protein.targeting.peroxisomes	at5g56290	Symbols: PEX5, ATPEX5 | PEX5 (PEROXIN 5); peroxisome matrix targeting signal-1 binding / protein binding | chr5:22786506-22792161 FORWARD	-0.707934
protein.postranslational modification	at1g10940	Symbols: ASK1, SNRK2-4, SNRK2.4, SRK2A | SNRK2.4 (SNF1-RELATED PROTEIN KINASE 2.4); kinase | chr1:3655777-3658578 REVERSE	-0.749339
protein.postranslational modification	at4g38470	protein kinase family protein | chr4:17999432-18003681 FORWARD	-115.538
protein.postranslational modification	at3g63340	protein phosphatase 2C-related / PP2C-related | chr3:23394490-23398283 REVERSE	-101.402
protein.postranslational modification	at3g04810	Symbols: ATNEK2 | ATNEK2 (NIMA-RELATED KINASE 2); ATP binding / kinase/ protein kinase/ protein serine/threonine kinase | chr3:1317336-1321269 FORWARD	-110.849
protein.postranslational modification	at3g27560	Symbols: ATN1 | ATN1; kinase/ protein serine/threonine kinase/ protein serine/threonine/tyrosine kinase/ protein tyrosine kinase | chr3:10210431-10213004 REVERSE	19.374
protein.postranslational modification	at3g62010	unknown protein | chr3:22964677-22971384 FORWARD	-0.590693
protein.postranslational modification	at2g20050	ATP binding / cAMP-dependent protein kinase regulator/ catalytic/ protein kinase/ protein serine/threonine phosphatase | chr2:8649434-8654228 REVERSE	-194.437
protein.postranslational modification	at3g26020	serine/threonine protein phosphatase 2A (PP2A) regulatory subunit B', putative | chr3:9513696-9516869 FORWARD	-0.938685
protein.postranslational modification	at4g19110	protein kinase, putative | chr4:10454529-10459298 REVERSE	-0.437364
protein.postranslational modification	at5g14720	protein kinase family protein | chr5:4747860-4753592 REVERSE	-11.066
protein.postranslational modification	at1g69220	Symbols: SIK1 | SIK1; ATP binding / kinase/ protein kinase/ protein serine/threonine kinase | chr1:26020089-26026171 REVERSE	-209.515
protein.postranslational modification	at5g47750	Symbols: D6PKL2, PK5 | D6PKL2 (D6 PROTEIN KINASE LIKE 2); kinase | chr5:19339703-19342361 REVERSE	-0.775084
protein.postranslational modification	at4g24730	calcineurin-like phosphoesterase family protein | chr4:12749761-12754096 REVERSE	-0.800319
protein.postranslational modification	at4g03230	ATP binding / kinase/ protein kinase/ protein serine/threonine kinase/ protein tyrosine kinase/ sugar binding | chr4:1419278-1422804 REVERSE	-0.659951
protein.postranslational modification.kinase.receptor like cytoplasmatic kinase II	at5g59010	protein kinase-related | chr5:23820368-23823265 REVERSE	0.970327
protein.postranslational modification.kinase.receptor like cytoplasmatic kinase V	at1g01540	protein kinase family protein | chr1:195780-198684 FORWARD	-0.957674
protein.postranslational modification.kinase.receptor like cytoplasmatic kinase VII	at4g22130	Symbols: SRF8 | SRF8 (STRUBBELIG-RECEPTOR FAMILY 8); ATP binding / kinase/ protein binding / protein kinase/ protein serine/threonine kinase/ protein tyrosine kinase | chr4:11723513-11727673 FORWARD	0.690591
protein.postranslational modification.kinase.receptor like cytoplasmatic kinase IX	at1g16760	protein kinase family protein | chr1:5734234-5737307 FORWARD	0.830754
protein.degradation	at4g20070	Symbols: ATAAH | ATAAH (Arabidopsis thaliana Allantoate Amidohydrolase); allantoate deiminase/ metallopeptidase | chr4:10861455-10864696 FORWARD	150.432
protein.degradation	at5g65770	Symbols: LINC4 | LINC4 (LITTLE NUCLEI4) | chr5:26311587-26315544 FORWARD	-0.652177
protein.degradation	at1g76140	serine-type endopeptidase/ serine-type peptidase | chr1:28571130-28575036 FORWARD	210.084
protein.degradation	at3g05350	aminopeptidase/ hydrolase | chr3:1526963-1533867 REVERSE	-110.576
protein.degradation	at2g01470	Symbols: STL2P, ATSEC12 | STL2P (SEC12P-LIKE 2 PROTEIN); nucleotide binding | chr2:211970-214472 REVERSE	-0.587429
protein.degradation	at5g20660	24 kDa vacuolar protein, putative | chr5:6986235-6991043 FORWARD	-0.756997
protein.degradation	at5g65620	peptidase M3 family protein / thimet oligopeptidase family protein | chr5:26221932-26225903 FORWARD	-115.403
protein.degradation.subtilases	at1g20160	Symbols: ATSBT5.2 | ATSBT5.2; identical protein binding / serine-type endopeptidase | chr1:6990794-6993891 REVERSE	-126.183
protein.degradation.subtilases	at3g14067	subtilase family protein | chr3:4658198-4660784 REVERSE	-185.431
protein.degradation.subtilases	at4g30020	subtilase family protein | chr4:14677285-14681956 FORWARD	-0.833464
protein.degradation.subtilases	at5g59810	Symbols: ATSBT5.4, SBT5.4 | SBT5.4; identical protein binding / serine-type endopeptidase | chr5:24096815-24100557 REVERSE	-518.527
protein.degradation.subtilases	at5g59190	subtilase family protein | chr5:23885855-23888673 FORWARD	-209.675
protein.degradation.autophagy	at5g54730	Symbols: ATATG18F, ATG18F | AtATG18f | chr5:22233789-22237341 REVERSE	-0.812797
protein.degradation.autophagy	at1g03380	Symbols: ATATG18G | AtATG18g | chr1:835785-840940 FORWARD	-0.803461
protein.degradation.autophagy	at3g15580	Symbols: ATG8I, APG8H | APG8H (AUTOPHAGY 8H); APG8 activating enzyme/ APG8-specific protease/ Atg8 ligase/ microtubule binding | chr3:5273895-5275095 REVERSE	-0.620902
protein.degradation.cysteine protease	at3g49340	cysteine proteinase, putative | chr3:18293347-18294577 REVERSE	158.431
protein.degradation.aspartate protease	at1g49050	aspartyl protease family protein | chr1:18150538-18153361 FORWARD	-145.633
protein.degradation.metalloprotease	at3g16290	Symbols: EMB2083 | EMB2083 (embryo defective 2083); ATP binding / ATP-dependent peptidase/ ATPase/ metalloendopeptidase/ metallopeptidase/ nucleoside-triphosphatase/ nucleotide binding / serine-type endopeptidase | chr3:5521071-5524995 REVERSE	-136.366
protein.degradation.metalloprotease	at4g37040	Symbols: MAP1D | MAP1D (METHIONINE AMINOPEPTIDASE 1D); aminopeptidase/ metalloexopeptidase | chr4:17455139-17457357 FORWARD	-0.519668
protein.degradation.AAA type	at1g02890	AAA-type ATPase family protein | chr1:645092-651906 REVERSE	-133.084
protein.degradation.AAA type	at4g02480	AAA-type ATPase family protein | chr4:1081759-1088846 REVERSE	-14.943
protein.degradation.ubiquitin	at1g27750	nucleic acid binding | chr1:9657385-9661958 FORWARD	-201.922
protein.degradation.ubiquitin	at4g24690	ubiquitin-associated (UBA)/TS-N domain-containing protein / octicosapeptide/Phox/Bemp1 (PB1) domain-containing protein | chr4:12741033-12744533 FORWARD	-0.575016
protein.degradation.ubiquitin.ubiquitin	at3g02540	Symbols: RAD23-3 | RAD23-3 (PUTATIVE DNA REPAIR PROTEIN RAD23-3); damaged DNA binding | chr3:532808-536342 REVERSE	-121.122
protein.degradation.ubiquitin.E2	at2g02760	Symbols: ATUBC2, UBC2 | ATUBC2 (UBIQUITING-CONJUGATING ENZYME 2); ubiquitin-protein ligase | chr2:773684-775371 FORWARD	-0.413843
protein.degradation.ubiquitin.E3.HECT	at1g70320	Symbols: UPL2 | UPL2 (UBIQUITIN-PROTEIN LIGASE 2); ubiquitin-protein ligase | chr1:26488522-26501281 REVERSE	-178.955
protein.degradation.ubiquitin.E3.RING	at3g05670	PHD finger family protein | chr3:1653264-1657159 FORWARD	-0.908722
protein.degradation.ubiquitin.E3.RING	at2g22120	protein binding / zinc ion binding | chr2:9393823-9397022 FORWARD	-109.973
protein.degradation.ubiquitin.E3.RING	at3g55530	Symbols: SDIR1 | SDIR1 (SALT- AND DROUGHT-INDUCED RING FINGER1); protein binding / ubiquitin-protein ligase/ zinc ion binding | chr3:20595126-20597603 REVERSE	0.592059
protein.degradation.ubiquitin.E3.RING	at5g55970	zinc finger (C3HC4-type RING finger) family protein | chr5:22667906-22669545 FORWARD	-0.847488
protein.degradation.ubiquitin.E3.RING	at5g14420	Symbols: RGLG2 | RGLG2 (RING domain Ligase2); ubiquitin-protein ligase | chr5:4648111-4650698 REVERSE	-0.687876
protein.degradation.ubiquitin.E3.RING	at1g80400	zinc finger (C3HC4-type RING finger) family protein | chr1:30225176-30227575 FORWARD	-0.859067
protein.degradation.ubiquitin.E3.RING	at2g40830	Symbols: RHC1A | RHC1A; protein binding / zinc ion binding | chr2:17042676-17044857 FORWARD	-150.171
protein.degradation.ubiquitin.E3.RING	at5g25560	zinc finger (C3HC4-type RING finger) family protein | chr5:8897901-8901704 FORWARD	-0.577744
protein.degradation.ubiquitin.E3.RING	at2g44950	Symbols: RDO4, HUB1 | HUB1 (HISTONE MONO-UBIQUITINATION 1); protein binding / protein homodimerization/ ubiquitin-protein ligase/ zinc ion binding | chr2:18542213-18548591 REVERSE	-209.866
protein.degradation.ubiquitin.E3.RING	at1g09060	transcription factor jumonji (jmjC) domain-containing protein | chr1:2921064-2925756 REVERSE	177.024
protein.degradation.ubiquitin.E3.RING	at3g18930	zinc finger (C3HC4-type RING finger) family protein | chr3:6523379-6525543 REVERSE	-103.614
protein.degradation.ubiquitin.E3.RING	at4g00990	transcription factor jumonji (jmjC) domain-containing protein | chr4:426944-431821 FORWARD	-221.144
protein.degradation.ubiquitin.E3.RING	at3g06330	zinc finger (C3HC4-type RING finger) family protein | chr3:1917240-1919925 FORWARD	-0.52469
protein.degradation.ubiquitin.E3.RING	at1g76390	armadillo/beta-catenin repeat family protein / U-box domain-containing protein | chr1:28655399-28658711 FORWARD	-0.823231
protein.degradation.ubiquitin.E3.SCF.SKP	at3g61415	Symbols: ASK21 | ASK21 (ARABIDOPSIS SKP1-LIKE 21); protein binding / ubiquitin-protein ligase | chr3:22722710-22726424 REVERSE	-135.594
protein.degradation.ubiquitin.E3.SCF.FBOX	at1g15670	kelch repeat-containing F-box family protein | chr1:5389952-5391490 FORWARD	-0.739383
protein.degradation.ubiquitin.E3.SCF.FBOX	at2g44130	kelch repeat-containing F-box family protein | chr2:18253610-18255054 FORWARD	-0.903065
protein.degradation.ubiquitin.E3.SCF.FBOX	at2g27310	F-box family protein | chr2:11683862-11684967 REVERSE	-115.637
protein.degradation.ubiquitin.E3.SCF.FBOX	at4g08980	F-box family protein (FBW2) | chr4:5758363-5760558 FORWARD	-191.926
protein.degradation.ubiquitin.E3.SCF.FBOX	at4g02740	CONTAINS InterPro DOMAIN/s: Cyclin-like F-box (InterPro:IPR001810); BEST Arabidopsis thaliana protein match is: unknown protein (TAIR:AT4G02760.2); Has 1691 Blast hits to 1200 proteins in 170 species: Archae - 2; Bacteria - 109; Metazoa - 687; Fungi - 197; Plants - 199; Viruses - 23; Other Eukaryotes - 474 (source: NCBI BLink). | chr4:1217591-1220857 REVERSE	-190.601
protein.degradation.ubiquitin.E3.SCF.FBOX	at1g10890	unknown protein | chr1:3627726-3630765 FORWARD	-0.575495
protein.degradation.ubiquitin.E3.SCF.FBOX	at5g50220	F-box family protein | chr5:20446068-20447200 REVERSE	306.431
protein.degradation.ubiquitin.E3.SCF.FBOX	at1g31350	F-box family protein | chr1:11221335-11222786 REVERSE	-0.833704
protein.degradation.ubiquitin.E3.SCF.FBOX	at2g25490	Symbols: EBF1, FBL6 | EBF1 (EIN3-BINDING F BOX PROTEIN 1); protein binding / ubiquitin-protein ligase | chr2:10847375-10850532 REVERSE	-134.339
protein.degradation.ubiquitin.E3.SCF.FBOX	at2g44900	armadillo/beta-catenin repeat family protein / F-box family protein | chr2:18511719-18516408 REVERSE	-196.937
protein.degradation.ubiquitin.E3.SCF.FBOX	at1g13570	F-box family protein | chr1:4642346-4644422 REVERSE	-0.794469
protein.degradation.ubiquitin.E3.DCX	at4g05420	Symbols: DDB1A | DDB1A (DAMAGED DNA BINDING PROTEIN 1A); DNA binding / protein binding | chr4:2746121-2752943 FORWARD	-15.523
protein.degradation.ubiquitin.ubiquitin protease	at5g22030	Symbols: UBP8 | UBP8 (UBIQUITIN-SPECIFIC PROTEASE 8); ubiquitin thiolesterase/ ubiquitin-specific protease | chr5:7289703-7296344 REVERSE	-100.558
protein.degradation.ubiquitin.proteasom	at2g19560	Symbols: EER5 | EER5 (ENHANCED ETHYLENE RESPONSE 5) | chr2:8465768-8469116 REVERSE	-109.716
protein.degradation.ubiquitin.proteasom	at5g05780	Symbols: RPN8A, AE3, ATHMOV34 | RPN8A (RP NON-ATPASE SUBUNIT 8A) | chr5:1735730-1738492 FORWARD	0.75575
protein.folding	at5g20720	Symbols: CPN20, CPN10, CHCPN10, ATCPN21, CPN21 | CPN20 (CHAPERONIN 20); calmodulin binding | chr5:7014674-7016481 FORWARD	0.793636
protein.glycosylation	at2g47760	Symbols: ALG3 | ALG3; alpha-1,3-mannosyltransferase/ catalytic | chr2:19565535-19568265 REVERSE	-215.875
protein.assembly and cofactor ligation	at4g25910	Symbols: NFU3, ATCNFU3 | NFU3; structural molecule | chr4:13163929-13165205 FORWARD	157.905
protein.assembly and cofactor ligation	at3g24430	Symbols: HCF101 | HCF101 (HIGH-CHLOROPHYLL-FLUORESCENCE 101); ATP binding | chr3:8868583-8872201 REVERSE	-12.186
protein.assembly and cofactor ligation	at1g64810	Symbols: APO1 | APO1 (ACCUMULATION OF PHOTOSYSTEM ONE 1) | chr1:24086739-24088538 FORWARD	0.682873
Sinaling
signalling.in sugar and nutrient physiology	at4g35290	Symbols: GLUR2, GLR3.2, ATGLR3.2, ATGLUR2 | GLUR2 (GLUTAMATE RECEPTOR 2); intracellular ligand-gated ion channel | chr4:16789721-16793685 FORWARD	-0.531699
signalling.in sugar and nutrient physiology	at3g51480	Symbols: ATGLR3.6, GLR3.6 | ATGLR3.6 (GLUTAMATE RECEPTOR 3.6); intracellular ligand-gated ion channel | chr3:19100676-19104825 FORWARD	-0.606849
signalling.in sugar and nutrient physiology.pyruvate dehydrogenase kinase	at3g06483	Symbols: PDK, ATPDHK | PDK (PYRUVATE DEHYDROGENASE KINASE); ATP binding / histidine phosphotransfer kinase/ pyruvate dehydrogenase (acetyl-transferring) kinase | chr3:1990416-1992744 REVERSE	0.459035
signalling.receptor kinases.leucine rich repeat V	at4g22130	Symbols: SRF8 | SRF8 (STRUBBELIG-RECEPTOR FAMILY 8); ATP binding / kinase/ protein binding / protein kinase/ protein serine/threonine kinase/ protein tyrosine kinase | chr4:11723513-11727673 FORWARD	0.690591
signalling.receptor kinases.leucine rich repeat VIII-1	at1g06840	leucine-rich repeat transmembrane protein kinase, putative | chr1:2097747-2103479 REVERSE	-0.403116
signalling.receptor kinases.leucine rich repeat VIII-2	at1g56130	leucine-rich repeat family protein / protein kinase family protein | chr1:20994931-21000887 REVERSE	-180.988
signalling.receptor kinases.leucine rich repeat XII	at5g46330	Symbols: FLS2 | FLS2 (FLAGELLIN-SENSITIVE 2); ATP binding / kinase/ protein binding / protein serine/threonine kinase/ transmembrane receptor protein serine/threonine kinase | chr5:18791736-18795546 FORWARD	-1.442
signalling.receptor kinases.leucine rich repeat XII	at1g35710	leucine-rich repeat transmembrane protein kinase, putative | chr1:13220940-13224681 FORWARD	173.174
signalling.receptor kinases.leucine rich repeat XII	at4g08850	kinase | chr4:5636489-5640636 REVERSE	134.598
signalling.receptor kinases.leucine rich repeat XII	at3g47570	leucine-rich repeat transmembrane protein kinase, putative | chr3:17527507-17530929 FORWARD	-0.800902
signalling.receptor kinases.leucine rich repeat XIV	at2g16250	leucine-rich repeat transmembrane protein kinase, putative | chr2:7039682-7042933 REVERSE	-0.727716
signalling.receptor kinases.wheat LRK10 like	at1g18390	ATP binding / kinase/ protein kinase/ protein serine/threonine kinase/ protein tyrosine kinase | chr1:6327463-6330098 FORWARD	-175.073
signalling.receptor kinases.proline extensin like	at1g68690	ATP binding / protein kinase/ protein serine/threonine kinase | chr1:25788608-25792324 FORWARD	-288.213
signalling.receptor kinases.RKF3 like	at2g48010	Symbols: RKF3 | RKF3 (RECEPTOR-LIKE KINASE IN IN FLOWERS 3); kinase/ receptor signaling protein serine/threonine kinase | chr2:19641377-19643491 FORWARD	-0.974186
signalling.receptor kinases.S-locus glycoprotein like	at1g65800	Symbols: ARK2 | ARK2 (A. THALIANA RECEPTOR KINASE 2); kinase/ protein kinase/ transmembrane receptor protein serine/threonine kinase | chr1:24473121-24476715 FORWARD	123.921
signalling.calcium	at5g04020	calmodulin binding | chr5:1081611-1086546 REVERSE	-329.865
signalling.calcium	at4g32060	calcium-binding EF hand family protein | chr4:15501078-15503593 FORWARD	-101.898
signalling.calcium	at1g21550	calcium-binding protein, putative | chr1:7553101-7553876 REVERSE	0.842934
signalling.calcium	at4g33000	Symbols: CBL10, ATCBL10 | CBL10 (CALCINEURIN B-LIKE 10); calcium ion binding | chr4:15924349-15926628 FORWARD	-0.700213
signalling.calcium	at4g09570	Symbols: CPK4, ATCPK4 | CPK4; calmodulin-dependent protein kinase/ kinase/ protein kinase | chr4:6049517-6052335 FORWARD	142.572
signalling.calcium	at1g53210	sodium/calcium exchanger family protein / calcium-binding EF hand family protein | chr1:19844632-19847836 FORWARD	0.852157
signalling.phosphinositides	at2g03890	phosphatidylinositol 3- and 4-kinase family protein | chr2:1185522-1188545 FORWARD	-0.525648
signalling.phosphinositides.phosphatidylinositol-4-phosphate 5-kinase	at1g71010	phosphatidylinositol-4-phosphate 5-kinase family protein | chr1:26782839-26788970 FORWARD	-123.521
signalling.phosphinositides.phosphoinositide phospholipase C	at5g58700	Symbols: ATPLC4, PLC4 | phosphoinositide-specific phospholipase C family protein | chr5:23713000-23716098 REVERSE	117.801
signalling.G-proteins	at4g35750	Rho-GTPase-activating protein-related | chr4:16940507-16941862 REVERSE	-132.015
signalling.G-proteins	at1g50300	Symbols: TAF15 | TAF15 (TBP-associated factor 15); RNA binding / nucleic acid binding / nucleotide binding / zinc ion binding | chr1:18628555-18631946 REVERSE	-135.128
signalling.MAP kinases	at2g42880	Symbols: ATMPK20 | ATMPK20; MAP kinase | chr2:17840388-17844380 REVERSE	-0.748421
signalling.MAP kinases	at3g51630	Symbols: WNK5, ZIK1, ATWNK5 | WNK5 (WITH NO LYSINE (K) KINASE 5); protein kinase | chr3:19148907-19152193 FORWARD	237.728
signalling.MAP kinases	at3g13530	Symbols: MAPKKK7, MAP3KE1 | MAPKKK7; ATP binding / binding / kinase/ protein kinase/ protein serine/threonine kinase/ protein tyrosine kinase | chr3:4411688-4419320 REVERSE	-125.856
signalling.MAP kinases	at1g63700	Symbols: YDA, MAPKKK4 | YDA (YODA); ATP binding / kinase/ protein kinase/ protein serine/threonine kinase | chr1:23624666-23629112 REVERSE	-175.682
signalling.MAP kinases	at2g01450	Symbols: ATMPK17 | ATMPK17; MAP kinase | chr2:199512-202306 REVERSE	-0.46531
signalling.light	at3g22380	Symbols: TIC | TIC (TIME FOR COFFEE) | chr3:7912905-7919510 FORWARD	-192.983
signalling.light	at3g45780	Symbols: PHOT1, NPH1, JK224, RPT1 | PHOT1 (PHOTOTROPIN 1); FMN binding / blue light photoreceptor/ kinase/ protein binding / protein serine/threonine kinase | chr3:16816866-16824210 FORWARD	-0.560131
signalling.light	at5g10250	Symbols: DOT3 | DOT3 (DEFECTIVELY ORGANIZED TRIBUTARIES 3); protein binding / signal transducer | chr5:3217028-3219368 REVERSE	0.790382
signalling.light	at3g55850	Symbols: LAF3, LAF3 ISF1 | LAF3 (LONG AFTER FAR-RED 3); hydrolase/ hydrolase, acting on carbon-nitrogen (but not peptide) bonds | chr3:20721720-20725893 REVERSE	-157.702
signalling.light	at3g18890	binding / catalytic/ coenzyme binding | chr3:6511023-6514994 FORWARD	-114.765
signalling.light	at2g30520	Symbols: RPT2 | RPT2 (ROOT PHOTOTROPISM 2); protein binding | chr2:13002742-13005600 REVERSE	-0.63173
signalling.light	at2g32250	Symbols: FRS2 | FRS2 (FAR1-related sequence 2); zinc ion binding | chr2:13693105-13696932 FORWARD	-0.721151
signalling.unspecified	at5g12080	Symbols: MSL10 | MSL10 (MECHANOSENSITIVE CHANNEL OF SMALL CONDUCTANCE-LIKE 10); mechanically-gated ion channel | chr5:3898047-3901629 REVERSE	-276.453
* BinCode - MapMan Bins (classes). The classification system in MapMan is based on the Arabidopsis thaliana categories.
** The Arabidopsis Genome Initiative gene reference of Arabidopsis ortholog of the up and down-regulated citrus genes in CHI treatment.
*** The fold change values obtained from the comparison between the CHI and mock-treated plants.
