# Supplementary material for: Transcriptional profile of sweet orange in response to chitosan and salicylic acid
Source: BMC Genomics. 2015 Apr 12;16(1):288. doi: 10.1186/s12864-015-1440-5 (PMC4415254; doi:10.1186/s12864-015-1440-5)
Supplement: Additional file 9: Table S7. — Primers used for validation in qRT-PCR. [file 12864_2015_1440_MOESM9_ESM.xlsx]

## Sheet: S7
Table S7 Primers used for validation in qRT-PCR.
ID	Gene product		Primer sequence (5’-3’)
AT1G19220	ARF19/auxin response factor 19	F	CCGGGCCACTGGTTT
		R	TGTGGCCTTGAGGGAAGTAAA
AT5G62000	ARF2/ auxin response factor 2	F	CATTTTGAGTTTGGCCATCGA
		R	TGAAGGTGCAATGGTGTAGTGACT
AT3G62980	TIR1/F-box/RNI-like superfamily protein	F	AAGTGCGGCTTTCCTTTGAG
		R	TGGCGATAAGGCGTTTCC
AT2G28190	CSD2/copper/zinc superoxide dismutase 2	F	TGGCCCTTTAACTGTGAAGTATTTC
		R	AGGGTTTTTATTCCCAGGTTTGA
AT4G10490	2-oxoglutarate (2OG) and Fe(II)-dependent oxygenase superfamily protein	F	TCATCGCCTGATGCTGTGA
		R	TGGGTGATCTTGGTCAACCA
AT3G61415	SK21/ SKP1-like 21- SCF ubiquitin ligase complex	F	ACCCTGGCCTCGACATTG
		R	TGGAAGTGGTATGGGAATGATG
AT3G11480	BSMT1/S-adenosyl-L-methionine-dependent methyltransferases superfamily protein	F	GCCACAGCTCTCATGCAATTC
		R	AGGCCGTTGATGCATTTAATG
AT5G14420	RGLG2/RING domain ligase2	F	GGTTGCGGACATCAGACATG
		R	TCGACAAAAGGGACATAATTCAAG
AT5G26170	WRKY50/WRKY DNA-binding protein 50	F	TCCTTCGAAGTGGGTGCTAGTT
		R	CCGGTGTATCGAGCAAATGA
AT2G25490	EBF1/ EIN3-binding F box protein 1	F	ACCAAGCTCGCCTGTCTGA
		R	AGTGTTTCGGCTGTTTATGCAA
AT5G51690	ACS12/1-amino-cyclopropane-1-carboxylate synthase 12	F	TCAAACGGCTGGTAGGTCGTA
		R	ATGGGACGGGACGGTGAT
AT3G57260	PR2/beta-1,3-glucanase 2	F	CCTTGTTCCCGCCATGAG
		R	GCCAAGAGCTCCAGTTTCGA
AT5G17820	PR9/peroxidase superfamily protein	F	CATTAATTGTAACCGGCGGAAT
		R	ACACCACCATATGAAAAATTTCCA
AT5G05170	Cellulose synthase	F	ACCCACCTCCTCGCAAACT
		R	GCTTCGATGCTGCTGTTTGA
